# Supplementary material for: CMC: Cancer miRNA Census – a list of cancer-related miRNA genes
Source: Nucleic Acids Res. 2024 Jan 23;52(4):1628–44. doi: 10.1093/nar/gkae017 (PMC10899758; doi:10.1093/nar/gkae017)
Supplement: gkae017_Supplemental_Files [file gkae017_supplemental_files.zip]

Archive with 10 entries (10 files):
- 231122_SuszynskaM_Supplementary_Figures.pdf
- 231122_SuszynskaM_Supplementary_TableS1.xlsx
- 231122_SuszynskaM_Supplementary_TableS2.xlsx
- 231122_SuszynskaM_Supplementary_TableS3.xlsx
- 231122_SuszynskaM_Supplementary_TableS4.xlsx
- 231122_SuszynskaM_Supplementary_TableS5.xlsx
- 231122_SuszynskaM_Supplementary_TableS6.xlsx
- 231122_SuszynskaM_Supplementary_TableS7.xlsx
- 231122_SuszynskaM_Supplementary_TableS8.xlsx
- 231122_SuszynskaM_upplementary_TableS9.xlsx
