# Supplementary material for: CMC: Cancer miRNA Census – a list of cancer-related miRNA genes
Source: Nucleic Acids Res. 2024 Jan 23;52(4):1628–44. doi: 10.1093/nar/gkae017 (PMC10899758; doi:10.1093/nar/gkae017)
Supplement: gkae017_Supplemental_Files [file gkae017_supplemental_files.zip › 231122_SuszynskaM_Supplementary_TableS1.xlsx]

## Sheet: Table_S1
Supplementary Table S1. Selection of background miRNA genes
all miRNA precursors/loci (miRBase ID)	miRNA gene ID (HUGO)	miRNA ID	predominantly expressed miRNA (miRNA-strand balance)	miRNA gene confidence in miRBase	miRNA genes annotated in MirGeneDB (MirGeneDB ID)	background miRNA genes
hsa-mir-100	MIR100	miR-100	5p	HIGH	Hsa-Mir-10-P2d	MIR100
hsa-mir-101-1	MIR101-1	miR-101	3p	HIGH	Hsa-Mir-101-P1-v1/v2	MIR101-1
hsa-mir-101-2	MIR101-2	miR-101	3p	HIGH	Hsa-Mir-101-P2-v1/v2	MIR101-2
hsa-mir-10226	MIR10226	miR-10226	5p
hsa-mir-10392	MIR10392	miR-10392	5p
hsa-mir-10393	MIR10393	miR-10393	3p
hsa-mir-10394	MIR10394	miR-10394	5p/3p
hsa-mir-10395	MIR10395	miR-10395	3p
hsa-mir-10396a	MIR10396A	miR-10396a	5p/3p
hsa-mir-10396b	MIR10396B	miR-10396b	5p/3p
hsa-mir-10397	MIR10397	miR-10397	5p/3p
hsa-mir-10398	MIR10398	miR-10398	5p/3p
hsa-mir-10399	MIR10399	miR-10399	5p/3p
hsa-mir-103a-1	MIR103A1	miR-103a	3p	HIGH	Hsa-Mir-103-P4	MIR103A1
hsa-mir-103a-2	MIR103A2	miR-103a	3p	HIGH	Hsa-Mir-103-P2	MIR103A2
hsa-mir-103b-1	MIR103B1	miR-103b	5p
hsa-mir-103b-2	MIR103B2	miR-103b	5p
hsa-mir-10400	MIR10400	miR-10400	5p
hsa-mir-10401	MIR10401	miR-10401	3p
hsa-mir-105-1	MIR105-1	miR-105	5p	HIGH	Hsa-Mir-105-P2	MIR105-1
hsa-mir-105-2	MIR105-2	miR-105	5p	HIGH	Hsa-Mir-105-P1	MIR105-2
hsa-mir-10522	MIR10522	miR-10522	5p
hsa-mir-10523	MIR10523	miR-10523	5p
hsa-mir-10524	MIR10524	miR-10524	5p
hsa-mir-10525	MIR10525	miR-10525	3p
hsa-mir-10526	MIR10526	miR-10526	3p
hsa-mir-10527	MIR10527	miR-10527	5p
hsa-mir-106a	MIR106A	miR-106a	5p	HIGH	Hsa-Mir-17-P1c	MIR106A
hsa-mir-106b	MIR106B	miR-106b	5p	HIGH	Hsa-Mir-17-P1d	MIR106B
hsa-mir-107	MIR107	miR-107	3p	HIGH	Hsa-Mir-103-P1	MIR107
hsa-mir-10a	MIR10A	miR-10a	5p	HIGH	Hsa-Mir-10-P1c-v1/v2	MIR10A
hsa-mir-10b	MIR10B	miR-10b	5p		Hsa-Mir-10-P1b-v1/v2	MIR10B
hsa-mir-1-1	MIR1-1	miR-1	3p	HIGH	Hsa-Mir-1-P3	MIR1-1
hsa-mir-11181	MIR11181	miR-11181	3p
hsa-mir-11399	MIR11399	miR-11399	5p
hsa-mir-11400	MIR11400	miR-11400	5p
hsa-mir-11401	MIR11401	miR-11401	5p
hsa-mir-1178	MIR1178	miR-1178	3p
hsa-mir-1179	MIR1179	miR-1179	5p
hsa-mir-1180	MIR1180	miR-1180	3p	HIGH	Hsa-Mir-1180	MIR1180
hsa-mir-1181	MIR1181	miR-1181	5p
hsa-mir-1182	MIR1182	miR-1182	3p
hsa-mir-1183	MIR1183	miR-1183	3p
hsa-mir-1184-1	MIR1184-1	miR-1184	undetermined
hsa-mir-1184-2	MIR1184-2	miR-1184	undetermined
hsa-mir-1184-3	MIR1184-3	miR-1184	undetermined
hsa-mir-1185-1	MIR1185-1	miR-1185	5p/3p	HIGH	Hsa-Mir-154-P28a	MIR1185-1
hsa-mir-1185-2	MIR1185-2	miR-1185	5p/3p	HIGH	Hsa-Mir-154-P28b	MIR1185-2
hsa-mir-1193	MIR1193	miR-1193	5p		Hsa-Mir-154-P29	MIR1193
hsa-mir-1197	MIR1197	miR-1197	3p		Hsa-Mir-154-P30	MIR1197
hsa-mir-1199	MIR1199	miR-1199	3p
hsa-mir-1-2	MIR1-2	miR-1	3p	HIGH	Hsa-Mir-1-P1	MIR1-2
hsa-mir-1200	MIR1200	miR-1200	5p
hsa-mir-1202	MIR1202	miR-1202	5p
hsa-mir-1203	MIR1203	miR-1203	5p
hsa-mir-1204	MIR1204	miR-1204	5p
hsa-mir-1205	MIR1205	miR-1205	5p
hsa-mir-1206	MIR1206	miR-1206	5p
hsa-mir-1207	MIR1207	miR-1207	5p
hsa-mir-1208	MIR1208	miR-1208	undetermined
hsa-mir-12113	MIR12113	miR-12113	5p
hsa-mir-12114	MIR12114	miR-12114	5p
hsa-mir-12115	MIR12115	miR-12115	5p
hsa-mir-12116	MIR12116	miR-12116	5p
hsa-mir-12117	MIR12117	miR-12117	5p
hsa-mir-12118	MIR12118	miR-12118	5p
hsa-mir-12119	MIR12119	miR-12119	5p
hsa-mir-12120	MIR12120	miR-12120	5p
hsa-mir-12121	MIR12121	miR-12121	5p
hsa-mir-12122	MIR12122	miR-12122	5p
hsa-mir-12123	MIR12123	miR-12123	5p
hsa-mir-12124	MIR12124	miR-12124	3p
hsa-mir-12125	MIR12125	miR-12125	3p
hsa-mir-12126	MIR12126	miR-12126	3p
hsa-mir-12127	MIR12127	miR-12127	3p
hsa-mir-12128	MIR12128	miR-12128	3p
hsa-mir-12129	MIR12129	miR-12129	3p
hsa-mir-12130	MIR12130	miR-12130	3p
hsa-mir-12131	MIR12131	miR-12131	3p
hsa-mir-12132	MIR12132	miR-12132	3p
hsa-mir-12133	MIR12133	miR-12133	3p
hsa-mir-12135	MIR12135	miR-12135	3p
hsa-mir-12136	MIR12136	miR-12136	5p
hsa-mir-122	MIR122	miR-122	5p	HIGH	Hsa-Mir-122	MIR122
hsa-mir-1224	MIR1224	miR-1224	5p
hsa-mir-1225	MIR1225	miR-1225	5p
hsa-mir-1226	MIR1226	miR-1226	3p
hsa-mir-1227	MIR1227	miR-1227	3p
hsa-mir-1228	MIR1228	miR-1228	5p/3p
hsa-mir-1229	MIR1229	miR-1229	3p
hsa-mir-1231	MIR1231	miR-1231	5p
hsa-mir-1233-1	MIR1233-1	miR-1233	5p/3p
hsa-mir-1233-2	MIR1233-2	miR-1233	5p/3p
hsa-mir-1234	MIR1234	miR-1234	3p
hsa-mir-1236	MIR1236	miR-1236	5p/3p
hsa-mir-1237	MIR1237	miR-1237	5p/3p
hsa-mir-1238	MIR1238	miR-1238	5p/3p
hsa-mir-124-1	MIR124-1	miR-124	3p	HIGH	Hsa-Mir-124-P2-v1/v2	MIR124-1
hsa-mir-124-2	MIR124-2	miR-124	3p	HIGH	Hsa-Mir-124-P1-v1/v2	MIR124-2
hsa-mir-1243	MIR1243	miR-1243	5p
hsa-mir-124-3	MIR124-3	miR-124	3p	HIGH	Hsa-Mir-124-P3-v1/v2	MIR124-3
hsa-mir-1244-1	MIR1244-1	miR-1244	3p
hsa-mir-1244-2	MIR1244-2	miR-1244	3p
hsa-mir-1244-3	MIR1244-3	miR-1244	3p
hsa-mir-1244-4	MIR1244-4	miR-1244	3p
hsa-mir-1245a	MIR1245A	miR-1245a	3p	HIGH		MIR1245A
hsa-mir-1245b	MIR1245B	miR-1245b	5p/3p
hsa-mir-1246	MIR1246	miR-1246	5p
hsa-mir-1247	MIR1247	miR-1247	5p	HIGH	Hsa-Mir-1247	MIR1247
hsa-mir-1248	MIR1248	miR-1248	5p
hsa-mir-1249	MIR1249	miR-1249	3p	HIGH	Hsa-Mir-1249	MIR1249
hsa-mir-1250	MIR1250	miR-1250	5p
hsa-mir-1251	MIR1251	miR-1251	5p		Hsa-Mir-1251	MIR1251
hsa-mir-1252	MIR1252	miR-1252	5p	HIGH	Hsa-Mir-1252	MIR1252
hsa-mir-1253	MIR1253	miR-1253	5p
hsa-mir-1255a	MIR1255A	miR-1255a	5p
hsa-mir-1255b-1	MIR1255B1	miR-1255b	5p
hsa-mir-1255b-2	MIR1255B2	miR-1255b	5p
hsa-mir-1256	MIR1256	miR-1256	5p
hsa-mir-1257	MIR1257	miR-1257	5p
hsa-mir-1258	MIR1258	miR-1258	3p
hsa-mir-125a	MIR125A	miR-125a	5p	HIGH	Hsa-Mir-10-P3b	MIR125A
hsa-mir-125b-1	MIR125B1	miR-125b	5p	HIGH	Hsa-Mir-10-P3d	MIR125B1
hsa-mir-125b-2	MIR125B2	miR-125b	5p	HIGH	Hsa-Mir-10-P3c	MIR125B2
hsa-mir-126	MIR126	miR-126	5p/3p	HIGH	Hsa-Mir-126-P2-v1/v2/v3	MIR126
hsa-mir-1260a	MIR1260A	miR-1260a	5p
hsa-mir-1260b	MIR1260B	miR-1260b	5p
hsa-mir-1261	MIR1261	miR-1261	5p
hsa-mir-1262	MIR1262	miR-1262	5p
hsa-mir-1263	MIR1263	miR-1263	5p
hsa-mir-1264	MIR1264	miR-1264	3p		Hsa-Mir-95-P4	MIR1264
hsa-mir-1265	MIR1265	miR-1265	5p
hsa-mir-1266	MIR1266	miR-1266	5p		Hsa-Mir-1266	MIR1266
hsa-mir-1267	MIR1267	miR-1267	5p
hsa-mir-1268a	MIR1268A	miR-1268a	5p
hsa-mir-1268b	MIR1268B	miR-1268b	5p
hsa-mir-1269a	MIR1269A	miR-1269a	3p		Hsa-Mir-1269	MIR1269A
hsa-mir-1269b	MIR1269B	miR-1269b	5p
hsa-mir-127	MIR127	miR-127	3p	HIGH	Hsa-Mir-127	MIR127
hsa-mir-1270	MIR1270	miR-1270	5p		Hsa-Mir-1270	MIR1270
hsa-mir-1271	MIR1271	miR-1271	5p/3p	HIGH	Hsa-Mir-1271	MIR1271
hsa-mir-1272	MIR1272	miR-1272	5p
hsa-mir-1273c	MIR1273C	miR-1273c	5p
hsa-mir-1273h	MIR1273H	miR-1273h	5p/3p
hsa-mir-1275	MIR1275	miR-1275	5p
hsa-mir-1276	MIR1276	miR-1276	5p	HIGH	Hsa-Mir-1276	MIR1276
hsa-mir-1277	MIR1277	miR-1277	5p/3p	HIGH	Hsa-Mir-1277	MIR1277
hsa-mir-1278	MIR1278	miR-1278	3p		Hsa-Mir-1278	MIR1278
hsa-mir-1279	MIR1279	miR-1279	5p
hsa-mir-1281	MIR1281	miR-1281	3p
hsa-mir-128-1	MIR128-1	miR-128	3p	HIGH	Hsa-Mir-128-P2	MIR128-1
hsa-mir-1282	MIR1282	miR-1282	5p
hsa-mir-128-2	MIR128-2	miR-128	3p	HIGH	Hsa-Mir-128-P1	MIR128-2
hsa-mir-1283-1	MIR1283-1	miR-1283	5p		Hsa-Mir-430-P49	MIR1283-1
hsa-mir-1283-2	MIR1283-2	miR-1283	5p		Hsa-Mir-430-P50	MIR1283-2
hsa-mir-1284	MIR1284	miR-1284	5p
hsa-mir-1285-1	MIR1285-1	miR-1285	3p
hsa-mir-1285-2	MIR1285-2	miR-1285	3p
hsa-mir-1286	MIR1286	miR-1286	3p		Hsa-Mir-1286	MIR1286
hsa-mir-1287	MIR1287	miR-1287	5p	HIGH	Hsa-Mir-1287	MIR1287
hsa-mir-1288	MIR1288	miR-1288	3p
hsa-mir-1289-1	MIR1289-1	miR-1289	3p
hsa-mir-1289-2	MIR1289-2	miR-1289	3p
hsa-mir-1290	MIR1290	miR-1290	3p
hsa-mir-1291	MIR1291	miR-1291	5p
hsa-mir-129-1	MIR129-1	miR-129	5p	HIGH	Hsa-Mir-129-P2	MIR129-1
hsa-mir-1292	MIR1292	miR-1292	5p
hsa-mir-129-2	MIR129-2	miR-129	5p	HIGH	Hsa-Mir-129-P1	MIR129-2
hsa-mir-1293	MIR1293	miR-1293	5p
hsa-mir-1294	MIR1294	miR-1294	5p		Hsa-Mir-1294	MIR1294
hsa-mir-1295a	MIR1295A	miR-1295a	3p
hsa-mir-1295b	MIR1295B	miR-1295b	3p		Hsa-Mir-1295	MIR1295B
hsa-mir-1296	MIR1296	miR-1296	5p	HIGH	Hsa-Mir-1296	MIR1296
hsa-mir-1297	MIR1297	miR-1297	3p
hsa-mir-1298	MIR1298	miR-1298	5p	HIGH	Hsa-Mir-1298	MIR1298
hsa-mir-1299	MIR1299	miR-1299	3p
hsa-mir-1301	MIR1301	miR-1301	3p	HIGH	Hsa-Mir-1301	MIR1301
hsa-mir-1302-1	MIR1302-1	miR-1302	3p
hsa-mir-1302-10	MIR1302-10	miR-1302	3p
hsa-mir-1302-11	MIR1302-11	miR-1302	3p
hsa-mir-1302-2	MIR1302-2	miR-1302	3p
hsa-mir-1302-3	MIR1302-3	miR-1302	3p
hsa-mir-1302-4	MIR1302-4	miR-1302	3p
hsa-mir-1302-5	MIR1302-5	miR-1302	3p
hsa-mir-1302-6	MIR1302-6	miR-1302	3p
hsa-mir-1302-7	MIR1302-7	miR-1302	3p
hsa-mir-1302-8	MIR1302-8	miR-1302	3p
hsa-mir-1302-9	MIR1302-9	miR-1302	3p
hsa-mir-1303	MIR1303	miR-1303	3p
hsa-mir-1304	MIR1304	miR-1304	5p/3p	HIGH		MIR1304
hsa-mir-1305	MIR1305	miR-1305	3p
hsa-mir-1306	MIR1306	miR-1306	5p/3p	HIGH	Hsa-Mir-1306	MIR1306
hsa-mir-1307	MIR1307	miR-1307	5p/3p	HIGH	Hsa-Mir-1307	MIR1307
hsa-mir-130a	MIR130A	miR-130a	3p	HIGH	Hsa-Mir-130-P1c	MIR130A
hsa-mir-130b	MIR130B	miR-130b	3p	HIGH	Hsa-Mir-130-P4a	MIR130B
hsa-mir-132	MIR132	miR-132	3p	HIGH	Hsa-Mir-132-P1	MIR132
hsa-mir-1321	MIR1321	miR-1321	3p
hsa-mir-1322	MIR1322	miR-1322	3p
hsa-mir-1323	MIR1323	miR-1323	5p		Hsa-Mir-1323	MIR1323
hsa-mir-1324	MIR1324	miR-1324	3p
hsa-mir-133a-1	MIR133A1	miR-133a	3p	HIGH	Hsa-Mir-133-P1-v1/v2	MIR133A1
hsa-mir-133a-2	MIR133A2	miR-133a	3p	HIGH	Hsa-Mir-133-P3-v1/v2	MIR133A2
hsa-mir-133b	MIR133B	miR-133b	3p		Hsa-Mir-133-P2-v1/v2	MIR133B
hsa-mir-134	MIR134	miR-134	5p	HIGH	Hsa-Mir-134	MIR134
hsa-mir-1343	MIR1343	miR-1343	3p	HIGH	Hsa-Mir-1343	MIR1343
hsa-mir-135a-1	MIR135A1	miR-135a	5p	HIGH	Hsa-Mir-135-P1	MIR135A1
hsa-mir-135a-2	MIR135A2	miR-135a	5p	HIGH	Hsa-Mir-135-P2	MIR135A2
hsa-mir-135b	MIR135B	miR-135b	5p	HIGH	Hsa-Mir-135-P4	MIR135B
hsa-mir-136	MIR136	miR-136	5p/3p	HIGH	Hsa-Mir-136-v1/v2	MIR136
hsa-mir-137	MIR137	miR-137	3p	HIGH	Hsa-Mir-137-P1-v1/v2	MIR137
hsa-mir-138-1	MIR138-1	miR-138	5p	HIGH	Hsa-Mir-138-P1	MIR138-1
hsa-mir-138-2	MIR138-2	miR-138	5p	HIGH	Hsa-Mir-138-P2	MIR138-2
hsa-mir-139	MIR139	miR-139	5p	HIGH	Hsa-Mir-139	MIR139
hsa-mir-140	MIR140	miR-140	3p	HIGH	Hsa-Mir-140-P1-v1/v2	MIR140
hsa-mir-141	MIR141	miR-141	3p	HIGH	Hsa-Mir-8-P2b	MIR141
hsa-mir-142	MIR142	miR-142	5p/3p	HIGH	Hsa-Mir-142-P1-v1/v2/v3/v4	MIR142
hsa-mir-143	MIR143	miR-143	3p	HIGH	Hsa-Mir-143	MIR143
hsa-mir-144	MIR144	miR-144	5p/3p	HIGH	Hsa-Mir-144-v1/v2	MIR144
hsa-mir-145	MIR145	miR-145	5p	HIGH	Hsa-Mir-145	MIR145
hsa-mir-1468	MIR1468	miR-1468	5p
hsa-mir-1469	MIR1469	miR-1469	undetermined
hsa-mir-146a	MIR146A	miR-146a	5p	HIGH	Hsa-Mir-146-P4	MIR146A
hsa-mir-146b	MIR146B	miR-146b	5p	HIGH	Hsa-Mir-146-P1	MIR146B
hsa-mir-1470	MIR1470	miR-1470	undetermined
hsa-mir-1471	MIR1471	miR-1471	5p
hsa-mir-147a	MIR147A	miR-147a	3p
hsa-mir-147b	MIR147B	miR-147b	3p	HIGH	Hsa-Mir-147-v1/v2	MIR147B
hsa-mir-148a	MIR148A	miR-148a	3p	HIGH	Hsa-Mir-148-P1	MIR148A
hsa-mir-148b	MIR148B	miR-148b	3p	HIGH	Hsa-Mir-148-P4	MIR148B
hsa-mir-149	MIR149	miR-149	5p	HIGH	Hsa-Mir-149	MIR149
hsa-mir-150	MIR150	miR-150	5p	HIGH	Hsa-Mir-150	MIR150
hsa-mir-151a	MIR151A	miR-151a	5p/3p		Hsa-Mir-28-P2	MIR151A
hsa-mir-151b	MIR151B	miR-151b	3p
hsa-mir-152	MIR152	miR-152	3p	HIGH	Hsa-Mir-148-P3	MIR152
hsa-mir-153-1	MIR153-1	miR-153	3p	HIGH	Hsa-Mir-153-P2	MIR153-1
hsa-mir-153-2	MIR153-2	miR-153	3p	HIGH	Hsa-Mir-153-P1	MIR153-2
hsa-mir-1537	MIR1537	miR-1537	3p	HIGH		MIR1537
hsa-mir-1538	MIR1538	miR-1538	3p
hsa-mir-1539	MIR1539	miR-1539	3p
hsa-mir-154	MIR154	miR-154	5p/3p	HIGH	Hsa-Mir-154-P1	MIR154
hsa-mir-155	MIR155	miR-155	5p	HIGH	Hsa-Mir-155	MIR155
hsa-mir-1587	MIR1587	miR-1587	5p
hsa-mir-15a	MIR15A	miR-15a	5p	HIGH	Hsa-Mir-15-P1a	MIR15A
hsa-mir-15b	MIR15B	miR-15b	5p	HIGH	Hsa-Mir-15-P1b	MIR15B
hsa-mir-16-1	MIR16-1	miR-16	5p	HIGH	Hsa-Mir-15-P2a	MIR16-1
hsa-mir-16-2	MIR16-2	miR-16	5p	HIGH	Hsa-Mir-15-P2b	MIR16-2
hsa-mir-17	MIR17	miR-17	5p	HIGH	Hsa-Mir-17-P1a	MIR17
hsa-mir-181a-1	MIR181A1	miR-181a	5p	HIGH	Hsa-Mir-181-P1a	MIR181A1
hsa-mir-181a-2	MIR181A2	miR-181a	5p	HIGH	Hsa-Mir-181-P1b	MIR181A2
hsa-mir-181b-1	MIR181B1	miR-181b	5p	HIGH	Hsa-Mir-181-P2a	MIR181B1
hsa-mir-181b-2	MIR181B2	miR-181b	5p	HIGH	Hsa-Mir-181-P2b	MIR181B2
hsa-mir-181c	MIR181C	miR-181c	5p	HIGH	Hsa-Mir-181-P1c	MIR181C
hsa-mir-181d	MIR181D	miR-181d	5p	HIGH	Hsa-Mir-181-P2c	MIR181D
hsa-mir-182	MIR182	miR-182	5p	HIGH	Hsa-Mir-96-P2	MIR182
hsa-mir-1825	MIR1825	miR-1825	3p
hsa-mir-1827	MIR1827	miR-1827	3p
hsa-mir-183	MIR183	miR-183	5p	HIGH	Hsa-Mir-96-P3-v1/v2	MIR183
hsa-mir-184	MIR184	miR-184	3p		Hsa-Mir-184	MIR184
hsa-mir-1843	MIR1843	miR-1843	5p
hsa-mir-185	MIR185	miR-185	5p	HIGH	Hsa-Mir-185	MIR185
hsa-mir-186	MIR186	miR-186	5p	HIGH	Hsa-Mir-186	MIR186
hsa-mir-187	MIR187	miR-187	3p	HIGH	Hsa-Mir-187	MIR187
hsa-mir-188	MIR188	miR-188	5p	HIGH	Hsa-Mir-188-P1	MIR188
hsa-mir-18a	MIR18A	miR-18a	5p	HIGH	Hsa-Mir-17-P2a	MIR18A
hsa-mir-18b	MIR18B	miR-18b	5p	HIGH	Hsa-Mir-17-P2c	MIR18B
hsa-mir-1908	MIR1908	miR-1908	5p		Hsa-Mir-1908	MIR1908
hsa-mir-1909	MIR1909	miR-1909	5p/3p
hsa-mir-190a	MIR190A	miR-190a	5p	HIGH	Hsa-Mir-190-P1	MIR190A
hsa-mir-190b	MIR190B	miR-190b	5p		Hsa-Mir-190-P3	MIR190B
hsa-mir-191	MIR191	miR-191	5p	HIGH	Hsa-Mir-191	MIR191
hsa-mir-1910	MIR1910	miR-1910	3p	HIGH	Hsa-Mir-1910	MIR1910
hsa-mir-1911	MIR1911	miR-1911	5p		Hsa-Mir-1911	MIR1911
hsa-mir-1912	MIR1912	miR-1912	5p/3p	HIGH	Hsa-Mir-1912	MIR1912
hsa-mir-1913	MIR1913	miR-1913	3p		Hsa-Mir-1913	MIR1913
hsa-mir-1914	MIR1914	miR-1914	3p	HIGH	Hsa-Mir-1914	MIR1914
hsa-mir-1915	MIR1915	miR-1915	5p/3p
hsa-mir-192	MIR192	miR-192	5p	HIGH	Hsa-Mir-192-P2	MIR192
hsa-mir-193a	MIR193A	miR-193a	5p/3p	HIGH	Hsa-Mir-193-P1b	MIR193A
hsa-mir-193b	MIR193B	miR-193b	3p	HIGH	Hsa-Mir-193-P1a	MIR193B
hsa-mir-194-1	MIR194-1	miR-194	5p		Hsa-Mir-194-P1	MIR194-1
hsa-mir-194-2	MIR194-2	miR-194	5p	HIGH	Hsa-Mir-194-P2	MIR194-2
hsa-mir-195	MIR195	miR-195	5p	HIGH	Hsa-Mir-15-P2d	MIR195
hsa-mir-196a-1	MIR196A1	miR-196a	5p	HIGH	Hsa-Mir-196-P3	MIR196A1
hsa-mir-196a-2	MIR196A2	miR-196a	5p	HIGH	Hsa-Mir-196-P4	MIR196A2
hsa-mir-196b	MIR196B	miR-196b	5p	HIGH	Hsa-Mir-196-P1	MIR196B
hsa-mir-197	MIR197	miR-197	3p	HIGH	Hsa-Mir-197	MIR197
hsa-mir-1972-1	MIR1972-1	miR-1972	3p
hsa-mir-1972-2	MIR1972-2	miR-1972	3p
hsa-mir-1973	MIR1973	miR-1973	undetermined
hsa-mir-1976	MIR1976	miR-1976	3p
hsa-mir-198	MIR198	miR-198	5p
hsa-mir-199a-1	MIR199A1	miR-199a	3p	HIGH	Hsa-Mir-199-P3-v1/v2/v3	MIR199A1
hsa-mir-199a-2	MIR199A2	miR-199a	3p	HIGH	Hsa-Mir-199-P1-v1/v2/v3	MIR199A2
hsa-mir-199b	MIR199B	miR-199b	3p	HIGH	Hsa-Mir-199-P2-v1/v2/v3	MIR199B
hsa-mir-19a	MIR19A	miR-19a	3p	HIGH	Hsa-Mir-19-P1a	MIR19A
hsa-mir-19b-1	MIR19B1	miR-19b	3p	HIGH	Hsa-Mir-19-P2a	MIR19B1
hsa-mir-19b-2	MIR19B2	miR-19b	3p	HIGH	Hsa-Mir-19-P2c	MIR19B2
hsa-mir-200a	MIR200A	miR-200a	3p	HIGH	Hsa-Mir-8-P2a	MIR200A
hsa-mir-200b	MIR200B	miR-200b	3p	HIGH	Hsa-Mir-8-P1a	MIR200B
hsa-mir-200c	MIR200C	miR-200c	3p	HIGH	Hsa-Mir-8-P1b	MIR200C
hsa-mir-202	MIR202	miR-202	5p	HIGH	Hsa-Mir-202	MIR202
hsa-mir-203a	MIR203A	miR-203a	3p	HIGH	Hsa-Mir-203-v1/v2	MIR203A
hsa-mir-203b	MIR203B	miR-203b	3p
hsa-mir-204	MIR204	miR-204	5p	HIGH	Hsa-Mir-204-P2	MIR204
hsa-mir-205	MIR205	miR-205	5p	HIGH	Hsa-Mir-205-P4	MIR205
hsa-mir-2052	MIR2052	miR-2052	undetermined
hsa-mir-2053	MIR2053	miR-2053	undetermined
hsa-mir-2054	MIR2054	miR-2054	5p
hsa-mir-206	MIR206	miR-206	3p		Hsa-Mir-1-P2	MIR206
hsa-mir-208a	MIR208A	miR-208a	3p	HIGH	Hsa-Mir-208-P2	MIR208A
hsa-mir-208b	MIR208B	miR-208b	3p	HIGH	Hsa-Mir-208-P1	MIR208B
hsa-mir-20a	MIR20A	miR-20a	5p	HIGH	Hsa-Mir-17-P4a	MIR20A
hsa-mir-20b	MIR20B	miR-20b	5p	HIGH	Hsa-Mir-17-P4c	MIR20B
hsa-mir-21	MIR21	miR-21	5p	HIGH	Hsa-Mir-21	MIR21
hsa-mir-210	MIR210	miR-210	3p	HIGH	Hsa-Mir-210	MIR210
hsa-mir-211	MIR211	miR-211	5p	HIGH	Hsa-Mir-204-P1	MIR211
hsa-mir-2110	MIR2110	miR-2110	5p	HIGH		MIR2110
hsa-mir-2113	MIR2113	miR-2113	3p
hsa-mir-2114	MIR2114	miR-2114	5p	HIGH	Hsa-Mir-2114	MIR2114
hsa-mir-2115	MIR2115	miR-2115	5p/3p	HIGH	Hsa-Mir-2115	MIR2115
hsa-mir-2116	MIR2116	miR-2116	5p/3p	HIGH	Hsa-Mir-2116	MIR2116
hsa-mir-2117	MIR2117	miR-2117	3p
hsa-mir-212	MIR212	miR-212	3p	HIGH	Hsa-Mir-132-P2	MIR212
hsa-mir-214	MIR214	miR-214	3p	HIGH	Hsa-Mir-214-v1/v2	MIR214
hsa-mir-215	MIR215	miR-215	5p		Hsa-Mir-192-P1	MIR215
hsa-mir-216a	MIR216A	miR-216a	5p	HIGH	Hsa-Mir-216-P2b	MIR216A
hsa-mir-216b	MIR216B	miR-216b	5p		Hsa-Mir-216-P2a	MIR216B
hsa-mir-217	MIR217	miR-217	5p		Hsa-Mir-217-v1/v2	MIR217
hsa-mir-218-1	MIR218-1	miR-218	5p	HIGH	Hsa-Mir-218-P2	MIR218-1
hsa-mir-218-2	MIR218-2	miR-218	5p	HIGH	Hsa-Mir-218-P4	MIR218-2
hsa-mir-219a-1	MIR219A1	miR-219a	5p	HIGH	Hsa-Mir-219-P3	MIR219A1
hsa-mir-219a-2	MIR219A2	miR-219a	3p	HIGH	Hsa-Mir-219-P2	MIR219A2
hsa-mir-219b	MIR219B	miR-219b	5p/3p	HIGH	Hsa-Mir-219-P2-as	MIR219B
hsa-mir-22	MIR22	miR-22	3p	HIGH	Hsa-Mir-22-P1b	MIR22
hsa-mir-221	MIR221	miR-221	3p	HIGH	Hsa-Mir-221-P2a	MIR221
hsa-mir-222	MIR222	miR-222	3p	HIGH	Hsa-Mir-221-P1a	MIR222
hsa-mir-223	MIR223	miR-223	3p	HIGH	Hsa-Mir-223	MIR223
hsa-mir-224	MIR224	miR-224	5p	HIGH	Hsa-Mir-224	MIR224
hsa-mir-2276	MIR2276	miR-2276	3p	HIGH	Hsa-Mir-2276	MIR2276
hsa-mir-2277	MIR2277	miR-2277	5p	HIGH		MIR2277
hsa-mir-2278	MIR2278	miR-2278	5p
hsa-mir-2355	MIR2355	miR-2355	5p/3p		Hsa-Mir-2355	MIR2355
hsa-mir-2392	MIR2392	miR-2392	3p
hsa-mir-23a	MIR23A	miR-23a	3p	HIGH	Hsa-Mir-23-P3	MIR23A
hsa-mir-23b	MIR23B	miR-23b	3p		Hsa-Mir-23-P2	MIR23B
hsa-mir-23c	MIR23C	miR-23c	3p
hsa-mir-24-1	MIR24-1	miR-24	3p	HIGH	Hsa-Mir-24-P2	MIR24-1
hsa-mir-24-2	MIR24-2	miR-24	3p	HIGH	Hsa-Mir-24-P3	MIR24-2
hsa-mir-2467	MIR2467	miR-2467	5p/3p	HIGH	Hsa-Mir-2467	MIR2467
hsa-mir-25	MIR25	miR-25	3p	HIGH	Hsa-Mir-92-P2d	MIR25
hsa-mir-2681	MIR2681	miR-2681	5p/3p	HIGH		MIR2681
hsa-mir-2682	MIR2682	miR-2682	5p
hsa-mir-26a-1	MIR26A1	miR-26a	5p	HIGH	Hsa-Mir-26-P1	MIR26A1
hsa-mir-26a-2	MIR26A2	miR-26a	5p	HIGH	Hsa-Mir-26-P4	MIR26A2
hsa-mir-26b	MIR26B	miR-26b	5p	HIGH	Hsa-Mir-26-P2	MIR26B
hsa-mir-27a	MIR27A	miR-27a	3p	HIGH	Hsa-Mir-27-P3	MIR27A
hsa-mir-27b	MIR27B	miR-27b	3p	HIGH	Hsa-Mir-27-P2	MIR27B
hsa-mir-28	MIR28	miR-28	5p/3p	HIGH	Hsa-Mir-28-P1	MIR28
hsa-mir-2861	MIR2861	miR-2861	3p
hsa-mir-2909	MIR2909	miR-2909	5p
hsa-mir-296	MIR296	miR-296	5p/3p	HIGH	Hsa-Mir-296	MIR296
hsa-mir-297	MIR297	miR-297	5p
hsa-mir-298	MIR298	miR-298	5p
hsa-mir-299	MIR299	miR-299	5p	HIGH	Hsa-Mir-154-P2-v1/v2	MIR299
hsa-mir-29a	MIR29A	miR-29a	3p	HIGH	Hsa-Mir-29-P2b	MIR29A
hsa-mir-29b-1	MIR29B1	miR-29b	3p	HIGH	Hsa-Mir-29-P1b-v1/2	MIR29B1
hsa-mir-29b-2	MIR29B2	miR-29b	3p	HIGH	Hsa-Mir-29-P1d-v1/2	MIR29B2
hsa-mir-29c	MIR29C	miR-29c	3p	HIGH	Hsa-Mir-29-P2d	MIR29C
hsa-mir-300	MIR300	miR-300	3p
hsa-mir-301a	MIR301A	miR-301a	3p	HIGH	Hsa-Mir-130-P2b	MIR301A
hsa-mir-301b	MIR301B	miR-301b	3p	HIGH	Hsa-Mir-130-P2a	MIR301B
hsa-mir-302a	MIR302A	miR-302a	5p/3p	HIGH	Hsa-Mir-430-P3	MIR302A
hsa-mir-302b	MIR302B	miR-302b	3p		Hsa-Mir-430-P1	MIR302B
hsa-mir-302c	MIR302C	miR-302c	3p		Hsa-Mir-430-P2	MIR302C
hsa-mir-302d	MIR302D	miR-302d	3p		Hsa-Mir-430-P4	MIR302D
hsa-mir-302e	MIR302E	miR-302e	5p
hsa-mir-302f	MIR302F	miR-302f	3p
hsa-mir-3059	MIR3059	miR-3059	5p	HIGH	Hsa-Mir-3059	MIR3059
hsa-mir-3064	MIR3064	miR-3064	5p/3p	HIGH		MIR3064
hsa-mir-3065	MIR3065	miR-3065	5p	HIGH	Hsa-Mir-338-P2-as	MIR3065
hsa-mir-3074	MIR3074	miR-3074	5p/3p
hsa-mir-3085	MIR3085	miR-3085	5p/3p	HIGH	Hsa-Mir-3085	MIR3085
hsa-mir-30a	MIR30A	miR-30a	5p	HIGH	Hsa-Mir-30-P1b	MIR30A
hsa-mir-30b	MIR30B	miR-30b	5p	HIGH	Hsa-Mir-30-P2a	MIR30B
hsa-mir-30c-1	MIR30C1	miR-30c	5p	HIGH	Hsa-Mir-30-P2d	MIR30C1
hsa-mir-30c-2	MIR30C2	miR-30c	5p	HIGH	Hsa-Mir-30-P2b	MIR30C2
hsa-mir-30d	MIR30D	miR-30d	5p	HIGH	Hsa-Mir-30-P1a	MIR30D
hsa-mir-30e	MIR30E	miR-30e	5p	HIGH	Hsa-Mir-30-P1d	MIR30E
hsa-mir-31	MIR31	miR-31	5p	HIGH	Hsa-Mir-31	MIR31
hsa-mir-3115	MIR3115	miR-3115	5p
hsa-mir-3116-1	MIR3116-1	miR-3116	3p
hsa-mir-3116-2	MIR3116-2	miR-3116	3p
hsa-mir-3117	MIR3117	miR-3117	3p
hsa-mir-3118-1	MIR3118-1	miR-3118	3p
hsa-mir-3118-2	MIR3118-2	miR-3118	3p
hsa-mir-3118-3	MIR3118-3	miR-3118-3	3p
hsa-mir-3118-4	MIR3118-4	miR-3118-4	3p
hsa-mir-3119-1	MIR3119-1	miR-3119	5p
hsa-mir-3119-2	MIR3119-2	miR-3119	5p
hsa-mir-3120	MIR3120	miR-3120	3p
hsa-mir-3121	MIR3121	miR-3121	3p
hsa-mir-3122	MIR3122	miR-3122	5p
hsa-mir-3123	MIR3123	miR-3123	3p
hsa-mir-3124	MIR3124	miR-3124	5p
hsa-mir-3125	MIR3125	miR-3125	5p
hsa-mir-3126	MIR3126	miR-3126	5p/3p	HIGH	Hsa-Mir-3126	MIR3126
hsa-mir-3127	MIR3127	miR-3127	5p	HIGH	Hsa-Mir-3127	MIR3127
hsa-mir-3128	MIR3128	miR-3128	5p
hsa-mir-3129	MIR3129	miR-3129	5p/3p
hsa-mir-3130-1	MIR3130-1	miR-3130	5p/3p	HIGH		MIR3130-1
hsa-mir-3130-2	MIR3130-2	miR-3130	5p/3p	HIGH		MIR3130-2
hsa-mir-3131	MIR3131	miR-3131	5p
hsa-mir-3132	MIR3132	miR-3132	5p
hsa-mir-3133	MIR3133	miR-3133	5p
hsa-mir-3134	MIR3134	miR-3134	3p
hsa-mir-3135a	MIR3135A	miR-3135a	5p
hsa-mir-3135b	MIR3135B	miR-3135b	5p
hsa-mir-3136	MIR3136	miR-3136	5p		Hsa-Mir-3136	MIR3136
hsa-mir-3137	MIR3137	miR-3137	5p
hsa-mir-3138	MIR3138	miR-3138	3p		Hsa-Mir-3138	MIR3138
hsa-mir-3139	MIR3139	miR-3139	5p
hsa-mir-3140	MIR3140	miR-3140	3p	HIGH	Hsa-Mir-3140	MIR3140
hsa-mir-3141	MIR3141	miR-3141	5p
hsa-mir-3142	MIR3142	miR-3142	3p
hsa-mir-3143	MIR3143	miR-3143	5p
hsa-mir-3144	MIR3144	miR-3144	5p/3p	HIGH	Hsa-Mir-3144-v1/v2	MIR3144
hsa-mir-3145	MIR3145	miR-3145	3p	HIGH	Hsa-Mir-3145	MIR3145
hsa-mir-3146	MIR3146	miR-3146	3p		Hsa-Mir-3146	MIR3146
hsa-mir-3147	MIR3147	miR-3147	5p
hsa-mir-3148	MIR3148	miR-3148	5p
hsa-mir-3149	MIR3149	miR-3149	3p
hsa-mir-3150a	MIR3150A	miR-3150a	5p/3p
hsa-mir-3150b	MIR3150B	miR-3150b	3p
hsa-mir-3151	MIR3151	miR-3151	5p
hsa-mir-3152	MIR3152	miR-3152	5p
hsa-mir-3153	MIR3153	miR-3153	3p
hsa-mir-3154	MIR3154	miR-3154	3p
hsa-mir-3155a	MIR3155A	miR-3155a	3p
hsa-mir-3155b	MIR3155B	miR-3155b	3p
hsa-mir-3156-1	MIR3156-1	miR-3156	5p
hsa-mir-3156-2	MIR3156-2	miR-3156	5p
hsa-mir-3156-3	MIR3156-3	miR-3156	5p
hsa-mir-3157	MIR3157	miR-3157	5p	HIGH		MIR3157
hsa-mir-3158-1	MIR3158-1	miR-3158	3p	HIGH		MIR3158-1
hsa-mir-3158-2	MIR3158-2	miR-3158	3p	HIGH		MIR3158-2
hsa-mir-3159	MIR3159	miR-3159	5p
hsa-mir-3160-1	MIR3160-1	miR-3160	3p
hsa-mir-3160-2	MIR3160-2	miR-3160	3p
hsa-mir-3161	MIR3161	miR-3161	5p
hsa-mir-3162	MIR3162	miR-3162	3p
hsa-mir-3163	MIR3163	miR-3163	5p
hsa-mir-3164	MIR3164	miR-3164	5p
hsa-mir-3165	MIR3165	miR-3165	5p
hsa-mir-3166	MIR3166	miR-3166	3p
hsa-mir-3167	MIR3167	miR-3167	3p
hsa-mir-3168	MIR3168	miR-3168	5p
hsa-mir-3169	MIR3169	miR-3169	5p
hsa-mir-3170	MIR3170	miR-3170	5p
hsa-mir-3171	MIR3171	miR-3171	5p
hsa-mir-3173	MIR3173	miR-3173	5p/3p	HIGH	Hsa-Mir-3173	MIR3173
hsa-mir-3174	MIR3174	miR-3174	5p		Hsa-Mir-3174	MIR3174
hsa-mir-3175	MIR3175	miR-3175	5p
hsa-mir-3176	MIR3176	miR-3176	3p
hsa-mir-3177	MIR3177	miR-3177	3p	HIGH		MIR3177
hsa-mir-3178	MIR3178	miR-3178	5p
hsa-mir-3179-1	MIR3179-1	miR-3179	3p
hsa-mir-3179-2	MIR3179-2	miR-3179	3p
hsa-mir-3179-3	MIR3179-3	miR-3179	3p
hsa-mir-3179-4	MIR3179-4	miR-3179	3p
hsa-mir-3180-1	MIR3180-1	miR-3180	3p	HIGH	Hsa-Mir-3180-P1	MIR3180-1
hsa-mir-3180-2	MIR3180-2	miR-3180	3p	HIGH	Hsa-Mir-3180-P2	MIR3180-2
hsa-mir-3180-3	MIR3180-3	miR-3180	3p	HIGH	Hsa-Mir-3180-P3	MIR3180-3
hsa-mir-3180-4	MIR3180-4	miR-3180	5p
hsa-mir-3180-5	MIR3180-5	miR-3180	5p
hsa-mir-3181	MIR3181	miR-3181	5p
hsa-mir-3182	MIR3182	miR-3182	5p
hsa-mir-3183	MIR3183	miR-3183	5p
hsa-mir-3184	MIR3184	miR-3184	5p/3p
hsa-mir-3185	MIR3185	miR-3185	5p
hsa-mir-3186	MIR3186	miR-3186	5p/3p
hsa-mir-3187	MIR3187	miR-3187	3p	HIGH	Hsa-Mir-3187	MIR3187
hsa-mir-3188	MIR3188	miR-3188	3p
hsa-mir-3189	MIR3189	miR-3189	3p	HIGH		MIR3189
hsa-mir-3190	MIR3190	miR-3190	3p
hsa-mir-3191	MIR3191	miR-3191	3p
hsa-mir-3192	MIR3192	miR-3192	5p
hsa-mir-3193	MIR3193	miR-3193	5p
hsa-mir-3194	MIR3194	miR-3194	5p/3p	HIGH	Hsa-Mir-3194	MIR3194
hsa-mir-3195	MIR3195	miR-3195	5p
hsa-mir-3196	MIR3196	miR-3196	5p
hsa-mir-3197	MIR3197	miR-3197	5p
hsa-mir-3198-1	MIR3198-1	miR-3198	3p
hsa-mir-3198-2	MIR3198-2	miR-3198	3p
hsa-mir-3199-1	MIR3199-1	miR-3199	5p
hsa-mir-3199-2	MIR3199-2	miR-3199	5p
hsa-mir-32	MIR32	miR-32	5p	HIGH	Hsa-Mir-32	MIR32
hsa-mir-3200	MIR3200	miR-3200	3p	HIGH	Hsa-Mir-3200	MIR3200
hsa-mir-3201	MIR3201	miR-3201	5p
hsa-mir-3202-1	MIR3202-1	miR-3202	5p
hsa-mir-3202-2	MIR3202-2	miR-3202	5p
hsa-mir-320a	MIR320A	miR-320a	3p	HIGH	Hsa-Mir-320-P1	MIR320A
hsa-mir-320b-1	MIR320B1	miR-320b	3p		Hsa-Mir-320-P2a	MIR320B1
hsa-mir-320b-2	MIR320B2	miR-320b	3p		Hsa-Mir-320-P2b	MIR320B2
hsa-mir-320c-1	MIR320C1	miR-320c	3p		Hsa-Mir-320-P3	MIR320C1
hsa-mir-320c-2	MIR320C2	miR-320c	3p		Hsa-Mir-320-P4	MIR320C2
hsa-mir-320d-1	MIR320D1	miR-320d	3p
hsa-mir-320d-2	MIR320D2	miR-320d	3p
hsa-mir-320e	MIR320E	miR-320e	3p
hsa-mir-323a	MIR323A	miR-323a	3p	HIGH	Hsa-Mir-154-P3a-v1/v2	MIR323A
hsa-mir-323b	MIR323B	miR-323b	3p	HIGH	Hsa-Mir-154-P3b	MIR323B
hsa-mir-324	MIR324	miR-324	5p/3p	HIGH	Hsa-Mir-324	MIR324
hsa-mir-325	MIR325	miR-325	5p		Hsa-Mir-325	MIR325
hsa-mir-326	MIR326	miR-326	3p		Hsa-Mir-326	MIR326
hsa-mir-328	MIR328	miR-328	3p		Hsa-Mir-328	MIR328
hsa-mir-329-1	MIR329-1	miR-329	3p	HIGH	Hsa-Mir-154-P4a	MIR329-1
hsa-mir-329-2	MIR329-2	miR-329	3p	HIGH	Hsa-Mir-154-P4b	MIR329-2
hsa-mir-330	MIR330	miR-330	3p	HIGH	Hsa-Mir-330-v1/v2	MIR330
hsa-mir-331	MIR331	miR-331	3p		Hsa-Mir-331	MIR331
hsa-mir-335	MIR335	miR-335	5p	HIGH	Hsa-Mir-335	MIR335
hsa-mir-337	MIR337	miR-337	5p/3p	HIGH	Hsa-Mir-337-v1/v2	MIR337
hsa-mir-338	MIR338	miR-338	5p/3p	HIGH	Hsa-Mir-338-P2	MIR338
hsa-mir-339	MIR339	miR-339	5p/3p	HIGH	Hsa-Mir-339	MIR339
hsa-mir-33a	MIR33A	miR-33a	5p	HIGH	Hsa-Mir-33-P3	MIR33A
hsa-mir-33b	MIR33B	miR-33b	5p	HIGH	Hsa-Mir-33-P1	MIR33B
hsa-mir-340	MIR340	miR-340	5p	HIGH	Hsa-Mir-340	MIR340
hsa-mir-342	MIR342	miR-342	3p	HIGH	Hsa-Mir-342	MIR342
hsa-mir-345	MIR345	miR-345	5p	HIGH	Hsa-Mir-345	MIR345
hsa-mir-346	MIR346	miR-346	5p		Hsa-Mir-346	MIR346
hsa-mir-34a	MIR34A	miR-34a	5p	HIGH	Hsa-Mir-34-P1	MIR34A
hsa-mir-34b	MIR34B	miR-34b	5p/3p	HIGH	Hsa-Mir-34-P2a	MIR34B
hsa-mir-34c	MIR34C	miR-34c	5p	HIGH	Hsa-Mir-34-P2b	MIR34C
hsa-mir-3529	MIR3529	miR-3529	5p/3p
hsa-mir-122b	MIR3591	miR-122b	5p	HIGH		MIR3591
hsa-mir-3605	MIR3605	miR-3605	5p/3p	HIGH		MIR3605
hsa-mir-3606	MIR3606	miR-3606	5p
hsa-mir-3609	MIR3609	miR-3609	3p
hsa-mir-361	MIR361	miR-361	5p	HIGH	Hsa-Mir-361-v1/v2	MIR361
hsa-mir-3610	MIR3610	miR-3610	3p
hsa-mir-3611	MIR3611	miR-3611	3p		Hsa-Mir-3611	MIR3611
hsa-mir-3612	MIR3612	miR-3612	5p
hsa-mir-3613	MIR3613	miR-3613	5p	HIGH	Hsa-Mir-3613	MIR3613
hsa-mir-3614	MIR3614	miR-3614	5p/3p	HIGH		MIR3614
hsa-mir-3615	MIR3615	miR-3615	3p
hsa-mir-3616	MIR3616	miR-3616	5p/3p	HIGH		MIR3616
hsa-mir-3617	MIR3617	miR-3617	5p	HIGH	Hsa-Mir-3617	MIR3617
hsa-mir-3618	MIR3618	miR-3618	3p
hsa-mir-3619	MIR3619	miR-3619	5p/3p	HIGH	Hsa-Mir-3619	MIR3619
hsa-mir-362	MIR362	miR-362	5p	HIGH	Hsa-Mir-362-P1	MIR362
hsa-mir-3620	MIR3620	miR-3620	5p/3p	HIGH		MIR3620
hsa-mir-3621	MIR3621	miR-3621	5p
hsa-mir-3622a	MIR3622A	miR-3622a	5p	HIGH	Hsa-Mir-3622	MIR3622A
hsa-mir-3622b	MIR3622B	miR-3622b	3p
hsa-mir-363	MIR363	miR-363	3p	HIGH	Hsa-Mir-92-P2c	MIR363
hsa-mir-3646	MIR3646	miR-3646	3p
hsa-mir-3648-1	MIR3648-1	miR-3648	5p
hsa-mir-3648-2	MIR3648-2	miR-3648	5p
hsa-mir-3649	MIR3649	miR-3649	3p
hsa-mir-3650	MIR3650	miR-3650	5p
hsa-mir-3651	MIR3651	miR-3651	3p
hsa-mir-3652	MIR3652	miR-3652	5p
hsa-mir-3654	MIR3654	miR-3654	3p
hsa-mir-3655	MIR3655	miR-3655	5p
hsa-mir-3657	MIR3657	miR-3657	3p
hsa-mir-3658	MIR3658	miR-3658	5p
hsa-mir-3659	MIR3659	miR-3659	3p
hsa-mir-365a	MIR365A	miR-365a	3p	HIGH	Hsa-Mir-193-P2a	MIR365A
hsa-mir-365b	MIR365B	miR-365b	3p	HIGH	Hsa-Mir-193-P2b	MIR365B
hsa-mir-3660	MIR3660	miR-3660	3p
hsa-mir-3661	MIR3661	miR-3661	5p
hsa-mir-3662	MIR3662	miR-3662	3p
hsa-mir-3663	MIR3663	miR-3663	5p/3p	HIGH	Hsa-Mir-3663	MIR3663
hsa-mir-3664	MIR3664	miR-3664	3p	HIGH		MIR3664
hsa-mir-3665	MIR3665	miR-3665	5p
hsa-mir-3666	MIR3666	miR-3666	undetermined
hsa-mir-3667	MIR3667	miR-3667	5p/3p
hsa-mir-3668	MIR3668	miR-3668	5p
hsa-mir-367	MIR367	miR-367	3p		Hsa-Mir-92-P2a	MIR367
hsa-mir-3670-1	MIR3670-1	miR-3670	3p
hsa-mir-3670-2	MIR3670-2	miR-3670	3p
hsa-mir-3670-3	MIR3670-3	miR-3670	3p
hsa-mir-3670-4	MIR3670-4	miR-3670	3p
hsa-mir-3671	MIR3671	miR-3671	3p
hsa-mir-3672	MIR3672	miR-3672	5p
hsa-mir-3674	MIR3674	miR-3674	5p
hsa-mir-3675	MIR3675	miR-3675	5p/3p
hsa-mir-3677	MIR3677	miR-3677	5p/3p	HIGH		MIR3677
hsa-mir-3678	MIR3678	miR-3678	3p
hsa-mir-3679	MIR3679	miR-3679	5p
hsa-mir-3680-1	MIR3680-1	miR-3680	5p/3p
hsa-mir-3680-2	MIR3680-2	miR-3680	5p/3p
hsa-mir-3681	MIR3681	miR-3681	5p
hsa-mir-3682	MIR3682	miR-3682	3p
hsa-mir-3683	MIR3683	miR-3683	5p
hsa-mir-3684	MIR3684	miR-3684	3p
hsa-mir-3685	MIR3685	miR-3685	5p
hsa-mir-3686	MIR3686	miR-3686	3p
hsa-mir-3688-1	MIR3688-1	miR-3688	3p	HIGH		MIR3688-1
hsa-mir-3688-2	MIR3688-2	miR-3688	3p	HIGH		MIR3688-2
hsa-mir-3689a	MIR3689A	miR-3689a	5p/3p
hsa-mir-3689b	MIR3689B	miR-3689b	5p
hsa-mir-3689c	MIR3689C	miR-3689c	3p
hsa-mir-3689d-1	MIR3689D1	miR-3689d	5p
hsa-mir-3689d-2	MIR3689D2	miR-3689d	5p
hsa-mir-3689e	MIR3689E	miR-3689e	5p
hsa-mir-3689f	MIR3689F	miR-3689f	5p
hsa-mir-369	MIR369	miR-369	3p	HIGH	Hsa-Mir-154-P5	MIR369
hsa-mir-3690-1	MIR3690-1	miR-3690	5p		Hsa-Mir-3690	MIR3690-1
hsa-mir-3690-2	MIR3690-2	miR-3690	5p
hsa-mir-3691	MIR3691	miR-3691	5p
hsa-mir-3692	MIR3692	miR-3692	5p/3p
hsa-mir-370	MIR370	miR-370	3p	HIGH	Hsa-Mir-370	MIR370
hsa-mir-3713	MIR3713	miR-3713	undetermined
hsa-mir-3714	MIR3714	miR-3714	5p
hsa-mir-371a	MIR371A	miR-371a	5p/3p		Hsa-Mir-430-P5	MIR371A
hsa-mir-371b	MIR371B	miR-371b	5p
hsa-mir-372	MIR372	miR-372	3p		Hsa-Mir-430-P6	MIR372
hsa-mir-373	MIR373	miR-373	3p		Hsa-Mir-430-P7	MIR373
hsa-mir-374a	MIR374A	miR-374a	5p	HIGH	Hsa-Mir-374-P1	MIR374A
hsa-mir-374b	MIR374B	miR-374b	5p	HIGH	Hsa-Mir-374-P2	MIR374B
hsa-mir-374c	MIR374C	miR-374c	5p/3p
hsa-mir-375	MIR375	miR-375	3p	HIGH	Hsa-Mir-375	MIR375
hsa-mir-376a-1	MIR376A1	miR-376a	3p	HIGH	Hsa-Mir-376-P1	MIR376A1
hsa-mir-376a-2	MIR376A2	miR-376a	3p	HIGH	Hsa-Mir-376-P3	MIR376A2
hsa-mir-376b	MIR376B	miR-376b	3p	HIGH	Hsa-Mir-376-P2	MIR376B
hsa-mir-376c	MIR376C	miR-376c	3p	HIGH	Hsa-Mir-376-P4	MIR376C
hsa-mir-377	MIR377	miR-377	3p	HIGH	Hsa-Mir-154-P6	MIR377
hsa-mir-378a	MIR378A	miR-378a	3p	HIGH	Hsa-Mir-378	MIR378A
hsa-mir-378b	MIR378B	miR-378b	3p
hsa-mir-378c	MIR378C	miR-378c	5p
hsa-mir-378d-1	MIR378D1	miR-378d	3p
hsa-mir-378d-2	MIR378D2	miR-378d	5p
hsa-mir-378e	MIR378E	miR-378e	3p
hsa-mir-378f	MIR378F	miR-378f	3p
hsa-mir-378g	MIR378G	miR-378g	undetermined
hsa-mir-378h	MIR378H	miR-378h	5p
hsa-mir-378i	MIR378I	miR-378i	5p
hsa-mir-378j	MIR378J	miR-378j	5p
hsa-mir-379	MIR379	miR-379	5p	HIGH	Hsa-Mir-154-P7	MIR379
hsa-mir-380	MIR380	miR-380	5p/3p	HIGH	Hsa-Mir-154-P8	MIR380
hsa-mir-381	MIR381	miR-381	3p	HIGH	Hsa-Mir-154-P9	MIR381
hsa-mir-382	MIR382	miR-382	5p	HIGH	Hsa-Mir-154-P10	MIR382
hsa-mir-383	MIR383	miR-383	5p		Hsa-Mir-383-v1/v2	MIR383
hsa-mir-384	MIR384	miR-384	3p
hsa-mir-3907	MIR3907	miR-3907	3p
hsa-mir-3908	MIR3908	miR-3908	5p
hsa-mir-3909	MIR3909	miR-3909	3p		Hsa-Mir-3909	MIR3909
hsa-mir-3910-1	MIR3910-1	miR-3910	3p
hsa-mir-3910-2	MIR3910-2	miR-3910	3p
hsa-mir-3911	MIR3911	miR-3911	5p
hsa-mir-3912	MIR3912	miR-3912	3p
hsa-mir-3913-1	MIR3913-1	miR-3913	5p
hsa-mir-3913-2	MIR3913-2	miR-3913	5p
hsa-mir-3914-1	MIR3914-1	miR-3914	3p
hsa-mir-3914-2	MIR3914-2	miR-3914	3p
hsa-mir-3915	MIR3915	miR-3915	5p
hsa-mir-3916	MIR3916	miR-3916	5p
hsa-mir-3917	MIR3917	miR-3917	3p
hsa-mir-3918	MIR3918	miR-3918	5p
hsa-mir-3919	MIR3919	miR-3919	3p
hsa-mir-3920	MIR3920	miR-3920	3p
hsa-mir-3921	MIR3921	miR-3921	3p
hsa-mir-3922	MIR3922	miR-3922	5p/3p
hsa-mir-3923	MIR3923	miR-3923	3p
hsa-mir-3924	MIR3924	miR-3924	3p		Hsa-Mir-3924	MIR3924
hsa-mir-3925	MIR3925	miR-3925	5p
hsa-mir-3926-1	MIR3926-1	miR-3926	5p
hsa-mir-3926-2	MIR3926-2	miR-3926	5p
hsa-mir-3927	MIR3927	miR-3927	3p
hsa-mir-3928	MIR3928	miR-3928	3p	HIGH		MIR3928
hsa-mir-3929	MIR3929	miR-3929	3p
hsa-mir-3934	MIR3934	miR-3934	5p		Hsa-Mir-3934	MIR3934
hsa-mir-3935	MIR3935	miR-3935	3p
hsa-mir-3936	MIR3936	miR-3936	3p
hsa-mir-3937	MIR3937	miR-3937	3p
hsa-mir-3938	MIR3938	miR-3938	3p
hsa-mir-3939	MIR3939	miR-3939	3p	HIGH		MIR3939
hsa-mir-3940	MIR3940	miR-3940	3p	HIGH		MIR3940
hsa-mir-3941	MIR3941	miR-3941	3p
hsa-mir-3942	MIR3942	miR-3942	5p/3p	HIGH	Hsa-Mir-3942	MIR3942
hsa-mir-3943	MIR3943	miR-3943	5p
hsa-mir-3944	MIR3944	miR-3944	5p/3p	HIGH	Hsa-Mir-3944	MIR3944
hsa-mir-3945	MIR3945	miR-3945	5p
hsa-mir-3960	MIR3960	miR-3960	3p
hsa-mir-3972	MIR3972	miR-3972	3p
hsa-mir-3973	MIR3973	miR-3973	3p
hsa-mir-3974	MIR3974	miR-3974	undetermined
hsa-mir-3975	MIR3975	miR-3975	undetermined
hsa-mir-3976	MIR3976	miR-3976	5p
hsa-mir-3977	MIR3977	miR-3977	undetermined
hsa-mir-3978	MIR3978	miR-3978	undetermined
hsa-mir-409	MIR409	miR-409	5p/3p	HIGH	Hsa-Mir-154-P36	MIR409
hsa-mir-410	MIR410	miR-410	3p	HIGH	Hsa-Mir-154-P12	MIR410
hsa-mir-411	MIR411	miR-411	5p	HIGH	Hsa-Mir-154-P13-v1/v2	MIR411
hsa-mir-412	MIR412	miR-412	5p		Hsa-Mir-154-P14	MIR412
hsa-mir-421	MIR421	miR-421	3p	HIGH	Hsa-Mir-95-P2	MIR421
hsa-mir-422a	MIR422A	miR-422a	5p
hsa-mir-423	MIR423	miR-423	5p	HIGH	Hsa-Mir-423	MIR423
hsa-mir-424	MIR424	miR-424	5p	HIGH	Hsa-Mir-15-P1c	MIR424
hsa-mir-425	MIR425	miR-425	5p	HIGH	Hsa-Mir-425	MIR425
hsa-mir-4251	MIR4251	miR-4251	undetermined
hsa-mir-4252	MIR4252	miR-4252	3p
hsa-mir-4253	MIR4253	miR-4253	3p
hsa-mir-4254	MIR4254	miR-4254	3p
hsa-mir-4255	MIR4255	miR-4255	5p
hsa-mir-4256	MIR4256	miR-4256	5p
hsa-mir-4257	MIR4257	miR-4257	3p
hsa-mir-4258	MIR4258	miR-4258	5p
hsa-mir-4259	MIR4259	miR-4259	3p
hsa-mir-4260	MIR4260	miR-4260	5p
hsa-mir-4261	MIR4261	miR-4261	undetermined
hsa-mir-4262	MIR4262	miR-4262	3p
hsa-mir-4263	MIR4263	miR-4263	undetermined
hsa-mir-4264	MIR4264	miR-4264	5p
hsa-mir-4265	MIR4265	miR-4265	3p
hsa-mir-4266	MIR4266	miR-4266	3p
hsa-mir-4267	MIR4267	miR-4267	5p
hsa-mir-4268	MIR4268	miR-4268	3p
hsa-mir-4269	MIR4269	miR-4269	5p
hsa-mir-4270	MIR4270	miR-4270	5p
hsa-mir-4271	MIR4271	miR-4271	3p
hsa-mir-4272	MIR4272	miR-4272	3p
hsa-mir-4273	MIR4273	miR-4273	5p
hsa-mir-4274	MIR4274	miR-4274	3p
hsa-mir-4275	MIR4275	miR-4275	5p
hsa-mir-4276	MIR4276	miR-4276	5p
hsa-mir-4277	MIR4277	miR-4277	5p
hsa-mir-4278	MIR4278	miR-4278	undetermined
hsa-mir-4279	MIR4279	miR-4279	3p
hsa-mir-4280	MIR4280	miR-4280	5p
hsa-mir-4281	MIR4281	miR-4281	3p
hsa-mir-4282	MIR4282	miR-4282	3p
hsa-mir-4283-1	MIR4283-1	miR-4283	5p
hsa-mir-4283-2	MIR4283-2	miR-4283	5p
hsa-mir-4284	MIR4284	miR-4284	5p
hsa-mir-4285	MIR4285	miR-4285	undetermined
hsa-mir-4286	MIR4286	miR-4286	5p
hsa-mir-4287	MIR4287	miR-4287	undetermined
hsa-mir-4288	MIR4288	miR-4288	3p
hsa-mir-4289	MIR4289	miR-4289	5p
hsa-mir-429	MIR429	miR-429	3p	HIGH	Hsa-Mir-8-P3a	MIR429
hsa-mir-4290	MIR4290	miR-4290	3p
hsa-mir-4291	MIR4291	miR-4291	5p
hsa-mir-4292	MIR4292	miR-4292	3p
hsa-mir-4293	MIR4293	miR-4293	undetermined
hsa-mir-4294	MIR4294	miR-4294	5p
hsa-mir-4295	MIR4295	miR-4295	undetermined
hsa-mir-4296	MIR4296	miR-4296	5p
hsa-mir-4297	MIR4297	miR-4297	5p
hsa-mir-4298	MIR4298	miR-4298	5p
hsa-mir-4299	MIR4299	miR-4299	3p
hsa-mir-4300	MIR4300	miR-4300	3p
hsa-mir-4301	MIR4301	miR-4301	5p
hsa-mir-4302	MIR4302	miR-4302	undetermined
hsa-mir-4303	MIR4303	miR-4303	undetermined
hsa-mir-4304	MIR4304	miR-4304	5p
hsa-mir-4305	MIR4305	miR-4305	5p
hsa-mir-4306	MIR4306	miR-4306	3p
hsa-mir-4307	MIR4307	miR-4307	3p
hsa-mir-4308	MIR4308	miR-4308	3p
hsa-mir-4309	MIR4309	miR-4309	5p
hsa-mir-431	MIR431	miR-431	3p		Hsa-Mir-431	MIR431
hsa-mir-4310	MIR4310	miR-4310	3p
hsa-mir-4311	MIR4311	miR-4311	5p
hsa-mir-4312	MIR4312	miR-4312	3p
hsa-mir-4313	MIR4313	miR-4313	undetermined
hsa-mir-4314	MIR4314	miR-4314	5p
hsa-mir-4315-1	MIR4315-1	miR-4315	5p
hsa-mir-4315-2	MIR4315-2	miR-4315	5p
hsa-mir-4316	MIR4316	miR-4316	5p
hsa-mir-4317	MIR4317	miR-4317	5p
hsa-mir-4318	MIR4318	miR-4318	3p
hsa-mir-4319	MIR4319	miR-4319	undetermined
hsa-mir-432	MIR432	miR-432	5p		Hsa-Mir-432	MIR432
hsa-mir-4320	MIR4320	miR-4320	3p
hsa-mir-4321	MIR4321	miR-4321	3p
hsa-mir-4322	MIR4322	miR-4322	3p
hsa-mir-4323	MIR4323	miR-4323	3p
hsa-mir-4324	MIR4324	miR-4324	3p
hsa-mir-4325	MIR4325	miR-4325	undetermined
hsa-mir-4326	MIR4326	miR-4326	5p
hsa-mir-4327	MIR4327	miR-4327	5p
hsa-mir-4328	MIR4328	miR-4328	3p
hsa-mir-4329	MIR4329	miR-4329	3p
hsa-mir-433	MIR433	miR-433	3p	HIGH	Hsa-Mir-433	MIR433
hsa-mir-4330	MIR4330	miR-4330	3p
hsa-mir-4418	MIR4418	miR-4418	3p
hsa-mir-4420	MIR4420	miR-4420	3p
hsa-mir-4421	MIR4421	miR-4421	3p
hsa-mir-4422	MIR4422	miR-4422	5p
hsa-mir-4423	MIR4423	miR-4423	5p/3p	HIGH		MIR4423
hsa-mir-4424	MIR4424	miR-4424	5p		Hsa-Mir-4424	MIR4424
hsa-mir-4425	MIR4425	miR-4425	3p
hsa-mir-4426	MIR4426	miR-4426	5p
hsa-mir-4427	MIR4427	miR-4427	3p
hsa-mir-4428	MIR4428	miR-4428	3p
hsa-mir-4429	MIR4429	miR-4429	5p
hsa-mir-4430	MIR4430	miR-4430	5p
hsa-mir-4431	MIR4431	miR-4431	5p
hsa-mir-4432	MIR4432	miR-4432	3p
hsa-mir-4433a	MIR4433A	miR-4433a	5p/3p
hsa-mir-4433b	MIR4433B	miR-4433b	5p/3p	HIGH		MIR4433B
hsa-mir-4434	MIR4434	miR-4434	5p
hsa-mir-4435-1	MIR4435-1	miR-4435	5p
hsa-mir-4435-2	MIR4435-2	miR-4435	5p
hsa-mir-4436a	MIR4436A	miR-4436a	3p
hsa-mir-4436b-1	MIR4436B1	miR-4436b	3p
hsa-mir-4436b-2	MIR4436B2	miR-4436b	3p
hsa-mir-4437	MIR4437	miR-4437	3p
hsa-mir-4438	MIR4438	miR-4438	3p
hsa-mir-4439	MIR4439	miR-4439	5p
hsa-mir-4440	MIR4440	miR-4440	3p
hsa-mir-4441	MIR4441	miR-4441	3p
hsa-mir-4442	MIR4442	miR-4442	3p
hsa-mir-4443	MIR4443	miR-4443	5p
hsa-mir-4444-1	MIR4444-1	miR-4444	3p
hsa-mir-4444-2	MIR4444-2	miR-4444	3p
hsa-mir-4445	MIR4445	miR-4445	5p
hsa-mir-4446	MIR4446	miR-4446	3p
hsa-mir-4447	MIR4447	miR-4447	3p
hsa-mir-4448	MIR4448	miR-4448	3p
hsa-mir-4449	MIR4449	miR-4449	3p
hsa-mir-4450	MIR4450	miR-4450	5p
hsa-mir-4451	MIR4451	miR-4451	3p
hsa-mir-4452	MIR4452	miR-4452	3p
hsa-mir-4453	MIR4453	miR-4453	5p
hsa-mir-4454	MIR4454	miR-4454	5p
hsa-mir-4455	MIR4455	miR-4455	5p
hsa-mir-4456	MIR4456	miR-4456	undetermined
hsa-mir-4457	MIR4457	miR-4457	3p
hsa-mir-4458	MIR4458	miR-4458	5p
hsa-mir-4460	MIR4460	miR-4460	5p
hsa-mir-4462	MIR4462	miR-4462	3p
hsa-mir-4463	MIR4463	miR-4463	3p
hsa-mir-4464	MIR4464	miR-4464	5p
hsa-mir-4465	MIR4465	miR-4465	3p
hsa-mir-4466	MIR4466	miR-4466	5p
hsa-mir-4467	MIR4467	miR-4467	5p
hsa-mir-4468	MIR4468	miR-4468	3p
hsa-mir-4469	MIR4469	miR-4469	3p
hsa-mir-4470	MIR4470	miR-4470	3p
hsa-mir-4471	MIR4471	miR-4471	3p
hsa-mir-4472-1	MIR4472-1	miR-4472	3p
hsa-mir-4472-2	MIR4472-2	miR-4472	5p
hsa-mir-4473	MIR4473	miR-4473	3p
hsa-mir-4474	MIR4474	miR-4474	3p
hsa-mir-4475	MIR4475	miR-4475	3p
hsa-mir-4476	MIR4476	miR-4476	3p
hsa-mir-4477a	MIR4477A	miR-4477a	3p
hsa-mir-4477b	MIR4477B	miR-4477b	3p
hsa-mir-4478	MIR4478	miR-4478	5p
hsa-mir-4479	MIR4479	miR-4479	3p
hsa-mir-448	MIR448	miR-448	3p		Hsa-Mir-448	MIR448
hsa-mir-4480	MIR4480	miR-4480	3p
hsa-mir-4481	MIR4481	miR-4481	5p
hsa-mir-4482	MIR4482	miR-4482	5p/3p
hsa-mir-4483	MIR4483	miR-4483	3p
hsa-mir-4484	MIR4484	miR-4484	3p
hsa-mir-4485	MIR4485	miR-4485	3p
hsa-mir-4486	MIR4486	miR-4486	5p
hsa-mir-4487	MIR4487	miR-4487	3p
hsa-mir-4488	MIR4488	miR-4488	5p
hsa-mir-4489	MIR4489	miR-4489	undetermined
hsa-mir-4490	MIR4490	miR-4490	3p
hsa-mir-4491	MIR4491	miR-4491	3p
hsa-mir-4492	MIR4492	miR-4492	3p
hsa-mir-4493	MIR4493	miR-4493	3p
hsa-mir-4494	MIR4494	miR-4494	3p
hsa-mir-4495	MIR4495	miR-4495	5p
hsa-mir-4496	MIR4496	miR-4496	3p
hsa-mir-4497	MIR4497	miR-4497	5p
hsa-mir-4498	MIR4498	miR-4498	5p
hsa-mir-4499	MIR4499	miR-4499	5p
hsa-mir-449a	MIR449A	miR-449a	5p		Hsa-Mir-34-P3c	MIR449A
hsa-mir-449b	MIR449B	miR-449b	5p	HIGH	Hsa-Mir-34-P3b	MIR449B
hsa-mir-449c	MIR449C	miR-449c	5p	HIGH	Hsa-Mir-34-P3a-v1/v2	MIR449C
hsa-mir-4500	MIR4500	miR-4500	3p
hsa-mir-4501	MIR4501	miR-4501	5p
hsa-mir-4502	MIR4502	miR-4502	3p
hsa-mir-4503	MIR4503	miR-4503	5p
hsa-mir-4504	MIR4504	miR-4504	3p
hsa-mir-4505	MIR4505	miR-4505	5p
hsa-mir-4506	MIR4506	miR-4506	3p
hsa-mir-4507	MIR4507	miR-4507	3p
hsa-mir-4508	MIR4508	miR-4508	5p
hsa-mir-4509-1	MIR4509-1	miR-4509	5p
hsa-mir-4509-2	MIR4509-2	miR-4509	5p
hsa-mir-4509-3	MIR4509-3	miR-4509	5p
hsa-mir-450a-1	MIR450A1	miR-450a	5p	HIGH	Hsa-Mir-450-P2	MIR450A1
hsa-mir-450a-2	MIR450A2	miR-450a	5p	HIGH	Hsa-Mir-450-P1	MIR450A2
hsa-mir-450b	MIR450B	miR-450b	5p	HIGH	Hsa-Mir-450-P3	MIR450B
hsa-mir-4510	MIR4510	miR-4510	5p
hsa-mir-4511	MIR4511	miR-4511	5p
hsa-mir-4512	MIR4512	miR-4512	3p
hsa-mir-4513	MIR4513	miR-4513	5p
hsa-mir-4514	MIR4514	miR-4514	5p
hsa-mir-4515	MIR4515	miR-4515	5p
hsa-mir-4516	MIR4516	miR-4516	5p
hsa-mir-4517	MIR4517	miR-4517	5p
hsa-mir-4518	MIR4518	miR-4518	3p
hsa-mir-4519	MIR4519	miR-4519	5p
hsa-mir-451a	MIR451A	miR-451a	5p		Hsa-Mir-451	MIR451A
hsa-mir-451b	MIR451B	miR-451b	5p
hsa-mir-452	MIR452	miR-452	5p	HIGH	Hsa-Mir-452-v1/v2	MIR452
hsa-mir-4520-1	MIR4520-1	miR-4520	3p
hsa-mir-4520-2	MIR4520-2	miR-4520	3p
hsa-mir-4521	MIR4521	miR-4521	5p
hsa-mir-4522	MIR4522	miR-4522	3p
hsa-mir-4523	MIR4523	miR-4523	5p
hsa-mir-4524a	MIR4524A	miR-4524a	5p/3p	HIGH	Hsa-Mir-4524	MIR4524A
hsa-mir-4524b	MIR4524B	miR-4524b	3p
hsa-mir-4525	MIR4525	miR-4525	5p
hsa-mir-4526	MIR4526	miR-4526	3p
hsa-mir-4527	MIR4527	miR-4527	5p
hsa-mir-4528	MIR4528	miR-4528	3p
hsa-mir-4529	MIR4529	miR-4529	3p
hsa-mir-4530	MIR4530	miR-4530	3p
hsa-mir-4531	MIR4531	miR-4531	3p
hsa-mir-4533	MIR4533	miR-4533	5p
hsa-mir-4534	MIR4534	miR-4534	3p
hsa-mir-4535	MIR4535	miR-4535	3p
hsa-mir-4536-1	MIR4536-1	miR-4536	5p/3p
hsa-mir-4536-2	MIR4536-2	miR-4536	5p/3p
hsa-mir-4537	MIR4537	miR-4537	5p
hsa-mir-4538	MIR4538	miR-4538	5p
hsa-mir-4539	MIR4539	miR-4539	undetermined
hsa-mir-454	MIR454	miR-454	3p	HIGH	Hsa-Mir-130-P3b	MIR454
hsa-mir-4540	MIR4540	miR-4540	undetermined
hsa-mir-455	MIR455	miR-455	5p/3p		Hsa-Mir-455	MIR455
hsa-mir-4632	MIR4632	miR-4632	3p
hsa-mir-4633	MIR4633	miR-4633	5p
hsa-mir-4634	MIR4634	miR-4634	5p
hsa-mir-4635	MIR4635	miR-4635	3p
hsa-mir-4636	MIR4636	miR-4636	5p
hsa-mir-4637	MIR4637	miR-4637	3p		Hsa-Mir-4637	MIR4637
hsa-mir-4638	MIR4638	miR-4638	5p/3p
hsa-mir-4639	MIR4639	miR-4639	5p
hsa-mir-4640	MIR4640	miR-4640	5p/3p
hsa-mir-4641	MIR4641	miR-4641	3p
hsa-mir-4642	MIR4642	miR-4642	5p
hsa-mir-4643	MIR4643	miR-4643	3p
hsa-mir-4644	MIR4644	miR-4644	3p
hsa-mir-4645	MIR4645	miR-4645	3p
hsa-mir-4646	MIR4646	miR-4646	5p/3p
hsa-mir-4647	MIR4647	miR-4647	5p
hsa-mir-4648	MIR4648	miR-4648	5p
hsa-mir-4649	MIR4649	miR-4649	5p/3p
hsa-mir-4650-1	MIR4650-1	miR-4650	3p
hsa-mir-4650-2	MIR4650-2	miR-4650	3p
hsa-mir-4651	MIR4651	miR-4651	5p
hsa-mir-4652	MIR4652	miR-4652	5p
hsa-mir-4653	MIR4653	miR-4653	3p
hsa-mir-4654	MIR4654	miR-4654	5p
hsa-mir-4655	MIR4655	miR-4655	5p
hsa-mir-4656	MIR4656	miR-4656	5p
hsa-mir-4657	MIR4657	miR-4657	5p
hsa-mir-4658	MIR4658	miR-4658	3p
hsa-mir-4659a	MIR4659A	miR-4659a	3p	HIGH		MIR4659A
hsa-mir-4659b	MIR4659B	miR-4659b	3p	HIGH		MIR4659B
hsa-mir-466	MIR466	miR-466	3p
hsa-mir-4660	MIR4660	miR-4660	5p
hsa-mir-4661	MIR4661	miR-4661	5p	HIGH	Hsa-Mir-4661	MIR4661
hsa-mir-4662a	MIR4662A	miR-4662a	5p	HIGH		MIR4662A
hsa-mir-4662b	MIR4662B	miR-4662b	3p		Hsa-Mir-4662	MIR4662B
hsa-mir-4663	MIR4663	miR-4663	5p
hsa-mir-4664	MIR4664	miR-4664	5p		Hsa-Mir-4664	MIR4664
hsa-mir-4665	MIR4665	miR-4665	5p
hsa-mir-4666a	MIR4666A	miR-4666a	5p/3p
hsa-mir-4666b	MIR4666B	miR-4666b	5p
hsa-mir-4667	MIR4667	miR-4667	5p
hsa-mir-4668	MIR4668	miR-4668	5p
hsa-mir-4669	MIR4669	miR-4669	3p
hsa-mir-4670	MIR4670	miR-4670	5p/3p	HIGH		MIR4670
hsa-mir-4671	MIR4671	miR-4671	5p/3p
hsa-mir-4672	MIR4672	miR-4672	3p
hsa-mir-4673	MIR4673	miR-4673	5p
hsa-mir-4674	MIR4674	miR-4674	3p
hsa-mir-4675	MIR4675	miR-4675	3p
hsa-mir-4676	MIR4676	miR-4676	5p/3p	HIGH		MIR4676
hsa-mir-4677	MIR4677	miR-4677	3p	HIGH	Hsa-Mir-4677	MIR4677
hsa-mir-4678	MIR4678	miR-4678	5p
hsa-mir-4679-1	MIR4679-1	miR-4679	5p
hsa-mir-4679-2	MIR4679-2	miR-4679	5p
hsa-mir-4680	MIR4680	miR-4680	5p/3p
hsa-mir-4681	MIR4681	miR-4681	5p
hsa-mir-4682	MIR4682	miR-4682	5p
hsa-mir-4683	MIR4683	miR-4683	3p
hsa-mir-4684	MIR4684	miR-4684	3p	HIGH		MIR4684
hsa-mir-4685	MIR4685	miR-4685	3p
hsa-mir-4686	MIR4686	miR-4686	5p
hsa-mir-4687	MIR4687	miR-4687	5p/3p	HIGH		MIR4687
hsa-mir-4688	MIR4688	miR-4688	3p
hsa-mir-4689	MIR4689	miR-4689	5p
hsa-mir-4690	MIR4690	miR-4690	3p
hsa-mir-4691	MIR4691	miR-4691	3p
hsa-mir-4692	MIR4692	miR-4692	3p
hsa-mir-4693	MIR4693	miR-4693	5p/3p
hsa-mir-4694	MIR4694	miR-4694	5p/3p
hsa-mir-4695	MIR4695	miR-4695	3p
hsa-mir-4696	MIR4696	miR-4696	5p
hsa-mir-4697	MIR4697	miR-4697	3p
hsa-mir-4698	MIR4698	miR-4698	3p
hsa-mir-4699	MIR4699	miR-4699	5p/3p
hsa-mir-4700	MIR4700	miR-4700	5p
hsa-mir-4701	MIR4701	miR-4701	5p/3p
hsa-mir-4703	MIR4703	miR-4703	3p
hsa-mir-4704	MIR4704	miR-4704	3p
hsa-mir-4705	MIR4705	miR-4705	5p
hsa-mir-4706	MIR4706	miR-4706	5p
hsa-mir-4707	MIR4707	miR-4707	3p	HIGH		MIR4707
hsa-mir-4708	MIR4708	miR-4708	3p
hsa-mir-4709	MIR4709	miR-4709	3p	HIGH		MIR4709
hsa-mir-4710	MIR4710	miR-4710	5p
hsa-mir-4711	MIR4711	miR-4711	5p
hsa-mir-4712	MIR4712	miR-4712	5p/3p
hsa-mir-4713	MIR4713	miR-4713	5p
hsa-mir-4714	MIR4714	miR-4714	5p/3p
hsa-mir-4715	MIR4715	miR-4715	5p
hsa-mir-4716	MIR4716	miR-4716	3p
hsa-mir-4717	MIR4717	miR-4717	3p
hsa-mir-4718	MIR4718	miR-4718	5p
hsa-mir-4719	MIR4719	miR-4719	3p
hsa-mir-4720	MIR4720	miR-4720	5p
hsa-mir-4721	MIR4721	miR-4721	3p
hsa-mir-4722	MIR4722	miR-4722	5p
hsa-mir-4723	MIR4723	miR-4723	5p/3p
hsa-mir-4724	MIR4724	miR-4724	5p
hsa-mir-4725	MIR4725	miR-4725	3p
hsa-mir-4726	MIR4726	miR-4726	5p
hsa-mir-4727	MIR4727	miR-4727	3p
hsa-mir-4728	MIR4728	miR-4728	5p/3p	HIGH		MIR4728
hsa-mir-4729	MIR4729	miR-4729	5p
hsa-mir-4730	MIR4730	miR-4730	5p
hsa-mir-4731	MIR4731	miR-4731	5p/3p		Hsa-Mir-4731	MIR4731
hsa-mir-4732	MIR4732	miR-4732	5p
hsa-mir-4733	MIR4733	miR-4733	5p/3p
hsa-mir-4734	MIR4734	miR-4734	3p
hsa-mir-4735	MIR4735	miR-4735	3p
hsa-mir-4736	MIR4736	miR-4736	5p
hsa-mir-4737	MIR4737	miR-4737	5p
hsa-mir-4738	MIR4738	miR-4738	3p
hsa-mir-4739	MIR4739	miR-4739	5p
hsa-mir-4740	MIR4740	miR-4740	5p
hsa-mir-4741	MIR4741	miR-4741	3p
hsa-mir-4742	MIR4742	miR-4742	5p/3p
hsa-mir-4743	MIR4743	miR-4743	5p
hsa-mir-4744	MIR4744	miR-4744	5p
hsa-mir-4745	MIR4745	miR-4745	5p
hsa-mir-4746	MIR4746	miR-4746	5p	HIGH		MIR4746
hsa-mir-4747	MIR4747	miR-4747	5p/3p
hsa-mir-4748	MIR4748	miR-4748	5p
hsa-mir-4749	MIR4749	miR-4749	5p/3p	HIGH		MIR4749
hsa-mir-4750	MIR4750	miR-4750	5p
hsa-mir-4751	MIR4751	miR-4751	5p
hsa-mir-4752	MIR4752	miR-4752	5p
hsa-mir-4753	MIR4753	miR-4753	5p
hsa-mir-4754	MIR4754	miR-4754	5p
hsa-mir-4755	MIR4755	miR-4755	5p/3p	HIGH		MIR4755
hsa-mir-4756	MIR4756	miR-4756	5p/3p
hsa-mir-4757	MIR4757	miR-4757	5p/3p
hsa-mir-4758	MIR4758	miR-4758	5p/3p
hsa-mir-4759	MIR4759	miR-4759	5p
hsa-mir-4760	MIR4760	miR-4760	5p
hsa-mir-4761	MIR4761	miR-4761	5p/3p	HIGH		MIR4761
hsa-mir-4762	MIR4762	miR-4762	5p/3p
hsa-mir-4763	MIR4763	miR-4763	5p/3p
hsa-mir-4764	MIR4764	miR-4764	5p
hsa-mir-4765	MIR4765	miR-4765	3p
hsa-mir-4766	MIR4766	miR-4766	3p		Hsa-Mir-4766	MIR4766
hsa-mir-4767	MIR4767	miR-4767	5p
hsa-mir-4768	MIR4768	miR-4768	5p
hsa-mir-4769	MIR4769	miR-4769	5p/3p
hsa-mir-4770	MIR4770	miR-4770	3p
hsa-mir-4771-1	MIR4771-1	miR-4771	3p
hsa-mir-4771-2	MIR4771-2	miR-4771	3p
hsa-mir-4772	MIR4772	miR-4772	5p/3p	HIGH		MIR4772
hsa-mir-4773-1	MIR4773-1	miR-4773	3p
hsa-mir-4773-2	MIR4773-2	miR-4773	3p
hsa-mir-4774	MIR4774	miR-4774	5p
hsa-mir-4775	MIR4775	miR-4775	5p
hsa-mir-4776-1	MIR4776-1	miR-4776	5p
hsa-mir-4776-2	MIR4776-2	miR-4776	5p
hsa-mir-4777	MIR4777	miR-4777	5p/3p
hsa-mir-4778	MIR4778	miR-4778	5p/3p	HIGH		MIR4778
hsa-mir-4779	MIR4779	miR-4779	3p
hsa-mir-4780	MIR4780	miR-4780	3p
hsa-mir-4781	MIR4781	miR-4781	3p
hsa-mir-4782	MIR4782	miR-4782	5p
hsa-mir-4783	MIR4783	miR-4783	3p
hsa-mir-4784	MIR4784	miR-4784	5p
hsa-mir-4785	MIR4785	miR-4785	3p
hsa-mir-4786	MIR4786	miR-4786	5p/3p	HIGH		MIR4786
hsa-mir-4787	MIR4787	miR-4787	3p
hsa-mir-4788	MIR4788	miR-4788	5p
hsa-mir-4789	MIR4789	miR-4789	3p
hsa-mir-4790	MIR4790	miR-4790	5p/3p
hsa-mir-4791	MIR4791	miR-4791	5p
hsa-mir-4793	MIR4793	miR-4793	5p/3p	HIGH		MIR4793
hsa-mir-4794	MIR4794	miR-4794	5p
hsa-mir-4795	MIR4795	miR-4795	3p
hsa-mir-4796	MIR4796	miR-4796	5p/3p	HIGH		MIR4796
hsa-mir-4797	MIR4797	miR-4797	3p
hsa-mir-4798	MIR4798	miR-4798	5p
hsa-mir-4799	MIR4799	miR-4799	5p
hsa-mir-4800	MIR4800	miR-4800	5p/3p
hsa-mir-4801	MIR4801	miR-4801	3p
hsa-mir-4802	MIR4802	miR-4802	5p/3p	HIGH		MIR4802
hsa-mir-4803	MIR4803	miR-4803	5p
hsa-mir-4804	MIR4804	miR-4804	5p
hsa-mir-483	MIR483	miR-483	5p/3p	HIGH	Hsa-Mir-483	MIR483
hsa-mir-484	MIR484	miR-484	5p
hsa-mir-485	MIR485	miR-485	5p/3p	HIGH	Hsa-Mir-154-P15	MIR485
hsa-mir-486-1	MIR486-1	miR-486	5p	HIGH	Hsa-Mir-486	MIR486-1
hsa-mir-486-2	MIR486-2	miR-486	5p	HIGH		MIR486-2
hsa-mir-487a	MIR487A	miR-487a	5p/3p	HIGH	Hsa-Mir-154-P16	MIR487A
hsa-mir-487b	MIR487B	miR-487b	3p		Hsa-Mir-154-P17	MIR487B
hsa-mir-488	MIR488	miR-488	3p	HIGH	Hsa-Mir-488	MIR488
hsa-mir-489	MIR489	miR-489	3p		Hsa-Mir-489-v1/v2	MIR489
hsa-mir-490	MIR490	miR-490	5p/3p	HIGH	Hsa-Mir-490	MIR490
hsa-mir-491	MIR491	miR-491	5p	HIGH	Hsa-Mir-491	MIR491
hsa-mir-492	MIR492	miR-492	5p
hsa-mir-493	MIR493	miR-493	5p/3p	HIGH	Hsa-Mir-493	MIR493
hsa-mir-494	MIR494	miR-494	3p	HIGH	Hsa-Mir-154-P18	MIR494
hsa-mir-495	MIR495	miR-495	3p	HIGH	Hsa-Mir-154-P19	MIR495
hsa-mir-496	MIR496	miR-496	3p		Hsa-Mir-154-P20-v1/v2	MIR496
hsa-mir-497	MIR497	miR-497	5p		Hsa-Mir-15-P1d	MIR497
hsa-mir-498	MIR498	miR-498	5p/3p		Hsa-Mir-498	MIR498
hsa-mir-4999	MIR4999	miR-4999	5p
hsa-mir-499a	MIR499A	miR-499a	5p	HIGH	Hsa-Mir-499	MIR499A
hsa-mir-499b	MIR499B	miR-499b	3p
hsa-mir-5000	MIR5000	miR-5000	3p	HIGH		MIR5000
hsa-mir-5001	MIR5001	miR-5001	5p/3p	HIGH		MIR5001
hsa-mir-5002	MIR5002	miR-5002	5p
hsa-mir-5003	MIR5003	miR-5003	3p
hsa-mir-5004	MIR5004	miR-5004	5p/3p	HIGH		MIR5004
hsa-mir-5006	MIR5006	miR-5006	3p
hsa-mir-5007	MIR5007	miR-5007	5p
hsa-mir-5008	MIR5008	miR-5008	5p
hsa-mir-5009	MIR5009	miR-5009	5p
hsa-mir-500a	MIR500A	miR-500a	3p	HIGH	Hsa-Mir-362-P2-v1/v2	MIR500A
hsa-mir-500b	MIR500B	miR-500b	5p		Hsa-Mir-362-P5	MIR500B
hsa-mir-501	MIR501	miR-501	3p	HIGH	Hsa-Mir-362-P3	MIR501
hsa-mir-5010	MIR5010	miR-5010	5p/3p	HIGH		MIR5010
hsa-mir-5011	MIR5011	miR-5011	5p/3p
hsa-mir-502	MIR502	miR-502	3p	HIGH	Hsa-Mir-362-P4	MIR502
hsa-mir-503	MIR503	miR-503	5p	HIGH	Hsa-Mir-15-P2c	MIR503
hsa-mir-504	MIR504	miR-504	5p	HIGH	Hsa-Mir-504-v1/v2	MIR504
hsa-mir-5047	MIR5047	miR-5047	3p
hsa-mir-505	MIR505	miR-505	3p		Hsa-Mir-505-v1/v2	MIR505
hsa-mir-506	MIR506	miR-506	3p	HIGH	Hsa-Mir-506-P1	MIR506
hsa-mir-507	MIR507	miR-507	3p		Hsa-Mir-506-P2	MIR507
hsa-mir-508	MIR508	miR-508	3p	HIGH	Hsa-Mir-506-P3	MIR508
hsa-mir-5087	MIR5087	miR-5087	5p
hsa-mir-5088	MIR5088	miR-5088	5p
hsa-mir-5089	MIR5089	miR-5089	5p/3p
hsa-mir-5090	MIR5090	miR-5090	5p
hsa-mir-5091	MIR5091	miR-5091	5p
hsa-mir-509-1	MIR509-1	miR-509	3p	HIGH	Hsa-Mir-506-P4a1	MIR509-1
hsa-mir-5092	MIR5092	miR-5092	3p
hsa-mir-509-2	MIR509-2	miR-509	3p	HIGH	Hsa-Mir-506-P4a2	MIR509-2
hsa-mir-5093	MIR5093	miR-5093	3p
hsa-mir-509-3	MIR509-3	miR-509	3p	HIGH	Hsa-Mir-506-P4b	MIR509-3
hsa-mir-5094	MIR5094	miR-5094	5p
hsa-mir-510	MIR510	miR-510	5p/3p	HIGH	Hsa-Mir-506-P5	MIR510
hsa-mir-5100	MIR5100	miR-5100	3p
hsa-mir-511	MIR511	miR-511	3p	HIGH	Hsa-Mir-511	MIR511
hsa-mir-512-1	MIR512-1	miR-512	3p	HIGH	Hsa-Mir-430-P8a	MIR512-1
hsa-mir-512-2	MIR512-2	miR-512	3p	HIGH	Hsa-Mir-430-P8b	MIR512-2
hsa-mir-513a-1	MIR513A1	miR-513a	5p/3p	HIGH	Hsa-Mir-506-P6a1	MIR513A1
hsa-mir-513a-2	MIR513A2	miR-513a	5p/3p	HIGH	Hsa-Mir-506-P6a2	MIR513A2
hsa-mir-513b	MIR513B	miR-513b	5p	HIGH	Hsa-Mir-506-P6b	MIR513B
hsa-mir-513c	MIR513C	miR-513c	5p/3p	HIGH	Hsa-Mir-506-P6c	MIR513C
hsa-mir-514a-1	MIR514A1	miR-514a	3p	HIGH	Hsa-Mir-506-P7a	MIR514A1
hsa-mir-514a-2	MIR514A2	miR-514a	3p	HIGH	Hsa-Mir-506-P7b	MIR514A2
hsa-mir-514a-3	MIR514A3	miR-514a	3p	HIGH	Hsa-Mir-506-P7c	MIR514A3
hsa-mir-514b	MIR514B	miR-514b	3p	HIGH	Hsa-Mir-506-P8	MIR514B
hsa-mir-515-1	MIR515-1	miR-515	5p		Hsa-Mir-430-P9a	MIR515-1
hsa-mir-515-2	MIR515-2	miR-515	5p		Hsa-Mir-430-P9b	MIR515-2
hsa-mir-516a-1	MIR516A1	miR-516a	5p		Hsa-Mir-430-P31a	MIR516A1
hsa-mir-516a-2	MIR516A2	miR-516a	5p		Hsa-Mir-430-P31b	MIR516A2
hsa-mir-516b-1	MIR516B1	miR-516b	5p/3p		Hsa-Mir-430-P33	MIR516B1
hsa-mir-516b-2	MIR516B2	miR-516b	5p/3p		Hsa-Mir-430-P34	MIR516B2
hsa-mir-517a	MIR517A	miR-517a	3p		Hsa-Mir-430-P35a	MIR517A
hsa-mir-517b	MIR517B	miR-517b	3p		Hsa-Mir-430-P35b	MIR517B
hsa-mir-517c	MIR517C	miR-517c	3p		Hsa-Mir-430-P35c	MIR517C
hsa-mir-5186	MIR5186	miR-5186	3p
hsa-mir-5187	MIR5187	miR-5187	5p	HIGH		MIR5187
hsa-mir-5188	MIR5188	miR-5188	3p
hsa-mir-5189	MIR5189	miR-5189	5p
hsa-mir-518a-1	MIR518A1	miR-518a	5p/3p	HIGH	Hsa-Mir-430-P38	MIR518A1
hsa-mir-518a-2	MIR518A2	miR-518a	5p/3p	HIGH	Hsa-Mir-430-P39	MIR518A2
hsa-mir-518b	MIR518B	miR-518b	3p		Hsa-Mir-430-P10	MIR518B
hsa-mir-518c	MIR518C	miR-518c	5p/3p	HIGH	Hsa-Mir-430-P11	MIR518C
hsa-mir-518d	MIR518D	miR-518d	5p/3p		Hsa-Mir-430-P12	MIR518D
hsa-mir-518e	MIR518E	miR-518e	5p	HIGH	Hsa-Mir-430-P13	MIR518E
hsa-mir-518f	MIR518F	miR-518f	5p/3p	HIGH	Hsa-Mir-430-P14	MIR518F
hsa-mir-5190	MIR5190	miR-5190	3p
hsa-mir-5191	MIR5191	miR-5191	3p
hsa-mir-5192	MIR5192	miR-5192	3p
hsa-mir-5193	MIR5193	miR-5193	3p
hsa-mir-5194	MIR5194	miR-5194	3p
hsa-mir-5195	MIR5195	miR-5195	5p/3p
hsa-mir-5196	MIR5196	miR-5196	3p
hsa-mir-5197	MIR5197	miR-5197	5p/3p
hsa-mir-519a-1	MIR519A1	miR-519a	3p	HIGH	Hsa-Mir-430-P15	MIR519A1
hsa-mir-519a-2	MIR519A2	miR-519a	3p	HIGH	Hsa-Mir-430-P16	MIR519A2
hsa-mir-519b	MIR519B	miR-519b	5p/3p	HIGH	Hsa-Mir-430-P17	MIR519B
hsa-mir-519c	MIR519C	miR-519c	5p/3p	HIGH	Hsa-Mir-430-P18	MIR519C
hsa-mir-519d	MIR519D	miR-519d	3p		Hsa-Mir-430-P19	MIR519D
hsa-mir-519e	MIR519E	miR-519e	3p		Hsa-Mir-430-P20	MIR519E
hsa-mir-520a	MIR520A	miR-520a	5p/3p	HIGH	Hsa-Mir-430-P21	MIR520A
hsa-mir-520b	MIR520B	miR-520b	5p	HIGH	Hsa-Mir-430-P22	MIR520B
hsa-mir-520c	MIR520C	miR-520c	3p	HIGH	Hsa-Mir-430-P23	MIR520C
hsa-mir-520d	MIR520D	miR-520d	5p/3p		Hsa-Mir-430-P24	MIR520D
hsa-mir-520e	MIR520E	miR-520e	3p		Hsa-Mir-430-P25	MIR520E
hsa-mir-520f	MIR520F	miR-520f	3p		Hsa-Mir-430-P26	MIR520F
hsa-mir-520g	MIR520G	miR-520g	3p		Hsa-Mir-430-P27a	MIR520G
hsa-mir-520h	MIR520H	miR-520h	3p		Hsa-Mir-430-P27b	MIR520H
hsa-mir-521-1	MIR521-1	miR-521	3p		Hsa-Mir-430-P29a	MIR521-1
hsa-mir-521-2	MIR521-2	miR-521	3p		Hsa-Mir-430-P29b	MIR521-2
hsa-mir-522	MIR522	miR-522	3p	HIGH	Hsa-Mir-430-P41	MIR522
hsa-mir-523	MIR523	miR-523	5p	HIGH	Hsa-Mir-430-P42	MIR523
hsa-mir-524	MIR524	miR-524	5p/3p		Hsa-Mir-430-P43	MIR524
hsa-mir-525	MIR525	miR-525	5p/3p		Hsa-Mir-430-P44	MIR525
hsa-mir-526a-1	MIR526A1	miR-526a	5p/3p		Hsa-Mir-430-P45	MIR526A1
hsa-mir-526a-2	MIR526A2	miR-526a	5p		Hsa-Mir-430-P46	MIR526A2
hsa-mir-526b	MIR526B	miR-526b	3p	HIGH	Hsa-Mir-430-P47	MIR526B
hsa-mir-527	MIR527	miR-527	5p		Hsa-Mir-430-P48	MIR527
hsa-mir-532	MIR532	miR-532	5p	HIGH	Hsa-Mir-188-P2	MIR532
hsa-mir-539	MIR539	miR-539	5p/3p	HIGH	Hsa-Mir-154-P21	MIR539
hsa-mir-541	MIR541	miR-541	5p/3p	HIGH	Hsa-Mir-541	MIR541
hsa-mir-542	MIR542	miR-542	3p	HIGH	Hsa-Mir-542-v1/v2	MIR542
hsa-mir-543	MIR543	miR-543	3p		Hsa-Mir-154-P22	MIR543
hsa-mir-544a	MIR544A	miR-544a	3p	HIGH	Hsa-Mir-544	MIR544A
hsa-mir-544b	MIR544B	miR-544b	3p
hsa-mir-545	MIR545	miR-545	5p/3p	HIGH	Hsa-Mir-95-P3-v1/v2	MIR545
hsa-mir-548a-1	MIR548A1	miR-548a	3p
hsa-mir-548a-2	MIR548A2	miR-548a	3p
hsa-mir-548a-3	MIR548A3	miR-548a	3p	HIGH		MIR548A3
hsa-mir-548aa-1	MIR548AA1	miR-548aa	3p
hsa-mir-548aa-2	MIR548AA2	miR-548aa	3p
hsa-mir-548ab	MIR548AB	miR-548ab	5p
hsa-mir-548ac	MIR548AC	miR-548ac	3p
hsa-mir-548ad	MIR548AD	miR-548ad	5p
hsa-mir-548ae-1	MIR548AE1	miR-548ae	3p
hsa-mir-548ae-2	MIR548AE2	miR-548ae	5p/3p	HIGH		MIR548AE2
hsa-mir-548ag-1	MIR548AG1	miR-548ag	5p
hsa-mir-548ag-2	MIR548AG2	miR-548ag	5p
hsa-mir-548ah	MIR548AH	miR-548ah	3p
hsa-mir-548ai	MIR548AI	miR-548ai	5p
hsa-mir-548aj-1	MIR548AJ1	miR-548aj	3p
hsa-mir-548aj-2	MIR548AJ2	miR-548aj	5p/3p
hsa-mir-548ak	MIR548AK	miR-548ak	5p
hsa-mir-548al	MIR548AL	miR-548al	3p
hsa-mir-548am	MIR548AM	miR-548am	5p	HIGH		MIR548AM
hsa-mir-548an	MIR548AN	miR-548an	5p
hsa-mir-548ao	MIR548AO	miR-548ao	3p
hsa-mir-548ap	MIR548AP	miR-548ap	5p/3p	HIGH		MIR548AP
hsa-mir-548aq	MIR548AQ	miR-548aq	3p	HIGH		MIR548AQ
hsa-mir-548ar	MIR548AR	miR-548ar	5p	HIGH		MIR548AR
hsa-mir-548as	MIR548AS	miR-548as	5p	HIGH		MIR548AS
hsa-mir-548at	MIR548AT	miR-548at	5p	HIGH		MIR548AT
hsa-mir-548au	MIR548AU	miR-548au	5p
hsa-mir-548av	MIR548AV	miR-548av	5p	HIGH		MIR548AV
hsa-mir-548aw	MIR548AW	miR-548aw	5p
hsa-mir-548ax	MIR548AX	miR-548ax	5p	HIGH		MIR548AX
hsa-mir-548ay	MIR548AY	miR-548ay	5p	HIGH		MIR548AY
hsa-mir-548az	MIR548AZ	miR-548az	5p	HIGH		MIR548AZ
hsa-mir-548b	MIR548B	miR-548b	5p/3p	HIGH		MIR548B
hsa-mir-548ba	MIR548BA	miR-548ba	5p
hsa-mir-548bb	MIR548BB	miR-548bb	undetermined
hsa-mir-548bc	MIR548BC	miR-548bc	3p
hsa-mir-548c	MIR548C	miR-548c	5p
hsa-mir-548d-1	MIR548D1	miR-548d	5p	HIGH		MIR548D1
hsa-mir-548d-2	MIR548D2	miR-548d	5p	HIGH		MIR548D2
hsa-mir-548e	MIR548E	miR-548e	5p/3p	HIGH		MIR548E
hsa-mir-548f-1	MIR548F1	miR-548f	3p
hsa-mir-548f-2	MIR548F2	miR-548f	3p
hsa-mir-548f-3	MIR548F3	miR-548f	3p
hsa-mir-548f-4	MIR548F4	miR-548f	3p
hsa-mir-548f-5	MIR548F5	miR-548f	3p
hsa-mir-548g	MIR548G	miR-548g	5p	HIGH		MIR548G
hsa-mir-548h-1	MIR548H1	miR-548h	5p
hsa-mir-548h-2	MIR548H2	miR-548h	5p
hsa-mir-548h-3	MIR548H3	miR-548h	5p
hsa-mir-548h-4	MIR548H4	miR-548h	5p	HIGH		MIR548H4
hsa-mir-548h-5	MIR548H5	miR-548h	5p
hsa-mir-548i-1	MIR548I1	miR-548i	5p
hsa-mir-548i-2	MIR548I2	miR-548i	5p
hsa-mir-548i-3	MIR548I3	miR-548i	5p
hsa-mir-548i-4	MIR548I4	miR-548i	5p
hsa-mir-548j	MIR548J	miR-548j	5p	HIGH		MIR548J
hsa-mir-548k	MIR548K	miR-548k	5p
hsa-mir-548l	MIR548L	miR-548l	5p
hsa-mir-548m	MIR548M	miR-548m	5p
hsa-mir-548n	MIR548N	miR-548n	5p
hsa-mir-548o	MIR548O	miR-548o	undetermined
hsa-mir-548o-2	MIR548O2	miR-548o	5p/3p	HIGH		MIR548O2
hsa-mir-548p	MIR548P	miR-548p	3p
hsa-mir-548q	MIR548Q	miR-548q	5p
hsa-mir-548s	MIR548S	miR-548s	3p
hsa-mir-548t	MIR548T	miR-548t	3p
hsa-mir-548u	MIR548U	miR-548u	3p
hsa-mir-548v	MIR548V	miR-548v	3p
hsa-mir-548w	MIR548W	miR-548w	5p
hsa-mir-548x	MIR548X	miR-548x	5p/3p	HIGH		MIR548X
hsa-mir-548x-2	MIR548X2	miR-548x	3p
hsa-mir-548y	MIR548Y	miR-548y	5p
hsa-mir-548z	MIR548Z	miR-548z	3p
hsa-mir-549a	MIR549A	miR-549a	3p
hsa-mir-550a-1	MIR550A1	miR-550a	5p/3p	HIGH	Hsa-Mir-550-P1	MIR550A1
hsa-mir-550a-2	MIR550A2	miR-550a	5p/3p	HIGH	Hsa-Mir-550-P2b	MIR550A2
hsa-mir-550a-3	MIR550A3	miR-550a	3p	HIGH	Hsa-Mir-550-P2a	MIR550A3
hsa-mir-550b-1	MIR550B1	miR-550b	5p
hsa-mir-550b-2	MIR550B2	miR-550b	5p
hsa-mir-551a	MIR551A	miR-551a	3p		Hsa-Mir-551-P1	MIR551A
hsa-mir-551b	MIR551B	miR-551b	3p	HIGH	Hsa-Mir-551-P2	MIR551B
hsa-mir-552	MIR552	miR-552	5p/3p	HIGH	Hsa-Mir-552	MIR552
hsa-mir-553	MIR553	miR-553	5p
hsa-mir-554	MIR554	miR-554	undetermined
hsa-mir-555	MIR555	miR-555	3p
hsa-mir-556	MIR556	miR-556	5p/3p	HIGH	Hsa-Mir-556	MIR556
hsa-mir-557	MIR557	miR-557	undetermined
hsa-mir-5571	MIR5571	miR-5571	5p/3p
hsa-mir-5572	MIR5572	miR-5572	3p
hsa-mir-5579	MIR5579	miR-5579	5p/3p		Hsa-Mir-5579	MIR5579
hsa-mir-558	MIR558	miR-558	3p
hsa-mir-5580	MIR5580	miR-5580	5p/3p
hsa-mir-5581	MIR5581	miR-5581	3p		Hsa-Mir-5581	MIR5581
hsa-mir-5582	MIR5582	miR-5582	3p
hsa-mir-5583-1	MIR5583-1	miR-5583	5p/3p	HIGH		MIR5583-1
hsa-mir-5583-2	MIR5583-2	miR-5583	5p/3p	HIGH		MIR5583-2
hsa-mir-5584	MIR5584	miR-5584	5p
hsa-mir-5585	MIR5585	miR-5585	3p
hsa-mir-5586	MIR5586	miR-5586	5p/3p	HIGH	Hsa-Mir-5586	MIR5586
hsa-mir-5587	MIR5587	miR-5587	5p/3p
hsa-mir-5588	MIR5588	miR-5588	5p/3p
hsa-mir-5589	MIR5589	miR-5589	5p
hsa-mir-559	MIR559	miR-559	5p
hsa-mir-5590	MIR5590	miR-5590	3p
hsa-mir-5591	MIR5591	miR-5591	5p/3p
hsa-mir-561	MIR561	miR-561	5p	HIGH	Hsa-Mir-561	MIR561
hsa-mir-562	MIR562	miR-562	3p
hsa-mir-563	MIR563	miR-563	undetermined
hsa-mir-564	MIR564	miR-564	5p
hsa-mir-567	MIR567	miR-567	5p
hsa-mir-568	MIR568	miR-568	5p
hsa-mir-5680	MIR5680	miR-5680	3p
hsa-mir-5681a	MIR5681A	miR-5681a	3p
hsa-mir-5681b	MIR5681B	miR-5681b	5p
hsa-mir-5682	MIR5682	miR-5682	3p	HIGH		MIR5682
hsa-mir-5683	MIR5683	miR-5683	5p		Hsa-Mir-5683	MIR5683
hsa-mir-5684	MIR5684	miR-5684	5p
hsa-mir-5685	MIR5685	miR-5685	5p
hsa-mir-5687	MIR5687	miR-5687	3p		Hsa-Mir-5687	MIR5687
hsa-mir-5688	MIR5688	miR-5688	3p
hsa-mir-5689	MIR5689	miR-5689	5p
hsa-mir-569	MIR569	miR-569	undetermined
hsa-mir-5690	MIR5690	miR-5690	5p
hsa-mir-5691	MIR5691	miR-5691	5p
hsa-mir-5692a-1	MIR5692A1	miR-5692a	5p
hsa-mir-5692a-2	MIR5692A2	miR-5692a	5p
hsa-mir-5692b	MIR5692B	miR-5692b	5p
hsa-mir-5692c-1	MIR5692C1	miR-5692c	3p
hsa-mir-5692c-2	MIR5692C2	miR-5692c	3p
hsa-mir-5693	MIR5693	miR-5693	3p
hsa-mir-5694	MIR5694	miR-5694	5p
hsa-mir-5695	MIR5695	miR-5695	3p
hsa-mir-5696	MIR5696	miR-5696	5p
hsa-mir-5697	MIR5697	miR-5697	5p
hsa-mir-5698	MIR5698	miR-5698	5p
hsa-mir-5699	MIR5699	miR-5699	5p/3p
hsa-mir-570	MIR570	miR-570	5p/3p
hsa-mir-5700	MIR5700	miR-5700	5p
hsa-mir-5701-1	MIR5701-1	miR-5701	5p
hsa-mir-5701-2	MIR5701-2	miR-5701	5p
hsa-mir-5701-3	MIR5701-3	miR-5701	5p
hsa-mir-5702	MIR5702	miR-5702	3p
hsa-mir-5703	MIR5703	miR-5703	3p
hsa-mir-5704	MIR5704	miR-5704	5p
hsa-mir-5705	MIR5705	miR-5705	3p
hsa-mir-5706	MIR5706	miR-5706	5p
hsa-mir-5707	MIR5707	miR-5707	5p
hsa-mir-5708	MIR5708	miR-5708	5p
hsa-mir-571	MIR571	miR-571	3p
hsa-mir-572	MIR572	miR-572	3p
hsa-mir-573	MIR573	miR-573	5p
hsa-mir-5739	MIR5739	miR-5739	3p
hsa-mir-574	MIR574	miR-574	3p	HIGH	Hsa-Mir-574	MIR574
hsa-mir-575	MIR575	miR-575	3p
hsa-mir-576	MIR576	miR-576	5p/3p	HIGH	Hsa-Mir-576	MIR576
hsa-mir-577	MIR577	miR-577	5p	HIGH	Hsa-Mir-577	MIR577
hsa-mir-578	MIR578	miR-578	3p
hsa-mir-5787	MIR5787	miR-5787	5p
hsa-mir-579	MIR579	miR-579	5p/3p	HIGH	Hsa-Mir-579	MIR579
hsa-mir-580	MIR580	miR-580	3p		Hsa-Mir-580	MIR580
hsa-mir-581	MIR581	miR-581	5p
hsa-mir-582	MIR582	miR-582	5p	HIGH	Hsa-Mir-582-v1/v2	MIR582
hsa-mir-583	MIR583	miR-583	undetermined
hsa-mir-584	MIR584	miR-584	5p	HIGH	Hsa-Mir-584	MIR584
hsa-mir-585	MIR585	miR-585	3p	HIGH	Hsa-Mir-585	MIR585
hsa-mir-586	MIR586	miR-586	5p
hsa-mir-587	MIR587	miR-587	undetermined
hsa-mir-588	MIR588	miR-588	5p
hsa-mir-589	MIR589	miR-589	5p	HIGH	Hsa-Mir-589	MIR589
hsa-mir-590	MIR590	miR-590	5p/3p	HIGH	Hsa-Mir-590	MIR590
hsa-mir-591	MIR591	miR-591	5p
hsa-mir-592	MIR592	miR-592	5p		Hsa-Mir-592	MIR592
hsa-mir-593	MIR593	miR-593	3p
hsa-mir-595	MIR595	miR-595	undetermined
hsa-mir-596	MIR596	miR-596	5p
hsa-mir-597	MIR597	miR-597	5p/3p	HIGH		MIR597
hsa-mir-598	MIR598	miR-598	3p	HIGH	Hsa-Mir-598	MIR598
hsa-mir-599	MIR599	miR-599	3p		Hsa-Mir-599	MIR599
hsa-mir-600	MIR600	miR-600	3p
hsa-mir-601	MIR601	miR-601	undetermined
hsa-mir-602	MIR602	miR-602	5p
hsa-mir-603	MIR603	miR-603	3p
hsa-mir-604	MIR604	miR-604	undetermined
hsa-mir-605	MIR605	miR-605	5p/3p	HIGH	Hsa-Mir-605-v1/v2	MIR605
hsa-mir-606	MIR606	miR-606	3p
hsa-mir-6068	MIR6068	miR-6068	undetermined
hsa-mir-6069	MIR6069	miR-6069	5p
hsa-mir-607	MIR607	miR-607	3p
hsa-mir-6070	MIR6070	miR-6070	5p
hsa-mir-6071	MIR6071	miR-6071	undetermined
hsa-mir-6072	MIR6072	miR-6072	undetermined
hsa-mir-6073	MIR6073	miR-6073	3p
hsa-mir-6074	MIR6074	miR-6074	3p
hsa-mir-6075	MIR6075	miR-6075	3p
hsa-mir-6076	MIR6076	miR-6076	5p
hsa-mir-6077	MIR6077	miR-6077	5p
hsa-mir-6078	MIR6078	miR-6078	undetermined
hsa-mir-6079	MIR6079	miR-6079	3p
hsa-mir-608	MIR608	miR-608	5p
hsa-mir-6080	MIR6080	miR-6080	undetermined
hsa-mir-6081	MIR6081	miR-6081	undetermined
hsa-mir-6082	MIR6082	miR-6082	5p
hsa-mir-6083	MIR6083	miR-6083	3p
hsa-mir-6084	MIR6084	miR-6084	3p
hsa-mir-6085	MIR6085	miR-6085	3p
hsa-mir-6086	MIR6086	miR-6086	5p
hsa-mir-6088	MIR6088	miR-6088	5p
hsa-mir-6089-1	MIR6089-1	miR-6089	3p
hsa-mir-6089-2	MIR6089-2	miR-6089	3p
hsa-mir-609	MIR609	miR-609	5p
hsa-mir-6090	MIR6090	miR-6090	3p
hsa-mir-610	MIR610	miR-610	5p
hsa-mir-611	MIR611	miR-611	3p
hsa-mir-612	MIR612	miR-612	5p
hsa-mir-6124	MIR6124	miR-6124	5p
hsa-mir-6125	MIR6125	miR-6125	3p
hsa-mir-6126	MIR6126	miR-6126	5p
hsa-mir-6127	MIR6127	miR-6127	5p
hsa-mir-6128	MIR6128	miR-6128	3p
hsa-mir-6129	MIR6129	miR-6129	5p
hsa-mir-613	MIR613	miR-613	3p
hsa-mir-6130	MIR6130	miR-6130	3p
hsa-mir-6131	MIR6131	miR-6131	3p
hsa-mir-6132	MIR6132	miR-6132	5p
hsa-mir-6133	MIR6133	miR-6133	3p
hsa-mir-6134	MIR6134	miR-6134	3p
hsa-mir-614	MIR614	miR-614	3p
hsa-mir-615	MIR615	miR-615	3p	HIGH	Hsa-Mir-615	MIR615
hsa-mir-616	MIR616	miR-616	5p/3p	HIGH	Hsa-Mir-616	MIR616
hsa-mir-6165	MIR6165	miR-6165	5p
hsa-mir-617	MIR617	miR-617	5p
hsa-mir-618	MIR618	miR-618	5p
hsa-mir-619	MIR619	miR-619	5p
hsa-mir-620	MIR620	miR-620	undetermined
hsa-mir-621	MIR621	miR-621	3p
hsa-mir-622	MIR622	miR-622	3p
hsa-mir-623	MIR623	miR-623	5p
hsa-mir-624	MIR624	miR-624	5p/3p		Hsa-Mir-624	MIR624
hsa-mir-625	MIR625	miR-625	5p/3p	HIGH		MIR625
hsa-mir-626	MIR626	miR-626	3p
hsa-mir-627	MIR627	miR-627	5p	HIGH		MIR627
hsa-mir-628	MIR628	miR-628	5p		Hsa-Mir-628	MIR628
hsa-mir-629	MIR629	miR-629	5p	HIGH	Hsa-Mir-629	MIR629
hsa-mir-630	MIR630	miR-630	3p
hsa-mir-631	MIR631	miR-631	5p
hsa-mir-632	MIR632	miR-632	3p
hsa-mir-633	MIR633	miR-633	undetermined
hsa-mir-634	MIR634	miR-634	3p
hsa-mir-635	MIR635	miR-635	5p
hsa-mir-636	MIR636	miR-636	3p
hsa-mir-637	MIR637	miR-637	3p
hsa-mir-638	MIR638	miR-638	5p
hsa-mir-639	MIR639	miR-639	3p
hsa-mir-640	MIR640	miR-640	undetermined
hsa-mir-641	MIR641	miR-641	5p
hsa-mir-642a	MIR642A	miR-642a	5p/3p	HIGH	Hsa-Mir-642	MIR642A
hsa-mir-642b	MIR642B	miR-642b	5p/3p	HIGH		MIR642B
hsa-mir-643	MIR643	miR-643	3p	HIGH		MIR643
hsa-mir-644a	MIR644A	miR-644a	3p
hsa-mir-645	MIR645	miR-645	3p
hsa-mir-646	MIR646	miR-646	3p
hsa-mir-647	MIR647	miR-647	5p
hsa-mir-648	MIR648	miR-648	5p
hsa-mir-649	MIR649	miR-649	3p
hsa-mir-6499	MIR6499	miR-6499	5p
hsa-mir-650	MIR650	miR-650	5p
hsa-mir-6500	MIR6500	miR-6500	3p
hsa-mir-6501	MIR6501	miR-6501	5p/3p
hsa-mir-6502	MIR6502	miR-6502	5p
hsa-mir-6503	MIR6503	miR-6503	5p/3p
hsa-mir-6504	MIR6504	miR-6504	5p
hsa-mir-6505	MIR6505	miR-6505	5p	HIGH		MIR6505
hsa-mir-6506	MIR6506	miR-6506	5p
hsa-mir-6507	MIR6507	miR-6507	5p
hsa-mir-6508	MIR6508	miR-6508	3p
hsa-mir-6509	MIR6509	miR-6509	5p/3p	HIGH		MIR6509
hsa-mir-651	MIR651	miR-651	5p	HIGH	Hsa-Mir-651	MIR651
hsa-mir-6510	MIR6510	miR-6510	3p
hsa-mir-6511a-1	MIR6511A1	miR-6511a	3p	HIGH		MIR6511A1
hsa-mir-6511a-2	MIR6511A2	miR-6511a	3p	HIGH		MIR6511A2
hsa-mir-6511a-3	MIR6511A3	miR-6511a	3p	HIGH		MIR6511A3
hsa-mir-6511a-4	MIR6511A4	miR-6511a	3p	HIGH		MIR6511A4
hsa-mir-6511b-1	MIR6511B1	miR-6511b	3p
hsa-mir-6511b-2	MIR6511B2	miR-6511b	3p
hsa-mir-6512	MIR6512	miR-6512	5p
hsa-mir-6513	MIR6513	miR-6513	5p
hsa-mir-6514	MIR6514	miR-6514	5p	HIGH		MIR6514
hsa-mir-6515	MIR6515	miR-6515	5p
hsa-mir-6516	MIR6516	miR-6516	3p
hsa-mir-652	MIR652	miR-652	3p	HIGH	Hsa-Mir-652	MIR652
hsa-mir-6529	MIR6529	miR-6529	5p		Hsa-Mir-6529	MIR6529
hsa-mir-653	MIR653	miR-653	5p/3p	HIGH	Hsa-Mir-653	MIR653
hsa-mir-654	MIR654	miR-654	3p	HIGH	Hsa-Mir-154-P23	MIR654
hsa-mir-655	MIR655	miR-655	3p	HIGH	Hsa-Mir-154-P24	MIR655
hsa-mir-656	MIR656	miR-656	3p	HIGH	Hsa-Mir-154-P25	MIR656
hsa-mir-657	MIR657	miR-657	undetermined
hsa-mir-658	MIR658	miR-658	3p
hsa-mir-659	MIR659	miR-659	5p	HIGH		MIR659
hsa-mir-660	MIR660	miR-660	5p	HIGH	Hsa-Mir-188-P3	MIR660
hsa-mir-661	MIR661	miR-661	3p
hsa-mir-662	MIR662	miR-662	3p
hsa-mir-663a	MIR663A	miR-663a	5p
hsa-mir-663b	MIR663B	miR-663b	3p
hsa-mir-664a	MIR664A	miR-664a	5p/3p	HIGH		MIR664A
hsa-mir-664b	MIR664B	miR-664b	5p	HIGH		MIR664B
hsa-mir-665	MIR665	miR-665	3p
hsa-mir-668	MIR668	miR-668	3p
hsa-mir-670	MIR670	miR-670	3p		Hsa-Mir-670	MIR670
hsa-mir-671	MIR671	miR-671	5p	HIGH	Hsa-Mir-671	MIR671
hsa-mir-6715a	MIR6715A	miR-6715a	3p		Hsa-Mir-6715	MIR6715A
hsa-mir-6715b	MIR6715B	miR-6715b	3p
hsa-mir-6716	MIR6716	miR-6716	3p
hsa-mir-6717	MIR6717	miR-6717	5p
hsa-mir-6718	MIR6718	miR-6718	5p
hsa-mir-6719	MIR6719	miR-6719	3p
hsa-mir-6720	MIR6720	miR-6720	5p/3p	HIGH		MIR6720
hsa-mir-6721	MIR6721	miR-6721	5p
hsa-mir-6722	MIR6722	miR-6722	3p
hsa-mir-6724-1	MIR6724-1	miR-6724	5p
hsa-mir-6724-2	MIR6724-2	miR-6724	5p
hsa-mir-6724-3	MIR6724-3	miR-6724	5p
hsa-mir-6724-4	MIR6724-4	miR-6724	5p
hsa-mir-6726	MIR6726	miR-6726	5p/3p
hsa-mir-6727	MIR6727	miR-6727	5p/3p
hsa-mir-6728	MIR6728	miR-6728	5p/3p
hsa-mir-6729	MIR6729	miR-6729	5p/3p
hsa-mir-6730	MIR6730	miR-6730	5p
hsa-mir-6731	MIR6731	miR-6731	5p
hsa-mir-6732	MIR6732	miR-6732	3p
hsa-mir-6733	MIR6733	miR-6733	5p	HIGH		MIR6733
hsa-mir-6734	MIR6734	miR-6734	5p	HIGH		MIR6734
hsa-mir-6735	MIR6735	miR-6735	5p	HIGH		MIR6735
hsa-mir-6736	MIR6736	miR-6736	5p
hsa-mir-6737	MIR6737	miR-6737	3p
hsa-mir-6738	MIR6738	miR-6738	5p/3p
hsa-mir-6739	MIR6739	miR-6739	5p/3p
hsa-mir-6740	MIR6740	miR-6740	5p/3p
hsa-mir-6741	MIR6741	miR-6741	5p/3p	HIGH		MIR6741
hsa-mir-6742	MIR6742	miR-6742	5p/3p	HIGH		MIR6742
hsa-mir-6743	MIR6743	miR-6743	3p
hsa-mir-6744	MIR6744	miR-6744	5p
hsa-mir-6745	MIR6745	miR-6745	3p
hsa-mir-6746	MIR6746	miR-6746	5p/3p
hsa-mir-6747	MIR6747	miR-6747	3p
hsa-mir-6748	MIR6748	miR-6748	5p
hsa-mir-6749	MIR6749	miR-6749	5p/3p
hsa-mir-675	MIR675	miR-675	5p/3p	HIGH	Hsa-Mir-675	MIR675
hsa-mir-6750	MIR6750	miR-6750	5p/3p
hsa-mir-6751	MIR6751	miR-6751	5p/3p
hsa-mir-6752	MIR6752	miR-6752	3p
hsa-mir-6753	MIR6753	miR-6753	5p/3p
hsa-mir-6754	MIR6754	miR-6754	5p/3p
hsa-mir-6755	MIR6755	miR-6755	5p
hsa-mir-6756	MIR6756	miR-6756	5p/3p
hsa-mir-6757	MIR6757	miR-6757	5p/3p
hsa-mir-6758	MIR6758	miR-6758	5p/3p	HIGH		MIR6758
hsa-mir-6759	MIR6759	miR-6759	5p
hsa-mir-676	MIR676	miR-676	3p	HIGH	Hsa-Mir-676	MIR676
hsa-mir-6760	MIR6760	miR-6760	5p/3p
hsa-mir-6761	MIR6761	miR-6761	5p
hsa-mir-6762	MIR6762	miR-6762	3p
hsa-mir-6763	MIR6763	miR-6763	5p/3p
hsa-mir-6764	MIR6764	miR-6764	5p
hsa-mir-6765	MIR6765	miR-6765	3p
hsa-mir-6766	MIR6766	miR-6766	3p
hsa-mir-6767	MIR6767	miR-6767	5p
hsa-mir-6768	MIR6768	miR-6768	5p/3p
hsa-mir-6769a	MIR6769A	miR-6769a	5p/3p	HIGH		MIR6769A
hsa-mir-6769b	MIR6769B	miR-6769b	5p/3p
hsa-mir-6770-1	MIR6770-1	miR-6770	5p	HIGH		MIR6770-1
hsa-mir-6770-2	MIR6770-2	miR-6770	5p	HIGH		MIR6770-2
hsa-mir-6770-3	MIR6770-3	miR-6770	5p	HIGH		MIR6770-3
hsa-mir-6771	MIR6771	miR-6771	5p
hsa-mir-6772	MIR6772	miR-6772	5p/3p
hsa-mir-6773	MIR6773	miR-6773	5p/3p
hsa-mir-6774	MIR6774	miR-6774	5p/3p
hsa-mir-6775	MIR6775	miR-6775	3p
hsa-mir-6776	MIR6776	miR-6776	5p/3p
hsa-mir-6777	MIR6777	miR-6777	5p
hsa-mir-6778	MIR6778	miR-6778	5p
hsa-mir-6779	MIR6779	miR-6779	5p
hsa-mir-6780a	MIR6780A	miR-6780a	5p
hsa-mir-6780b	MIR6780B	miR-6780b	5p/3p
hsa-mir-6781	MIR6781	miR-6781	5p/3p
hsa-mir-6782	MIR6782	miR-6782	3p
hsa-mir-6783	MIR6783	miR-6783	5p/3p
hsa-mir-6784	MIR6784	miR-6784	3p
hsa-mir-6785	MIR6785	miR-6785	5p
hsa-mir-6786	MIR6786	miR-6786	3p
hsa-mir-6787	MIR6787	miR-6787	5p/3p
hsa-mir-6788	MIR6788	miR-6788	5p
hsa-mir-6789	MIR6789	miR-6789	5p
hsa-mir-6790	MIR6790	miR-6790	5p/3p
hsa-mir-6791	MIR6791	miR-6791	3p	HIGH		MIR6791
hsa-mir-6792	MIR6792	miR-6792	5p/3p
hsa-mir-6793	MIR6793	miR-6793	5p/3p	HIGH		MIR6793
hsa-mir-6794	MIR6794	miR-6794	5p/3p
hsa-mir-6795	MIR6795	miR-6795	5p/3p
hsa-mir-6796	MIR6796	miR-6796	5p/3p
hsa-mir-6797	MIR6797	miR-6797	5p/3p
hsa-mir-6798	MIR6798	miR-6798	3p
hsa-mir-6799	MIR6799	miR-6799	5p/3p
hsa-mir-6800	MIR6800	miR-6800	3p
hsa-mir-6801	MIR6801	miR-6801	5p/3p
hsa-mir-6802	MIR6802	miR-6802	3p	HIGH		MIR6802
hsa-mir-6803	MIR6803	miR-6803	5p/3p
hsa-mir-6804	MIR6804	miR-6804	5p
hsa-mir-6805	MIR6805	miR-6805	5p
hsa-mir-6806	MIR6806	miR-6806	3p
hsa-mir-6807	MIR6807	miR-6807	5p/3p	HIGH		MIR6807
hsa-mir-6808	MIR6808	miR-6808	3p
hsa-mir-6809	MIR6809	miR-6809	5p/3p
hsa-mir-6810	MIR6810	miR-6810	5p/3p
hsa-mir-6811	MIR6811	miR-6811	5p
hsa-mir-6812	MIR6812	miR-6812	5p
hsa-mir-6813	MIR6813	miR-6813	5p
hsa-mir-6814	MIR6814	miR-6814	5p/3p
hsa-mir-6815	MIR6815	miR-6815	5p
hsa-mir-6816	MIR6816	miR-6816	3p
hsa-mir-6817	MIR6817	miR-6817	3p
hsa-mir-6818	MIR6818	miR-6818	5p/3p
hsa-mir-6819	MIR6819	miR-6819	5p/3p
hsa-mir-6820	MIR6820	miR-6820	5p/3p	HIGH		MIR6820
hsa-mir-6821	MIR6821	miR-6821	5p
hsa-mir-6822	MIR6822	miR-6822	5p
hsa-mir-6823	MIR6823	miR-6823	5p
hsa-mir-6824	MIR6824	miR-6824	5p/3p
hsa-mir-6825	MIR6825	miR-6825	5p
hsa-mir-6826	MIR6826	miR-6826	5p
hsa-mir-6827	MIR6827	miR-6827	5p
hsa-mir-6828	MIR6828	miR-6828	5p/3p
hsa-mir-6829	MIR6829	miR-6829	5p
hsa-mir-6830	MIR6830	miR-6830	5p/3p
hsa-mir-6831	MIR6831	miR-6831	5p
hsa-mir-6832	MIR6832	miR-6832	5p
hsa-mir-6833	MIR6833	miR-6833	5p/3p	HIGH		MIR6833
hsa-mir-6834	MIR6834	miR-6834	5p/3p	HIGH		MIR6834
hsa-mir-6835	MIR6835	miR-6835	5p
hsa-mir-6836	MIR6836	miR-6836	5p/3p
hsa-mir-6837	MIR6837	miR-6837	5p	HIGH		MIR6837
hsa-mir-6838	MIR6838	miR-6838	5p/3p
hsa-mir-6839	MIR6839	miR-6839	5p
hsa-mir-6840	MIR6840	miR-6840	5p/3p	HIGH		MIR6840
hsa-mir-6841	MIR6841	miR-6841	5p
hsa-mir-6842	MIR6842	miR-6842	3p	HIGH		MIR6842
hsa-mir-6843	MIR6843	miR-6843	3p
hsa-mir-6844	MIR6844	miR-6844	3p
hsa-mir-6845	MIR6845	miR-6845	5p
hsa-mir-6846	MIR6846	miR-6846	5p/3p
hsa-mir-6847	MIR6847	miR-6847	5p
hsa-mir-6848	MIR6848	miR-6848	5p
hsa-mir-6849	MIR6849	miR-6849	5p/3p
hsa-mir-6850	MIR6850	miR-6850	5p
hsa-mir-6851	MIR6851	miR-6851	5p/3p
hsa-mir-6852	MIR6852	miR-6852	5p
hsa-mir-6853	MIR6853	miR-6853	3p
hsa-mir-6854	MIR6854	miR-6854	5p
hsa-mir-6855	MIR6855	miR-6855	5p/3p	HIGH		MIR6855
hsa-mir-6856	MIR6856	miR-6856	5p
hsa-mir-6857	MIR6857	miR-6857	3p
hsa-mir-6858	MIR6858	miR-6858	5p/3p
hsa-mir-6859-1	MIR6859-1	miR-6859	5p
hsa-mir-6859-2	MIR6859-2	miR-6859	5p
hsa-mir-6859-3	MIR6859-3	miR-6859	5p
hsa-mir-6859-4	MIR6859-4	miR-6859	5p
hsa-mir-6860	MIR6860	miR-6860	3p
hsa-mir-6861	MIR6861	miR-6861	5p/3p
hsa-mir-6862-1	MIR6862-1	miR-6862	5p
hsa-mir-6862-2	MIR6862-2	miR-6862	5p
hsa-mir-6863	MIR6863	miR-6863	3p
hsa-mir-6864	MIR6864	miR-6864	5p
hsa-mir-6865	MIR6865	miR-6865	5p
hsa-mir-6866	MIR6866	miR-6866	5p
hsa-mir-6867	MIR6867	miR-6867	5p
hsa-mir-6868	MIR6868	miR-6868	3p
hsa-mir-6869	MIR6869	miR-6869	5p
hsa-mir-6870	MIR6870	miR-6870	5p/3p
hsa-mir-6871	MIR6871	miR-6871	5p/3p
hsa-mir-6872	MIR6872	miR-6872	5p
hsa-mir-6873	MIR6873	miR-6873	3p
hsa-mir-6874	MIR6874	miR-6874	5p/3p
hsa-mir-6875	MIR6875	miR-6875	5p
hsa-mir-6876	MIR6876	miR-6876	5p/3p
hsa-mir-6877	MIR6877	miR-6877	5p
hsa-mir-6878	MIR6878	miR-6878	5p/3p
hsa-mir-6879	MIR6879	miR-6879	5p/3p
hsa-mir-6880	MIR6880	miR-6880	5p
hsa-mir-6881	MIR6881	miR-6881	5p/3p
hsa-mir-6882	MIR6882	miR-6882	5p
hsa-mir-6883	MIR6883	miR-6883	3p
hsa-mir-6884	MIR6884	miR-6884	5p
hsa-mir-6885	MIR6885	miR-6885	5p
hsa-mir-6886	MIR6886	miR-6886	5p/3p
hsa-mir-6887	MIR6887	miR-6887	5p/3p
hsa-mir-6888	MIR6888	miR-6888	5p/3p
hsa-mir-6889	MIR6889	miR-6889	5p
hsa-mir-6890	MIR6890	miR-6890	5p
hsa-mir-6891	MIR6891	miR-6891	5p
hsa-mir-6892	MIR6892	miR-6892	5p
hsa-mir-6893	MIR6893	miR-6893	5p/3p
hsa-mir-6894	MIR6894	miR-6894	5p/3p
hsa-mir-6895	MIR6895	miR-6895	5p/3p
hsa-mir-708	MIR708	miR-708	5p	HIGH	Hsa-Mir-28-P3	MIR708
hsa-mir-7-1	MIR7-1	miR-7	5p	HIGH	Hsa-Mir-7-P2	MIR7-1
hsa-mir-7106	MIR7106	miR-7106	5p/3p
hsa-mir-7107	MIR7107	miR-7107	5p/3p
hsa-mir-7108	MIR7108	miR-7108	5p
hsa-mir-7109	MIR7109	miR-7109	5p/3p
hsa-mir-711	MIR711	miR-711	3p
hsa-mir-7110	MIR7110	miR-7110	3p
hsa-mir-7111	MIR7111	miR-7111	5p/3p	HIGH		MIR7111
hsa-mir-7112	MIR7112	miR-7112	3p
hsa-mir-7113	MIR7113	miR-7113	5p
hsa-mir-7114	MIR7114	miR-7114	5p/3p
hsa-mir-7150	MIR7150	miR-7150	5p
hsa-mir-7151	MIR7151	miR-7151	5p		Hsa-Mir-7151	MIR7151
hsa-mir-7152	MIR7152	miR-7152	3p
hsa-mir-7153	MIR7153	miR-7153	5p
hsa-mir-7154	MIR7154	miR-7154	5p/3p	HIGH		MIR7154
hsa-mir-7155	MIR7155	miR-7155	3p
hsa-mir-7156	MIR7156	miR-7156	5p
hsa-mir-7157	MIR7157	miR-7157	3p
hsa-mir-7158	MIR7158	miR-7158	3p
hsa-mir-7159	MIR7159	miR-7159	5p
hsa-mir-7160	MIR7160	miR-7160	3p
hsa-mir-7161	MIR7161	miR-7161	5p	HIGH		MIR7161
hsa-mir-7162	MIR7162	miR-7162	3p
hsa-mir-718	MIR718	miR-718	3p
hsa-mir-7-2	MIR7-2	miR-7	5p	HIGH	Hsa-Mir-7-P1	MIR7-2
hsa-mir-7-3	MIR7-3	miR-7	5p		Hsa-Mir-7-P4	MIR7-3
hsa-mir-744	MIR744	miR-744	5p	HIGH	Hsa-Mir-744	MIR744
hsa-mir-7515	MIR7515	miR-7515	3p
hsa-mir-758	MIR758	miR-758	5p/3p	HIGH	Hsa-Mir-154-P26	MIR758
hsa-mir-759	MIR759	miR-759	5p
hsa-mir-760	MIR760	miR-760	3p	HIGH	Hsa-Mir-760	MIR760
hsa-mir-761	MIR761	miR-761	5p
hsa-mir-762	MIR762	miR-762	3p
hsa-mir-764	MIR764	miR-764	undetermined
hsa-mir-765	MIR765	miR-765	3p
hsa-mir-766	MIR766	miR-766	5p/3p	HIGH	Hsa-Mir-766	MIR766
hsa-mir-767	MIR767	miR-767	5p	HIGH		MIR767
hsa-mir-769	MIR769	miR-769	5p	HIGH	Hsa-Mir-769	MIR769
hsa-mir-770	MIR770	miR-770	5p		Hsa-Mir-770	MIR770
hsa-mir-7702	MIR7702	miR-7702	5p
hsa-mir-7703	MIR7703	miR-7703	3p
hsa-mir-7704	MIR7704	miR-7704	5p
hsa-mir-7705	MIR7705	miR-7705	5p
hsa-mir-7706	MIR7706	miR-7706	3p
hsa-mir-7843	MIR7843	miR-7843	5p/3p
hsa-mir-7844	MIR7844	miR-7844	5p
hsa-mir-7845	MIR7845	miR-7845	5p
hsa-mir-7846	MIR7846	miR-7846	3p
hsa-mir-7847	MIR7847	miR-7847	3p
hsa-mir-7848	MIR7848	miR-7848	3p
hsa-mir-7849	MIR7849	miR-7849	3p
hsa-mir-7850	MIR7850	miR-7850	5p
hsa-mir-7851	MIR7851	miR-7851	3p
hsa-mir-7852	MIR7852	miR-7852	3p
hsa-mir-7853	MIR7853	miR-7853	5p
hsa-mir-7854	MIR7854	miR-7854	3p		Hsa-Mir-7854	MIR7854
hsa-mir-7855	MIR7855	miR-7855	5p
hsa-mir-7856	MIR7856	miR-7856	5p
hsa-mir-7973-1	MIR7973-1	miR-7973	5p
hsa-mir-7973-2	MIR7973-2	miR-7973	5p
hsa-mir-7974	MIR7974	miR-7974	3p
hsa-mir-7975	MIR7975	miR-7975	3p
hsa-mir-7976	MIR7976	miR-7976	5p
hsa-mir-7977	MIR7977	miR-7977	5p
hsa-mir-7978	MIR7978	miR-7978	5p
hsa-mir-802	MIR802	miR-802	5p		Hsa-Mir-459	MIR802
hsa-mir-8052	MIR8052	miR-8052	5p
hsa-mir-8053	MIR8053	miR-8053	5p
hsa-mir-8054	MIR8054	miR-8054	5p
hsa-mir-8055	MIR8055	miR-8055	undetermined
hsa-mir-8056	MIR8056	miR-8056	3p
hsa-mir-8057	MIR8057	miR-8057	5p
hsa-mir-8058	MIR8058	miR-8058	3p
hsa-mir-8059	MIR8059	miR-8059	5p
hsa-mir-8060	MIR8060	miR-8060	3p
hsa-mir-8061	MIR8061	miR-8061	5p
hsa-mir-8062	MIR8062	miR-8062	5p
hsa-mir-8063	MIR8063	miR-8063	3p
hsa-mir-8064	MIR8064	miR-8064	5p
hsa-mir-8065	MIR8065	miR-8065	3p
hsa-mir-8066	MIR8066	miR-8066	3p
hsa-mir-8067	MIR8067	miR-8067	5p
hsa-mir-8068	MIR8068	miR-8068	undetermined
hsa-mir-8069-2	MIR8069	miR-8069	3p
hsa-mir-8069-1	MIR8069-1	miR-8069	3p
hsa-mir-8070	MIR8070	miR-8070	5p
hsa-mir-8071-1	MIR8071-1	miR-8071	3p
hsa-mir-8071-2	MIR8071-2	miR-8071	3p
hsa-mir-8072	MIR8072	miR-8072	5p
hsa-mir-8073	MIR8073	miR-8073	5p
hsa-mir-8074	MIR8074	miR-8074	3p
hsa-mir-8075	MIR8075	miR-8075	3p
hsa-mir-8076	MIR8076	miR-8076	3p
hsa-mir-8077	MIR8077	miR-8077	3p
hsa-mir-8078	MIR8078	miR-8078	3p
hsa-mir-8079	MIR8079	miR-8079	5p
hsa-mir-8080	MIR8080	miR-8080	5p
hsa-mir-8081	MIR8081	miR-8081	3p
hsa-mir-8082	MIR8082	miR-8082	5p
hsa-mir-8083	MIR8083	miR-8083	5p
hsa-mir-8084	MIR8084	miR-8084	5p
hsa-mir-8085	MIR8085	miR-8085	5p
hsa-mir-8086	MIR8086	miR-8086	5p
hsa-mir-8087	MIR8087	miR-8087	5p
hsa-mir-8088	MIR8088	miR-8088	5p
hsa-mir-8089	MIR8089	miR-8089	3p
hsa-mir-8485	MIR8485	miR-8485	3p
hsa-mir-873	MIR873	miR-873	5p	HIGH	Hsa-Mir-873-v1/v2	MIR873
hsa-mir-874	MIR874	miR-874	3p	HIGH	Hsa-Mir-874	MIR874
hsa-mir-875	MIR875	miR-875	5p/3p		Hsa-Mir-875	MIR875
hsa-mir-876	MIR876	miR-876	5p/3p	HIGH	Hsa-Mir-876	MIR876
hsa-mir-877	MIR877	miR-877	5p	HIGH	Hsa-Mir-877	MIR877
hsa-mir-885	MIR885	miR-885	5p/3p	HIGH	Hsa-Mir-885	MIR885
hsa-mir-887	MIR887	miR-887	3p	HIGH	Hsa-Mir-887	MIR887
hsa-mir-888	MIR888	miR-888	5p	HIGH	Hsa-Mir-506-P9	MIR888
hsa-mir-889	MIR889	miR-889	3p	HIGH	Hsa-Mir-154-P27	MIR889
hsa-mir-890	MIR890	miR-890	5p		Hsa-Mir-506-P10	MIR890
hsa-mir-891a	MIR891A	miR-891a	5p
hsa-mir-891b	MIR891B	miR-891b	5p
hsa-mir-892a	MIR892A	miR-892a	3p		Hsa-Mir-506-P11	MIR892A
hsa-mir-892b	MIR892B	miR-892b	3p		Hsa-Mir-506-P12	MIR892B
hsa-mir-892c	MIR892C	miR-892c	5p/3p	HIGH	Hsa-Mir-506-P13	MIR892C
hsa-mir-9-1	MIR9-1	miR-9	5p	HIGH	Hsa-Mir-9-P3	MIR9-1
hsa-mir-9-2	MIR9-2	miR-9	5p	HIGH	Hsa-Mir-9-P2	MIR9-2
hsa-mir-920	MIR920	miR-920	3p
hsa-mir-921	MIR921	miR-921	5p
hsa-mir-922	MIR922	miR-922	3p
hsa-mir-924	MIR924	miR-924	5p
hsa-mir-92a-1	MIR92A1	miR-92a	3p	HIGH	Hsa-Mir-92-P1a	MIR92A1
hsa-mir-92a-2	MIR92A2	miR-92a	3p	HIGH	Hsa-Mir-92-P1c	MIR92A2
hsa-mir-92b	MIR92B	miR-92b	3p	HIGH	Hsa-Mir-92-P1d	MIR92B
hsa-mir-93	MIR93	miR-93	5p	HIGH	Hsa-Mir-17-P4d	MIR93
hsa-mir-9-3	MIR9-3	miR-9	5p	HIGH	Hsa-Mir-9-P1	MIR9-3
hsa-mir-933	MIR933	miR-933	3p
hsa-mir-934	MIR934	miR-934	5p		Hsa-Mir-934	MIR934
hsa-mir-935	MIR935	miR-935	3p		Hsa-Mir-935-v1/v2	MIR935
hsa-mir-936	MIR936	miR-936	5p
hsa-mir-937	MIR937	miR-937	3p	HIGH		MIR937
hsa-mir-938	MIR938	miR-938	5p
hsa-mir-939	MIR939	miR-939	5p/3p
hsa-mir-940	MIR940	miR-940	3p
hsa-mir-941-1	MIR941-1	miR-941	3p	HIGH		MIR941-1
hsa-mir-941-2	MIR941-2	miR-941	3p	HIGH		MIR941-2
hsa-mir-941-3	MIR941-3	miR-941	3p	HIGH		MIR941-3
hsa-mir-941-4	MIR941-4	miR-941	3p	HIGH		MIR941-4
hsa-mir-941-5	MIR941-5	miR-941	3p	HIGH		MIR941-5
hsa-mir-942	MIR942	miR-942	5p/3p	HIGH		MIR942
hsa-mir-943	MIR943	miR-943	3p
hsa-mir-944	MIR944	miR-944	3p		Hsa-Mir-944	MIR944
hsa-mir-95	MIR95	miR-95	3p		Hsa-Mir-95-P1	MIR95
hsa-mir-9500	MIR9500	miR-9500	5p
hsa-mir-96	MIR96	miR-96	5p	HIGH	Hsa-Mir-96-P1	MIR96
hsa-mir-9718	MIR9718	miR-9718	3p
hsa-mir-98	MIR98	miR-98	5p	HIGH	Hsa-Let-7-P2b3	MIR98
hsa-mir-9851	MIR9851	miR-9851	undetermined		Hsa-Mir-9851	MIR9851
hsa-mir-9898	MIR9898	miR-9898	3p
hsa-mir-9899	MIR9899	miR-9899	3p
hsa-mir-9900	MIR9900	miR-9900	3p
hsa-mir-9901	MIR9901	miR-9901	5p
hsa-mir-9902-1	MIR9902-1	miR-9902	5p
hsa-mir-9902-2	MIR9902-2	miR-9902	5p
hsa-mir-9903	MIR9903	miR-9903	3p	HIGH		MIR9903
hsa-mir-9983	MIR9983	miR-9983	3p
hsa-mir-9985	MIR9985	miR-9985	5p
hsa-mir-9986	MIR9986	miR-9986	5p
hsa-mir-99a	MIR99A	miR-99a	5p	HIGH	Hsa-Mir-10-P2c	MIR99A
hsa-mir-99b	MIR99B	miR-99b	5p	HIGH	Hsa-Mir-10-P2b	MIR99B
hsa-let-7a-1	MIRLET7A1	let-7a	5p	HIGH	Hsa-Let-7-P2a1	MIRLET7A1
hsa-let-7a-2	MIRLET7A2	let-7a	5p	HIGH	Hsa-Let-7-P1d	MIRLET7A2
hsa-let-7a-3	MIRLET7A3	let-7a	5p	HIGH	Hsa-Let-7-P2a2	MIRLET7A3
hsa-let-7b	MIRLET7B	let-7b	5p	HIGH	Hsa-Let-7-P2b2	MIRLET7B
hsa-let-7c	MIRLET7C	let-7c	5p	HIGH	Hsa-Let-7-P1c	MIRLET7C
hsa-let-7d	MIRLET7D	let-7d	5p	HIGH	Hsa-Let-7-P2c1	MIRLET7D
hsa-let-7e	MIRLET7E	let-7e	5p	HIGH	Hsa-Let-7-P1b	MIRLET7E
hsa-let-7f-1	MIRLET7F1	let-7f	5p	HIGH	Hsa-Let-7-P2b1	MIRLET7F1
hsa-let-7f-2	MIRLET7F2	let-7f	5p	HIGH	Hsa-Let-7-P2a3	MIRLET7F2
hsa-let-7g	MIRLET7G	let-7g	5p	HIGH	Hsa-Let-7-P2c3	MIRLET7G
hsa-let-7i	MIRLET7I	let-7i	5p	HIGH	Hsa-Let-7-P2c2	MIRLET7I
