# Supplementary material for: CMC: Cancer miRNA Census – a list of cancer-related miRNA genes
Source: Nucleic Acids Res. 2024 Jan 23;52(4):1628–44. doi: 10.1093/nar/gkae017 (PMC10899758; doi:10.1093/nar/gkae017)
Supplement: gkae017_Supplemental_Files [file gkae017_supplemental_files.zip › 231122_SuszynskaM_Supplementary_TableS2.xlsx]

## Sheet: Tabele_S2
Supplementary Table S2. miRNA-cancer associations reported in miRCancer, dbDEMC, and oncomiRDB [criteria I-IV]
background miRNA genes	miRCancer associations TOTAL	miRCancer associations UP	miRCancer associations DOWN	miRCancer associations UP %	miRCancer associations DOWN %	miRCancer predominant direction of associations	miRCancer POINTS [criterion I]	dbDEMC associations TOTAL	dbDEMC associations UP	dbDEMC associations DOWN	dbDEMC associations UP %	dbDEMC associations DOWN %	dbDEMC predominant direction of associations	dbDEMC POINTS [criterion II]	oncomiRDB associations TOTAL	oncomiRDB associations ONCOGENIC	oncomiRDB associations TUMOR SUPPRESSOR	oncomiRDB associations ONCOGENIC %	oncomiRDB associationsr TUMOR SUPRESSOR %	oncomiRDB predominant direction of associations	oncomiRDB POINTS [criterion III]	consistency of associations POINTS [criterion IV]
MIR100	37	3	34	8.10811	91.8919	DOWN	0.5	169	40	129	23.6686	76.3314	DOWN	1	14	1	10	9.09091	90.9091	DOWN	0.5	1
MIR101-1	97	7	90	7.21649	92.7835	DOWN	1	165	28	137	16.9697	83.0303	DOWN	1	29	1	22	4.34783	95.6522	DOWN	1	1
MIR101-2	97	7	90	7.21649	92.7835	DOWN	1	165	28	137	16.9697	83.0303	DOWN	1	29	1	22	4.34783	95.6522	DOWN	1	1
MIR103A1	17	12	5	70.5882	29.4118			139	115	24	82.7338	17.2662	UP	0.5	4	3		100		UP	0.5
MIR103A2	17	12	5	70.5882	29.4118			139	115	24	82.7338	17.2662	UP	0.5	4	3		100		UP	0.5
MIR105-1	7		7		100	DOWN		71	47	24	66.1972	33.8028
MIR105-2	7		7		100	DOWN		71	47	24	66.1972	33.8028
MIR106A	37	26	11	70.2703	29.7297		0.5	123	98	25	79.6748	20.3252	UP	0.5	3	1	1	50	50
MIR106B	38	34	4	89.4737	10.5263	UP	0.5	223	190	33	85.2018	14.7982	UP	1	13	9	1	90	10	UP	0.5	1
MIR107	34	12	22	35.2941	64.7059		0.5	104	78	26	75	25	UP		14	3	10	23.0769	76.9231	DOWN	0.5
MIR10A	23	11	12	47.8261	52.1739		0.5	115	48	67	41.7391	58.2609			11	4	2	66.6667	33.3333		0.5
MIR10B	56	49	7	87.5	12.5	UP	1	174	50	124	28.7356	71.2644		1	22	14	4	77.7778	22.2222	UP	1
MIR1-1	44	2	42	4.54545	95.4545	DOWN	0.5	138	10	128	7.24638	92.7536	DOWN	0.5	23		22		100	DOWN	1	1
MIR1180	5	3	2	60	40			47	30	17	63.8298	36.1702
MIR1185-1	1		1		100	DOWN		43	13	30	30.2326	69.7674
MIR1185-2	1		1		100	DOWN		43	13	30	30.2326	69.7674
MIR1193								10	2	8	20	80	DOWN
MIR1197	1	1		100		UP		17	9	8	52.9412	47.0588
MIR1-2	44	2	42	4.54545	95.4545	DOWN	0.5	138	10	128	7.24638	92.7536	DOWN	0.5	23		22		100	DOWN	1	1
MIR122	50	9	41	18	82	DOWN	0.5	86	30	56	34.8837	65.1163			20	1	16	5.88235	94.1176	DOWN	1
MIR124-1	115	2	113	1.73913	98.2609	DOWN	1	66	28	38	42.4242	57.5758			23	1	21	4.54545	95.4545	DOWN	1
MIR124-2	115	2	113	1.73913	98.2609	DOWN	1	66	28	38	42.4242	57.5758			23	1	21	4.54545	95.4545	DOWN	1
MIR124-3	115	2	113	1.73913	98.2609	DOWN	1	66	28	38	42.4242	57.5758			23	1	21	4.54545	95.4545	DOWN	1
MIR1245A								16	12	4	75	25	UP
MIR1247	7		7		100	DOWN		75	28	47	37.3333	62.6667
MIR1249								42	13	29	30.9524	69.0476
MIR1251	1	1		100		UP		26	12	14	46.1538	53.8462
MIR1252								18	10	8	55.5556	44.4444
MIR125A	44	9	35	20.4545	79.5455	DOWN	0.5	181	55	126	30.3867	69.6133		1	14		12		100	DOWN	0.5
MIR125B1	70	26	44	37.1429	62.8571		1	266	50	216	18.797	81.203	DOWN	1	44	12	23	34.2857	65.7143		1
MIR125B2	70	26	44	37.1429	62.8571		1	266	50	216	18.797	81.203	DOWN	1	44	12	23	34.2857	65.7143		1
MIR126	75	6	69	8	92	DOWN	1	217	57	160	26.2673	73.7327		1	26	4	20	16.6667	83.3333	DOWN	1
MIR1264								17	10	7	58.8235	41.1765
MIR1266	6	1	5	16.6667	83.3333	DOWN		31	21	10	67.7419	32.2581
MIR1269A	7	6	1	85.7143	14.2857	UP		33	27	6	81.8182	18.1818	UP
MIR127	17	3	14	17.6471	82.3529	DOWN		125	43	82	34.4	65.6		0.5	3		1		100	DOWN
MIR1270	1	1		100		UP		26	15	11	57.6923	42.3077
MIR1271	19	1	18	5.26316	94.7368	DOWN		52	10	42	19.2308	80.7692	DOWN		1		1		100	DOWN		1
MIR1276								24	17	7	70.8333	29.1667
MIR1277	1		1		100	DOWN		41	29	12	70.7317	29.2683
MIR1278								15	9	6	60	40
MIR128-1	38	4	34	10.5263	89.4737	DOWN	0.5	146	82	64	56.1644	43.8356		0.5	18	1	15	6.25	93.75	DOWN	0.5
MIR128-2	38	4	34	10.5263	89.4737	DOWN	0.5	146	82	64	56.1644	43.8356		0.5	18	1	15	6.25	93.75	DOWN	0.5
MIR1283-1	1		1		100	DOWN		21	17	4	80.9524	19.0476	UP
MIR1283-2	1		1		100	DOWN		21	17	4	80.9524	19.0476	UP
MIR1286								19	13	6	68.4211	31.5789
MIR1287	1		1		100	DOWN		48	24	24	50	50
MIR129-1	42		42		100	DOWN	0.5	148	49	99	33.1081	66.8919		0.5	7		7		100	DOWN	0.5
MIR129-2	42		42		100	DOWN	0.5	148	49	99	33.1081	66.8919		0.5	7		7		100	DOWN	0.5
MIR1294	4		4		100	DOWN		24	14	10	58.3333	41.6667
MIR1295B	1		1		100	DOWN		11	4	7	36.3636	63.6364
MIR1296	6	1	5	16.6667	83.3333	DOWN		27	7	20	25.9259	74.0741
MIR1298	1		1		100	DOWN		27	14	13	51.8519	48.1481
MIR1301	7	3	4	42.8571	57.1429			55	44	11	80	20	UP		1		1		100	DOWN
MIR1304	1		1		100	DOWN		39	26	13	66.6667	33.3333
MIR1306	1		1		100	DOWN		38	19	19	50	50
MIR1307	4	3	1	75	25	UP		78	70	8	89.7436	10.2564	UP
MIR130A	24	10	14	41.6667	58.3333		0.5	134	31	103	23.1343	76.8657	DOWN	0.5	6	2	2	50	50		0.5
MIR130B	33	23	10	69.697	30.303		0.5	188	151	37	80.3191	19.6809	UP	1	7	4	2	66.6667	33.3333		0.5
MIR132	29	6	23	20.6897	79.3103	DOWN	0.5	133	41	92	30.8271	69.1729		0.5	3	1	2	33.3333	66.6667
MIR1323	1	1		100		UP		31	14	17	45.1613	54.8387
MIR133A1	55	1	54	1.81818	98.1818	DOWN	1	128	15	113	11.7188	88.2812	DOWN	0.5	20		18		100	DOWN	1	1
MIR133A2	55	1	54	1.81818	98.1818	DOWN	1	128	15	113	11.7188	88.2812	DOWN	0.5	20		18		100	DOWN	1	1
MIR133B	42	2	40	4.7619	95.2381	DOWN	0.5	107	14	93	13.0841	86.9159	DOWN		9	1	7	12.5	87.5	DOWN	0.5	1
MIR134	19	1	18	5.26316	94.7368	DOWN		108	30	78	27.7778	72.2222			2		1		100	DOWN
MIR1343								12	5	7	41.6667	58.3333
MIR135A1	37	19	18	51.3514	48.6486		0.5	112	33	79	29.4643	70.5357			10	3	5	37.5	62.5		0.5
MIR135A2	37	19	18	51.3514	48.6486		0.5	112	33	79	29.4643	70.5357			10	3	5	37.5	62.5		0.5
MIR135B	28	25	3	89.2857	10.7143	UP	0.5	148	125	23	84.4595	15.5405	UP	0.5	4	2	1	66.6667	33.3333		0.5
MIR136	16	2	14	12.5	87.5	DOWN		132	40	92	30.303	69.697		0.5	1		1		100	DOWN
MIR137	59	6	53	10.1695	89.8305	DOWN	1	54	24	30	44.4444	55.5556			15		13		100	DOWN	0.5
MIR138-1	64	5	59	7.8125	92.1875	DOWN	1	140	58	82	41.4286	58.5714		0.5	18	1	14	6.66667	93.3333	DOWN	0.5
MIR138-2	64	5	59	7.8125	92.1875	DOWN	1	140	58	82	41.4286	58.5714		0.5	18	1	14	6.66667	93.3333	DOWN	0.5
MIR139	47	3	44	6.38298	93.617	DOWN	0.5	254	27	227	10.6299	89.3701	DOWN	1	5		4		100	DOWN	0.5	1
MIR140	38	4	34	10.5263	89.4737	DOWN	0.5	206	48	158	23.301	76.699	DOWN	1	4		3		100	DOWN	0.5	1
MIR141	66	23	43	34.8485	65.1515		1	183	128	55	69.9454	30.0546		1	13	6	3	66.6667	33.3333		0.5
MIR142	49	15	34	30.6122	69.3878		0.5	208	130	78	62.5	37.5		1	4	1	2	33.3333	66.6667		0.5
MIR143	97	5	92	5.15464	94.8454	DOWN	1	232	40	192	17.2414	82.7586	DOWN	1	44	3	35	7.89474	92.1053	DOWN	1	1
MIR144	46	5	41	10.8696	89.1304	DOWN	0.5	162	30	132	18.5185	81.4815	DOWN	1	4	1	1	50	50		0.5
MIR145	156	9	147	5.76923	94.2308	DOWN	1	243	22	221	9.0535	90.9465	DOWN	1	63	1	54	1.81818	98.1818	DOWN	1	1
MIR146A	47	13	34	27.6596	72.3404		0.5	115	74	41	64.3478	35.6522			22	5	12	29.4118	70.5882		1
MIR146B	44	31	13	70.4545	29.5455		0.5	140	81	59	57.8571	42.1429		0.5	8	3	5	37.5	62.5		0.5
MIR147B	3	1	2	33.3333	66.6667			42	25	17	59.5238	40.4762			1		1		100	DOWN
MIR148A	55	6	49	10.9091	89.0909	DOWN	1	129	61	68	47.2868	52.7132		0.5	15	4	10	28.5714	71.4286		0.5
MIR148B	25	2	23	8	92	DOWN	0.5	114	75	39	65.7895	34.2105			4		3		100	DOWN	0.5
MIR149	20	2	18	10	90	DOWN		148	58	90	39.1892	60.8108		0.5	7	2	5	28.5714	71.4286		0.5
MIR150	60	20	40	33.3333	66.6667		1	149	27	122	18.1208	81.8792	DOWN	0.5	7	1	5	16.6667	83.3333	DOWN	0.5
MIR151A	6	5	1	83.3333	16.6667	UP		148	104	44	70.2703	29.7297		0.5	2	2		100		UP
MIR152	32	2	30	6.25	93.75	DOWN	0.5	87	22	65	25.2874	74.7126			8		8		100	DOWN	0.5
MIR153-1	27	4	23	14.8148	85.1852	DOWN	0.5	79	42	37	53.1646	46.8354			2	1	1	50	50
MIR153-2	27	4	23	14.8148	85.1852	DOWN	0.5	79	42	37	53.1646	46.8354			2	1	1	50	50
MIR1537								34	24	10	70.5882	29.4118
MIR154	18		18		100	DOWN		126	29	97	23.0159	76.9841	DOWN	0.5
MIR155	94	79	15	84.0426	15.9574	UP	1	128	96	32	75	25	UP	0.5	32	18	6	75	25	UP	1	1
MIR15A	35	6	29	17.1429	82.8571	DOWN	0.5	143	98	45	68.5315	31.4685		0.5	19		15		100	DOWN	1
MIR15B	22	8	14	36.3636	63.6364		0.5	165	127	38	76.9697	23.0303	UP	1	10	1	9	10	90	DOWN	0.5
MIR16-1	63	9	54	14.2857	85.7143	DOWN	1	184	145	39	78.8043	21.1957	UP	1	29	1	21	4.54545	95.4545	DOWN	1
MIR16-2	63	9	54	14.2857	85.7143	DOWN	1	184	145	39	78.8043	21.1957	UP	1	29	1	21	4.54545	95.4545	DOWN	1
MIR17	72	59	13	81.9444	18.0556	UP	1	243	200	43	82.3045	17.6955	UP	1	31	18	8	69.2308	30.7692		1
MIR181A1	65	34	31	52.3077	47.6923		1	240	145	95	60.4167	39.5833		1	22	6	11	35.2941	64.7059		1
MIR181A2	65	34	31	52.3077	47.6923		1	240	145	95	60.4167	39.5833		1	22	6	11	35.2941	64.7059		1
MIR181B1	45	23	22	51.1111	48.8889		0.5	147	111	36	75.5102	24.4898	UP	0.5	19	8	7	53.3333	46.6667		1
MIR181B2	45	23	22	51.1111	48.8889		0.5	147	111	36	75.5102	24.4898	UP	0.5	19	8	7	53.3333	46.6667		1
MIR181C	20	10	10	50	50			103	64	39	62.1359	37.8641			4	2	1	66.6667	33.3333		0.5
MIR181D	15	6	9	40	60			71	57	14	80.2817	19.7183	UP		5	2	1	66.6667	33.3333		0.5
MIR182	68	58	10	85.2941	14.7059	UP	1	190	166	24	87.3684	12.6316	UP	1	19	10	5	66.6667	33.3333		1
MIR183	55	42	13	76.3636	23.6364	UP	1	218	195	23	89.4495	10.5505	UP	1	10	3	6	33.3333	66.6667		0.5
MIR184	17	7	10	41.1765	58.8235			59	24	35	40.678	59.322			4	1	3	25	75	DOWN	0.5
MIR185	29	3	26	10.3448	89.6552	DOWN	0.5	149	108	41	72.4832	27.5168		0.5	8		7		100	DOWN	0.5
MIR186	24	3	21	12.5	87.5	DOWN	0.5	97	41	56	42.268	57.732			3
MIR187	15	5	10	33.3333	66.6667			109	34	75	31.1927	68.8073			1	1		100		UP
MIR188	8	2	6	25	75	DOWN		123	69	54	56.0976	43.9024		0.5
MIR18A	51	46	5	90.1961	9.80392	UP	0.5	195	162	33	83.0769	16.9231	UP	1	10	4	4	50	50		0.5
MIR18B	5	4	1	80	20	UP		131	90	41	68.7023	31.2977		0.5	1
MIR1908	4	3	1	75	25	UP		26	13	13	50	50			1	1		100		UP
MIR190A	3	2	1	66.6667	33.3333			70	24	46	34.2857	65.7143
MIR190B	1	1		100		UP		43	28	15	65.1163	34.8837
MIR191	23	20	3	86.9565	13.0435	UP	0.5	127	72	55	56.6929	43.3071		0.5	4	3	1	75	25	UP	0.5
MIR1910								29	22	7	75.8621	24.1379	UP
MIR1911								29	22	7	75.8621	24.1379	UP
MIR1912								17	10	7	58.8235	41.1765
MIR1913								15	9	6	60	40
MIR1914								35	17	18	48.5714	51.4286
MIR192	26	9	17	34.6154	65.3846		0.5	122	64	58	52.459	47.541		0.5	12	1	7	12.5	87.5	DOWN	0.5
MIR193A	21	5	16	23.8095	76.1905	DOWN		163	65	98	39.8773	60.1227		1	4	2	2	50	50		0.5
MIR193B	20	3	15	16.6667	83.3333	DOWN		138	49	89	35.5072	64.4928		0.5	13	1	10	9.09091	90.9091	DOWN	0.5
MIR194-1	35	6	29	17.1429	82.8571	DOWN	0.5	126	53	73	42.0635	57.9365		0.5	8	1	6	14.2857	85.7143	DOWN	0.5
MIR194-2	35	6	29	17.1429	82.8571	DOWN	0.5	126	53	73	42.0635	57.9365		0.5	8	1	6	14.2857	85.7143	DOWN	0.5
MIR195	74	3	71	4.05405	95.9459	DOWN	1	209	32	177	15.311	84.689	DOWN	1	9		8		100	DOWN	0.5	1
MIR196A1	34	32	2	94.1176	5.88235	UP	0.5	116	95	21	81.8966	18.1034	UP		10	5	2	71.4286	28.5714		0.5
MIR196A2	34	32	2	94.1176	5.88235	UP	0.5	116	95	21	81.8966	18.1034	UP		10	5	2	71.4286	28.5714		0.5
MIR196B	18	16	2	88.8889	11.1111	UP		88	70	18	79.5455	20.4545	UP		4	1	1	50	50		0.5
MIR197	15	4	11	26.6667	73.3333			94	45	49	47.8723	52.1277			3	2	1	66.6667	33.3333
MIR199A1	63	10	53	15.873	84.127	DOWN	1	208	70	138	33.6538	66.3462		1	25	5	18	21.7391	78.2609	DOWN	1
MIR199A2	63	10	53	15.873	84.127	DOWN	1	208	70	138	33.6538	66.3462		1	25	5	18	21.7391	78.2609	DOWN	1
MIR199B	21	4	17	19.0476	80.9524	DOWN		150	54	96	36	64		0.5	10		8		100	DOWN	0.5
MIR19A	52	50	2	96.1538	3.84615	UP	1	136	110	26	80.8824	19.1176	UP	0.5	12	7	1	87.5	12.5	UP	0.5	1
MIR19B1	45	43	2	95.5556	4.44444	UP	0.5	163	112	51	68.7117	31.2883		1	4	1	1	50	50		0.5
MIR19B2	45	43	2	95.5556	4.44444	UP	0.5	163	112	51	68.7117	31.2883		1	4	1	1	50	50		0.5
MIR200A	50	17	33	34	66		0.5	203	147	56	72.4138	27.5862		1	34	6	20	23.0769	76.9231	DOWN	1
MIR200B	46	12	34	26.087	73.913		0.5	178	121	57	67.9775	32.0225		1	34	4	21	16	84	DOWN	1
MIR200C	65	21	44	32.3077	67.6923		1	159	107	52	67.2956	32.7044		0.5	53	6	31	16.2162	83.7838	DOWN	1
MIR202	18	1	17	5.55556	94.4444	DOWN		106	24	82	22.6415	77.3585	DOWN		1		1		100	DOWN		1
MIR203A	96	19	77	19.7917	80.2083	DOWN	1	123	76	47	61.7886	38.2114		0.5	26		22		100	DOWN	1
MIR204	58	2	56	3.44828	96.5517	DOWN	1	140	26	114	18.5714	81.4286	DOWN	0.5	11		7		100	DOWN	0.5	1
MIR205	82	31	51	37.8049	62.1951		1	114	59	55	51.7544	48.2456			27	3	23	11.5385	88.4615	DOWN	1
MIR206	50	2	48	4	96	DOWN	0.5	71	22	49	30.9859	69.0141			14		12		100	DOWN	0.5
MIR208A	6	5	1	83.3333	16.6667	UP		36	16	20	44.4444	55.5556
MIR208B	1		1		100	DOWN		21	9	12	42.8571	57.1429
MIR20A	63	55	8	87.3016	12.6984	UP	1	182	140	42	76.9231	23.0769	UP	1	16	9	4	69.2308	30.7692		0.5
MIR20B	13	10	3	76.9231	23.0769	UP		154	98	56	63.6364	36.3636		0.5	1	1		100		UP
MIR21	277	270	7	97.4729	2.52708	UP	1	265	243	22	91.6981	8.30189	UP	1	119	101	1	99.0196	0.980392	UP	1	1
MIR210	45	39	6	86.6667	13.3333	UP	0.5	149	130	19	87.2483	12.7517	UP	0.5	16	6	4	60	40		0.5
MIR211	26	6	20	23.0769	76.9231	DOWN	0.5	38	11	27	28.9474	71.0526			9	2	5	28.5714	71.4286		0.5
MIR2110								18	8	10	44.4444	55.5556
MIR2114								22	12	10	54.5455	45.4545
MIR2115								13	6	7	46.1538	53.8462
MIR2116								29	14	15	48.2759	51.7241
MIR212	26	5	21	19.2308	80.7692	DOWN	0.5	75	30	45	40	60			6	2	2	50	50		0.5
MIR214	67	28	39	41.791	58.209		1	150	38	112	25.3333	74.6667		0.5	15	3	8	27.2727	72.7273		0.5
MIR215	26	12	14	46.1538	53.8462		0.5	105	44	61	41.9048	58.0952			8	1	6	14.2857	85.7143	DOWN	0.5
MIR216A	24	4	20	16.6667	83.3333	DOWN	0.5	53	26	27	49.0566	50.9434			2	2		100		UP
MIR216B	26	1	25	3.84615	96.1538	DOWN	0.5	40	19	21	47.5	52.5			2		1		100	DOWN
MIR217	35	4	31	11.4286	88.5714	DOWN	0.5	47	21	26	44.6809	55.3191			2	1	1	50	50
MIR218-1	78	3	75	3.84615	96.1538	DOWN	1	160	55	105	34.375	65.625		0.5	15		15		100	DOWN	0.5
MIR218-2	78	3	75	3.84615	96.1538	DOWN	1	160	55	105	34.375	65.625		0.5	15		15		100	DOWN	0.5
MIR219A1	13		13		100	DOWN		98	66	32	67.3469	32.6531
MIR219A2	13		13		100	DOWN		98	66	32	67.3469	32.6531
MIR219B								17	11	6	64.7059	35.2941
MIR22	49	3	46	6.12245	93.8776	DOWN	0.5	136	59	77	43.3824	56.6176		0.5	12		11		100	DOWN	0.5
MIR221	104	95	9	91.3462	8.65385	UP	1	186	97	89	52.1505	47.8495		1	43	32	3	91.4286	8.57143	UP	1
MIR222	64	57	7	89.0625	10.9375	UP	1	143	75	68	52.4476	47.5524		0.5	41	28	4	87.5	12.5	UP	1
MIR223	69	33	36	47.8261	52.1739		1	128	53	75	41.4062	58.5938		0.5	10	2	6	25	75	DOWN	0.5
MIR224	46	36	9	80	20	UP	0.5	142	98	44	69.0141	30.9859		0.5	11	6	2	75	25	UP	0.5
MIR2276								15	10	5	66.6667	33.3333
MIR2277								31	18	13	58.0645	41.9355
MIR2355								36	24	12	66.6667	33.3333
MIR23A	34	27	7	79.4118	20.5882	UP	0.5	130	67	63	51.5385	48.4615		0.5	7	4		100		UP	0.5
MIR23B	28	12	16	42.8571	57.1429		0.5	113	28	85	24.7788	75.2212	DOWN		11	3	7	30	70		0.5
MIR24-1	35	24	11	68.5714	31.4286		0.5	215	125	90	58.1395	41.8605		1	11	4	4	50	50		0.5
MIR24-2	35	24	11	68.5714	31.4286		0.5	215	125	90	58.1395	41.8605		1	11	4	4	50	50		0.5
MIR2467								6	6		100		UP
MIR25	41	37	4	90.2439	9.7561	UP	0.5	175	148	27	84.5714	15.4286	UP	1	8	5	3	62.5	37.5		0.5
MIR2681								15	2	13	13.3333	86.6667	DOWN
MIR26A1	57	8	49	14.0351	85.9649	DOWN	1	168	38	130	22.619	77.381	DOWN	1	19	4	14	22.2222	77.7778	DOWN	1	1
MIR26A2	57	8	49	14.0351	85.9649	DOWN	1	168	38	130	22.619	77.381	DOWN	1	19	4	14	22.2222	77.7778	DOWN	1	1
MIR26B	44	3	41	6.81818	93.1818	DOWN	0.5	148	39	109	26.3514	73.6486		0.5	8	1	7	12.5	87.5	DOWN	0.5
MIR27A	56	40	16	71.4286	28.5714		1	132	87	45	65.9091	34.0909		0.5	17	11	2	84.6154	15.3846	UP	0.5
MIR27B	27	13	14	48.1481	51.8519		0.5	133	56	77	42.1053	57.8947		0.5	8	4	3	57.1429	42.8571		0.5
MIR28	12	4	8	33.3333	66.6667			193	62	131	32.1244	67.8756		1	3	2	1	66.6667	33.3333
MIR296	12	3	9	25	75	DOWN		102	47	55	46.0784	53.9216			6	3	2	60	40		0.5
MIR299	5	2	3	40	60			123	28	95	22.7642	77.2358	DOWN	0.5
MIR29A	54	13	41	24.0741	75.9259	DOWN	1	129	48	81	37.2093	62.7907		0.5	24	1	15	6.25	93.75	DOWN	1
MIR29B1	55	5	50	9.09091	90.9091	DOWN	1	202	101	101	50	50		1	30	1	21	4.54545	95.4545	DOWN	1
MIR29B2	55	5	50	9.09091	90.9091	DOWN	1	202	101	101	50	50		1	30	1	21	4.54545	95.4545	DOWN	1
MIR29C	53	6	47	11.3208	88.6792	DOWN	1	210	45	165	21.4286	78.5714	DOWN	1	20		14		100	DOWN	1	1
MIR301A	22	20	2	90.9091	9.09091	UP	0.5	128	112	16	87.5	12.5	UP	0.5	7	7		100		UP	0.5	1
MIR301B	9	7	2	77.7778	22.2222	UP		81	74	7	91.358	8.64198	UP
MIR302A	8		8		100	DOWN		63	26	37	41.2698	58.7302			3		1		100	DOWN
MIR302B	17		17		100	DOWN		48	23	25	47.9167	52.0833			1	1		100		UP
MIR302C	6		6		100	DOWN		62	33	29	53.2258	46.7742			1
MIR302D	4		4		100	DOWN		47	23	24	48.9362	51.0638
MIR3059
MIR3064	1		1		100	DOWN		17	7	10	41.1765	58.8235
MIR3065								39	19	20	48.7179	51.2821
MIR3085
MIR30A	54	6	48	11.1111	88.8889	DOWN	1	247	30	217	12.1457	87.8543	DOWN	1	10		8		100	DOWN	0.5	1
MIR30B	18	6	12	33.3333	66.6667			136	37	99	27.2059	72.7941		0.5	6	1	3	25	75	DOWN	0.5
MIR30C1	17	2	15	11.7647	88.2353	DOWN		244	37	207	15.1639	84.8361	DOWN	1	10		5		100	DOWN	0.5	1
MIR30C2	17	2	15	11.7647	88.2353	DOWN		244	37	207	15.1639	84.8361	DOWN	1	10		5		100	DOWN	0.5	1
MIR30D	15	5	10	33.3333	66.6667			152	45	107	29.6053	70.3947		0.5	9	4	4	50	50		0.5
MIR30E	22	5	17	22.7273	77.2727	DOWN	0.5	195	26	169	13.3333	86.6667	DOWN	1	5	1	4	20	80	DOWN	0.5	1
MIR31	61	30	31	49.1803	50.8197		1	165	93	72	56.3636	43.6364		1	24	7	15	31.8182	68.1818		1
MIR3126								14	4	10	28.5714	71.4286
MIR3127	1	1		100		UP		32	19	13	59.375	40.625
MIR3130-1								25	12	13	48	52
MIR3130-2								25	12	13	48	52
MIR3136	1	1		100		UP		15	8	7	53.3333	46.6667
MIR3138								7	6	1	85.7143	14.2857	UP
MIR3140								14	6	8	42.8571	57.1429
MIR3144								13	6	7	46.1538	53.8462
MIR3145								11	3	8	27.2727	72.7273
MIR3146								4	2	2	50	50
MIR3157								18	4	14	22.2222	77.7778	DOWN
MIR3158-1								21	10	11	47.619	52.381
MIR3158-2								21	10	11	47.619	52.381
MIR3173								19	3	16	15.7895	84.2105	DOWN
MIR3174	2	1	1	50	50			14	9	5	64.2857	35.7143
MIR3177								14	7	7	50	50
MIR3180-1								29	19	10	65.5172	34.4828
MIR3180-2								29	19	10	65.5172	34.4828
MIR3180-3								29	19	10	65.5172	34.4828
MIR3187								19	12	7	63.1579	36.8421
MIR3189	2		2		100	DOWN		18	16	2	88.8889	11.1111	UP
MIR3194								26	16	10	61.5385	38.4615
MIR32	23	13	10	56.5217	43.4783		0.5	131	90	41	68.7023	31.2977		0.5	4	2	1	66.6667	33.3333		0.5
MIR3200	1	1		100		UP		27	14	13	51.8519	48.1481
MIR320A	33	3	30	9.09091	90.9091	DOWN	0.5	94	37	57	39.3617	60.6383			6		6		100	DOWN	0.5
MIR320B1	1	1		100		UP		57	23	34	40.3509	59.6491			3		3		100	DOWN
MIR320B2	1	1		100		UP		57	23	34	40.3509	59.6491			3		3		100	DOWN
MIR320C1	2		2		100	DOWN		52	15	37	28.8462	71.1538			3		3		100	DOWN
MIR320C2	2		2		100	DOWN		52	15	37	28.8462	71.1538			3		3		100	DOWN
MIR323A	6	1	5	16.6667	83.3333	DOWN		83	36	47	43.3735	56.6265
MIR323B								50	27	23	54	46
MIR324	10	2	8	20	80	DOWN		171	92	79	53.8012	46.1988		1
MIR325	2		2		100	DOWN		28	11	17	39.2857	60.7143
MIR326	19	1	18	5.26316	94.7368	DOWN		71	18	53	25.3521	74.6479			3		3		100	DOWN
MIR328	15	4	11	26.6667	73.3333			100	22	78	22	78	DOWN		4	2	1	66.6667	33.3333		0.5
MIR329-1	14		14		100	DOWN		54	12	42	22.2222	77.7778	DOWN
MIR329-2	14		14		100	DOWN		54	12	42	22.2222	77.7778	DOWN
MIR330	19	8	11	42.1053	57.8947			92	54	38	58.6957	41.3043			3	1	2	33.3333	66.6667
MIR331	13	4	9	30.7692	69.2308			126	98	28	77.7778	22.2222	UP	0.5	6		4		100	DOWN	0.5
MIR335	38	4	34	10.5263	89.4737	DOWN	0.5	154	54	100	35.0649	64.9351		0.5	7	1	6	14.2857	85.7143	DOWN	0.5
MIR337	9	2	7	22.2222	77.7778	DOWN		122	38	84	31.1475	68.8525		0.5	2
MIR338	44	4	40	9.09091	90.9091	DOWN	0.5	171	48	123	28.0702	71.9298		1	1		1		100	DOWN
MIR339	11	2	9	18.1818	81.8182	DOWN		130	88	42	67.6923	32.3077		0.5	2		1		100	DOWN
MIR33A	24	3	21	12.5	87.5	DOWN	0.5	111	68	43	61.2613	38.7387			3		2		100	DOWN
MIR33B	11		11		100	DOWN		85	52	33	61.1765	38.8235			1		1		100	DOWN
MIR340	39	5	34	12.8205	87.1795	DOWN	0.5	118	72	46	61.0169	38.9831			3		3		100	DOWN
MIR342	17		17		100	DOWN		165	71	94	43.0303	56.9697		1	4		3		100	DOWN	0.5
MIR345	10	1	9	10	90	DOWN		80	55	25	68.75	31.25			2		1		100	DOWN
MIR346	10	9	1	90	10	UP		40	26	14	65	35			1	1		100		UP
MIR34A	142	13	129	9.15493	90.8451	DOWN	1	169	124	45	73.3728	26.6272		1	74		63		100	DOWN	1
MIR34B	24	2	22	8.33333	91.6667	DOWN	0.5	117	66	51	56.4103	43.5897			21	1	18	5.26316	94.7368	DOWN	1
MIR34C	35	3	32	8.57143	91.4286	DOWN	0.5	107	60	47	56.0748	43.9252			23		19		100	DOWN	1
MIR3591								12	4	8	33.3333	66.6667
MIR3605								31	12	19	38.7097	61.2903
MIR361	16		16		100	DOWN		129	52	77	40.3101	59.6899		0.5	1
MIR3611								11	5	6	45.4545	54.5455
MIR3613	1	1		100		UP		38	29	9	76.3158	23.6842	UP
MIR3614								40	21	19	52.5	47.5
MIR3616								15	5	10	33.3333	66.6667
MIR3617								6	4	2	66.6667	33.3333
MIR3619	2		2		100	DOWN		16	11	5	68.75	31.25
MIR362	14	7	7	50	50			139	81	58	58.2734	41.7266		0.5	1		1		100	DOWN
MIR3620								16	8	8	50	50
MIR3622A								29	10	19	34.4828	65.5172
MIR363	18	2	16	11.1111	88.8889	DOWN		114	38	76	33.3333	66.6667			1		1		100	DOWN
MIR365A	23	2	21	8.69565	91.3043	DOWN	0.5	83	29	54	34.9398	65.0602			2		1		100	DOWN
MIR365B	1		1		100	DOWN		33	11	22	33.3333	66.6667
MIR3663	1	1		100		UP		17	10	7	58.8235	41.1765
MIR3664								19	18	1	94.7368	5.26316	UP
MIR367	7	6	1	85.7143	14.2857	UP		49	29	20	59.1837	40.8163
MIR3677								28	26	2	92.8571	7.14286	UP
MIR3688-1								11	2	9	18.1818	81.8182	DOWN
MIR3688-2								11	2	9	18.1818	81.8182	DOWN
MIR369	3	1	2	33.3333	66.6667			103	31	72	30.0971	69.9029
MIR3690-1								11	8	3	72.7273	27.2727
MIR370	21	6	15	28.5714	71.4286			87	19	68	21.8391	78.1609	DOWN		4	3	1	75	25	UP	0.5
MIR371A	5	4	1	80	20	UP		91	49	42	53.8462	46.1538
MIR372	19	10	9	52.6316	47.3684			37	23	14	62.1622	37.8378			7	5	1	83.3333	16.6667	UP	0.5
MIR373	31	21	10	67.7419	32.2581		0.5	88	44	44	50	50			12	6	1	85.7143	14.2857	UP	0.5
MIR374A	13	7	6	53.8462	46.1538			112	63	49	56.25	43.75			1	1		100		UP
MIR374B	11	2	9	18.1818	81.8182	DOWN		95	54	41	56.8421	43.1579
MIR375	75	5	70	6.66667	93.3333	DOWN	1	107	41	66	38.3178	61.6822			19	1	14	6.66667	93.3333	DOWN	1
MIR376A1	10	2	8	20	80	DOWN		115	35	80	30.4348	69.5652			3	1	2	33.3333	66.6667
MIR376A2	10	2	8	20	80	DOWN		115	35	80	30.4348	69.5652			3	1	2	33.3333	66.6667
MIR376B	1	1		100		UP		46	21	25	45.6522	54.3478			1
MIR376C	7	1	6	14.2857	85.7143	DOWN		101	27	74	26.7327	73.2673			2	1	1	50	50
MIR377	13	3	10	23.0769	76.9231	DOWN		107	27	80	25.2336	74.7664
MIR378A	22	7	15	31.8182	68.1818		0.5	217	31	186	14.2857	85.7143	DOWN	1	6	3	1	75	25	UP	0.5
MIR379	8		8		100	DOWN		111	33	78	29.7297	70.2703			1
MIR380								57	30	27	52.6316	47.3684			1	1		100		UP
MIR381	15		15		100	DOWN		111	19	92	17.1171	82.8829	DOWN		2	1	1	50	50
MIR382	12	2	10	16.6667	83.3333	DOWN		72	23	49	31.9444	68.0556
MIR383	17	1	16	5.88235	94.1176	DOWN		73	18	55	24.6575	75.3425	DOWN		1		1		100	DOWN		1
MIR3909								10	2	8	20	80	DOWN
MIR3924								8	1	7	12.5	87.5	DOWN
MIR3928	1		1		100	DOWN		17	9	8	52.9412	47.0588
MIR3934	1	1		100		UP		40	33	7	82.5	17.5	UP
MIR3939								2	1	1	50	50
MIR3940	1		1		100	DOWN		27	17	10	62.963	37.037
MIR3942								12	8	4	66.6667	33.3333
MIR3944								19	11	8	57.8947	42.1053
MIR409	14		14		100	DOWN		110	41	69	37.2727	62.7273			3		3		100	DOWN
MIR410	10	4	6	40	60			60	14	46	23.3333	76.6667	DOWN
MIR411	8	2	6	25	75	DOWN		93	24	69	25.8065	74.1935
MIR412								34	25	9	73.5294	26.4706
MIR421	13	10	3	76.9231	23.0769	UP		70	56	14	80	20	UP		5	5		100		UP	0.5	1
MIR423	14	10	4	71.4286	28.5714			135	67	68	49.6296	50.3704		0.5	1	1		100		UP
MIR424	31	7	24	22.5806	77.4194	DOWN	0.5	162	76	86	46.9136	53.0864		1	2		2		100	DOWN
MIR425	15	9	6	60	40			152	119	33	78.2895	21.7105	UP	0.5
MIR429	46	13	33	28.2609	71.7391		0.5	109	84	25	77.0642	22.9358	UP		6	2	2	50	50		0.5
MIR431	8		8		100	DOWN		93	62	31	66.6667	33.3333
MIR432	6	2	4	33.3333	66.6667			96	35	61	36.4583	63.5417
MIR433	18	1	17	5.55556	94.4444	DOWN		55	18	37	32.7273	67.2727			1
MIR4423	1	1		100		UP		9	3	6	33.3333	66.6667
MIR4424								5		5		100	DOWN
MIR4433B								15	1	14	6.66667	93.3333	DOWN
MIR448	13	1	12	7.69231	92.3077	DOWN		22	11	11	50	50			1		1		100	DOWN
MIR449A	34	2	32	5.88235	94.1176	DOWN	0.5	40	31	9	77.5	22.5	UP		9		8		100	DOWN	0.5
MIR449B	5		5		100	DOWN		47	30	17	63.8298	36.1702			2		2		100	DOWN
MIR449C	2		2		100	DOWN		17	12	5	70.5882	29.4118
MIR450A1	2	1	1	50	50			81	38	43	46.9136	53.0864
MIR450A2	2	1	1	50	50			81	38	43	46.9136	53.0864
MIR450B	4	1	3	25	75	DOWN		55	36	19	65.4545	34.5455
MIR451A	47	5	42	10.6383	89.3617	DOWN	0.5	120	16	104	13.3333	86.6667	DOWN	0.5	13	1	11	8.33333	91.6667	DOWN	0.5	1
MIR452	12	4	8	33.3333	66.6667			105	70	35	66.6667	33.3333
MIR4524A								18	3	15	16.6667	83.3333	DOWN
MIR454	17	9	8	52.9412	47.0588			108	92	16	85.1852	14.8148	UP		1	1		100		UP
MIR455	22	8	14	36.3636	63.6364		0.5	162	74	88	45.679	54.321		1
MIR4637								4		4		100	DOWN
MIR4659A								8	5	3	62.5	37.5
MIR4659B								9	2	7	22.2222	77.7778	DOWN
MIR4661								15	12	3	80	20	UP
MIR4662A								18	5	13	27.7778	72.2222
MIR4662B								3	1	2	33.3333	66.6667
MIR4664								30	25	5	83.3333	16.6667	UP
MIR4670								7	2	5	28.5714	71.4286
MIR4676								12	8	4	66.6667	33.3333
MIR4677								27	24	3	88.8889	11.1111	UP
MIR4684								8	7	1	87.5	12.5	UP
MIR4687								21	9	12	42.8571	57.1429
MIR4707								21	7	14	33.3333	66.6667
MIR4709								18	11	7	61.1111	38.8889
MIR4728								32	13	19	40.625	59.375
MIR4731								14	2	12	14.2857	85.7143	DOWN
MIR4746								25	23	2	92	8	UP
MIR4749								16	7	9	43.75	56.25
MIR4755								12	7	5	58.3333	41.6667
MIR4761								2		2		100	DOWN
MIR4766								16	16		100		UP
MIR4772								21	11	10	52.381	47.619
MIR4778								16	9	7	56.25	43.75
MIR4786								20	9	11	45	55
MIR4793								7	5	2	71.4286	28.5714
MIR4796								12	3	9	25	75	DOWN
MIR4802								20	12	8	60	40
MIR483	19	13	6	68.4211	31.5789			129	40	89	31.0078	68.9922		0.5	5	3	1	75	25	UP	0.5
MIR485	21	1	20	4.7619	95.2381	DOWN		99	33	66	33.3333	66.6667			2	2		100		UP
MIR486-1	23	6	17	26.087	73.913		0.5	159	29	130	18.239	81.761	DOWN	0.5	2		2		100	DOWN
MIR486-2	23	6	17	26.087	73.913		0.5	159	29	130	18.239	81.761	DOWN	0.5	2		2		100	DOWN
MIR487A	2	2		100		UP		48	23	25	47.9167	52.0833
MIR487B	2		2		100	DOWN		95	24	71	25.2632	74.7368			1		1		100	DOWN
MIR488	8	1	7	12.5	87.5	DOWN		67	21	46	31.3433	68.6567			1		1		100	DOWN
MIR489	10	1	9	10	90	DOWN		49	17	32	34.6939	65.3061			1		1		100	DOWN
MIR490	20	2	18	10	90	DOWN		98	26	72	26.5306	73.4694			1	1		100		UP
MIR491	11		11		100	DOWN		71	46	25	64.7887	35.2113			2		2		100	DOWN
MIR493	13	3	10	23.0769	76.9231	DOWN		94	53	41	56.383	43.617			2		2		100	DOWN
MIR494	32	16	16	50	50		0.5	85	38	47	44.7059	55.2941			6		4		100	DOWN	0.5
MIR495	27	4	23	14.8148	85.1852	DOWN	0.5	71	17	54	23.9437	76.0563	DOWN		5	3	2	60	40		0.5
MIR496	4	1	3	25	75	DOWN		29	16	13	55.1724	44.8276
MIR497	56	5	51	8.92857	91.0714	DOWN	1	165	33	132	20	80	DOWN	1	6		5		100	DOWN	0.5	1
MIR498	12	2	10	16.6667	83.3333	DOWN		66	23	43	34.8485	65.1515			1		1		100	DOWN
MIR499A	6	2	4	33.3333	66.6667			79	31	48	39.2405	60.7595			2	1	1	50	50
MIR5000								16	6	10	37.5	62.5
MIR5001								21	16	5	76.1905	23.8095	UP
MIR5004								8	3	5	37.5	62.5
MIR500A	9	7	2	77.7778	22.2222	UP		111	54	57	48.6486	51.3514
MIR500B								24	14	10	58.3333	41.6667
MIR501	9	6	3	66.6667	33.3333			115	55	60	47.8261	52.1739
MIR5010								30	12	18	40	60
MIR502	5	1	4	20	80	DOWN		121	42	79	34.7107	65.2893		0.5	1		1		100	DOWN
MIR503	35	9	26	25.7143	74.2857		0.5	98	71	27	72.449	27.551			1		1		100	DOWN
MIR504	7	2	5	28.5714	71.4286			62	15	47	24.1935	75.8065	DOWN		2	2		100		UP
MIR505	12		12		100	DOWN		119	46	73	38.6555	61.3445		0.5
MIR506	32	2	30	6.25	93.75	DOWN	0.5	36	21	15	58.3333	41.6667			3		2		100	DOWN
MIR507								26	6	20	23.0769	76.9231	DOWN
MIR508	6		6		100	DOWN		77	36	41	46.7532	53.2468			1		1		100	DOWN
MIR509-1	12	1	11	8.33333	91.6667	DOWN		123	60	63	48.7805	51.2195		0.5	1		1		100	DOWN
MIR509-2	12	1	11	8.33333	91.6667	DOWN		123	60	63	48.7805	51.2195		0.5	1		1		100	DOWN
MIR509-3	12	1	11	8.33333	91.6667	DOWN		123	60	63	48.7805	51.2195		0.5	1		1		100	DOWN
MIR510	4	3	1	75	25	UP		26	15	11	57.6923	42.3077
MIR511	4		4		100	DOWN		46	16	30	34.7826	65.2174			1		1		100	DOWN
MIR512-1	3		3		100	DOWN		84	49	35	58.3333	41.6667			2		2		100	DOWN
MIR512-2	3		3		100	DOWN		84	49	35	58.3333	41.6667			2		2		100	DOWN
MIR513A1	3		3		100	DOWN		78	38	40	48.7179	51.2821			1
MIR513A2	3		3		100	DOWN		78	38	40	48.7179	51.2821			1
MIR513B	1		1		100	DOWN		53	22	31	41.5094	58.4906
MIR513C	1		1		100	DOWN		47	14	33	29.7872	70.2128
MIR514A1	3		3		100	DOWN		44	19	25	43.1818	56.8182
MIR514A2	3		3		100	DOWN		44	19	25	43.1818	56.8182
MIR514A3	3		3		100	DOWN		44	19	25	43.1818	56.8182
MIR514B	1		1		100	DOWN		17	9	8	52.9412	47.0588
MIR515-1	1		1		100	DOWN		45	25	20	55.5556	44.4444
MIR515-2	1		1		100	DOWN		45	25	20	55.5556	44.4444
MIR516A1	2		2		100	DOWN		69	29	40	42.029	57.971			3		3		100	DOWN
MIR516A2	2		2		100	DOWN		69	29	40	42.029	57.971			3		3		100	DOWN
MIR516B1	2		2		100	DOWN		45	19	26	42.2222	57.7778
MIR516B2	2		2		100	DOWN		45	19	26	42.2222	57.7778
MIR517A	4	3	1	75	25	UP		44	26	18	59.0909	40.9091			2	1	1	50	50
MIR517B								40	23	17	57.5	42.5
MIR517C	1		1		100	DOWN		52	29	23	55.7692	44.2308
MIR5187								15	9	6	60	40
MIR518A1	1		1		100	DOWN		49	32	17	65.3061	34.6939
MIR518A2	1		1		100	DOWN		49	32	17	65.3061	34.6939
MIR518B	1		1		100	DOWN		37	20	17	54.0541	45.9459			1		1		100	DOWN
MIR518C								54	31	23	57.4074	42.5926
MIR518D								26	19	7	73.0769	26.9231
MIR518E								53	37	16	69.8113	30.1887
MIR518F								42	37	5	88.0952	11.9048	UP
MIR519A1	5	1	4	20	80	DOWN		44	28	16	63.6364	36.3636			1		1		100	DOWN
MIR519A2	5	1	4	20	80	DOWN		44	28	16	63.6364	36.3636			1		1		100	DOWN
MIR519B	1		1		100	DOWN		29	13	16	44.8276	55.1724			2		2		100	DOWN
MIR519C	1	1		100		UP		31	15	16	48.3871	51.6129			2		2		100	DOWN
MIR519D	15	2	13	13.3333	86.6667	DOWN		49	26	23	53.0612	46.9388			3	1	2	33.3333	66.6667
MIR519E								36	17	19	47.2222	52.7778			1		1		100	DOWN
MIR520A	5		5		100	DOWN		42	26	16	61.9048	38.0952
MIR520B	8	2	6	25	75	DOWN		48	20	28	41.6667	58.3333			3		2		100	DOWN
MIR520C	6	2	4	33.3333	66.6667			29	10	19	34.4828	65.5172			5	3	1	75	25	UP	0.5
MIR520D	6		6		100	DOWN		49	19	30	38.7755	61.2245
MIR520E	2	1	1	50	50			40	16	24	40	60			2		1		100	DOWN
MIR520F	3	1	2	33.3333	66.6667			33	11	22	33.3333	66.6667
MIR520G	2	2		100		UP		28	12	16	42.8571	57.1429
MIR520H								36	21	15	58.3333	41.6667			1		1		100	DOWN
MIR521-1								25	10	15	40	60			1
MIR521-2								25	10	15	40	60			1
MIR522	4	4		100		UP		33	14	19	42.4242	57.5758
MIR523								30	20	10	66.6667	33.3333
MIR524	5	1	4	20	80	DOWN		36	20	16	55.5556	44.4444			1		1		100	DOWN
MIR525	2	2		100		UP		60	38	22	63.3333	36.6667
MIR526A1								5	3	2	60	40
MIR526A2								5	3	2	60	40
MIR526B	8	2	6	25	75	DOWN		68	27	41	39.7059	60.2941
MIR527	1	1		100		UP		17	5	12	29.4118	70.5882
MIR532	12	4	8	33.3333	66.6667			124	60	64	48.3871	51.6129		0.5
MIR539	15		15		100	DOWN		50	13	37	26	74
MIR541	2	1	1	50	50			38	24	14	63.1579	36.8421
MIR542	18	4	14	22.2222	77.7778	DOWN		131	61	70	46.5649	53.4351		0.5	4		4		100	DOWN	0.5
MIR543	11	6	5	54.5455	45.4545			41	13	28	31.7073	68.2927
MIR544A	9	5	4	55.5556	44.4444			21	10	11	47.619	52.381			1	1		100		UP
MIR545	3	1	2	33.3333	66.6667			56	40	16	71.4286	28.5714
MIR548A3	1	1		100		UP		39	17	22	43.5897	56.4103			1
MIR548AE2								4	3	1	75	25	UP
MIR548AM								7	1	6	14.2857	85.7143	DOWN
MIR548AP								7	5	2	71.4286	28.5714
MIR548AQ								8	4	4	50	50
MIR548AR								7	1	6	14.2857	85.7143	DOWN
MIR548AS								7	2	5	28.5714	71.4286
MIR548AT								7	2	5	28.5714	71.4286
MIR548AV								10	7	3	70	30
MIR548AX								6	3	3	50	50
MIR548AY								6	3	3	50	50
MIR548AZ								6	4	2	66.6667	33.3333
MIR548B	2		2		100	DOWN		45	9	36	20	80	DOWN
MIR548D1	2	1	1	50	50			49	29	20	59.1837	40.8163			2		1		100	DOWN
MIR548D2	2	1	1	50	50			49	29	20	59.1837	40.8163			2		1		100	DOWN
MIR548E								27	18	9	66.6667	33.3333
MIR548G								14	9	5	64.2857	35.7143
MIR548H4								19	12	7	63.1579	36.8421
MIR548J								29	19	10	65.5172	34.4828
MIR548O2								16	10	6	62.5	37.5
MIR548X								6	4	2	66.6667	33.3333
MIR550A1	1	1		100		UP		116	78	38	67.2414	32.7586			1	1		100		UP
MIR550A2	1	1		100		UP		116	78	38	67.2414	32.7586			1	1		100		UP
MIR550A3	1	1		100		UP		116	78	38	67.2414	32.7586			1	1		100		UP
MIR551A	2		2		100	DOWN		27	17	10	62.963	37.037			1		1		100	DOWN
MIR551B	5	1	4	20	80	DOWN		115	40	75	34.7826	65.2174
MIR552	7	7		100		UP		51	39	12	76.4706	23.5294	UP
MIR556	2	2		100		UP		44	30	14	68.1818	31.8182
MIR5579								8	5	3	62.5	37.5
MIR5581								13	9	4	69.2308	30.7692
MIR5583-1								8	1	7	12.5	87.5	DOWN
MIR5583-2								8	1	7	12.5	87.5	DOWN
MIR5586								12	10	2	83.3333	16.6667	UP
MIR561	1		1		100	DOWN		31	22	9	70.9677	29.0323
MIR5682								3	2	1	66.6667	33.3333
MIR5683								12	4	8	33.3333	66.6667
MIR5687								3	1	2	33.3333	66.6667
MIR574	9	2	7	22.2222	77.7778	DOWN		115	50	65	43.4783	56.5217			3	1	2	33.3333	66.6667
MIR576	3	1	2	33.3333	66.6667			58	36	22	62.069	37.931
MIR577	7	1	6	14.2857	85.7143	DOWN		35	22	13	62.8571	37.1429
MIR579								32	19	13	59.375	40.625
MIR580								28	25	3	89.2857	10.7143	UP		1
MIR582	9	2	7	22.2222	77.7778	DOWN		79	41	38	51.8987	48.1013			3		2		100	DOWN
MIR584	7	3	4	42.8571	57.1429			79	41	38	51.8987	48.1013			1		1		100	DOWN
MIR585	2		2		100	DOWN		42	17	25	40.4762	59.5238
MIR589	5	2	3	40	60			53	40	13	75.4717	24.5283	UP
MIR590	26	13	13	50	50		0.5	106	80	26	75.4717	24.5283	UP		1	1		100		UP
MIR592	11	3	8	27.2727	72.7273			51	40	11	78.4314	21.5686	UP
MIR597	3	1	2	33.3333	66.6667			19	7	12	36.8421	63.1579
MIR598	6		6		100	DOWN		61	21	40	34.4262	65.5738
MIR599	6		6		100	DOWN		17	12	5	70.5882	29.4118
MIR605	4	1	3	25	75	DOWN		46	11	35	23.913	76.087	DOWN
MIR615	10	2	8	20	80	DOWN		77	53	24	68.8312	31.1688			1		1		100	DOWN
MIR616	4	4		100		UP		64	42	22	65.625	34.375			1
MIR624								53	25	28	47.1698	52.8302
MIR625	14	3	11	21.4286	78.5714	DOWN		107	55	52	51.4019	48.5981			1		1		100	DOWN
MIR627	4	1	3	25	75	DOWN		44	17	27	38.6364	61.3636
MIR628	4		4		100	DOWN		92	29	63	31.5217	68.4783
MIR629	4	4		100		UP		119	89	30	74.7899	25.2101		0.5	1
MIR642A	1		1		100	DOWN		46	23	23	50	50
MIR642B								17	9	8	52.9412	47.0588
MIR643								26	19	7	73.0769	26.9231
MIR6505								2		2		100	DOWN
MIR6509								7	3	4	42.8571	57.1429
MIR651								33	24	9	72.7273	27.2727
MIR6511A1								6	3	3	50	50
MIR6511A2								6	3	3	50	50
MIR6511A3								6	3	3	50	50
MIR6511A4								6	3	3	50	50
MIR6514								12	3	9	25	75	DOWN
MIR652	6	4	2	66.6667	33.3333			93	45	48	48.3871	51.6129
MIR6529
MIR653	1		1		100	DOWN		41	24	17	58.5366	41.4634
MIR654	3		3		100	DOWN		114	28	86	24.5614	75.4386	DOWN
MIR655	8	1	7	12.5	87.5	DOWN		37	15	22	40.5405	59.4595
MIR656	1		1		100	DOWN		43	8	35	18.6047	81.3953	DOWN
MIR659								57	19	38	33.3333	66.6667
MIR660	5	2	3	40	60			84	49	35	58.3333	41.6667
MIR664A	7	4	3	57.1429	42.8571			92	30	62	32.6087	67.3913			2	2		100		UP
MIR664B								31	10	21	32.2581	67.7419
MIR670								15	6	9	40	60
MIR671	5	1	4	20	80	DOWN		108	57	51	52.7778	47.2222
MIR6715A								6	4	2	66.6667	33.3333
MIR6720								12	5	7	41.6667	58.3333
MIR6733								7	3	4	42.8571	57.1429
MIR6734								13	4	9	30.7692	69.2308
MIR6735								11	3	8	27.2727	72.7273
MIR6741								7		7		100	DOWN
MIR6742								3		3		100	DOWN
MIR675	15	13	2	86.6667	13.3333	UP		62	28	34	45.1613	54.8387			1	1		100		UP
MIR6758								1		1		100	DOWN
MIR676								30	12	18	40	60
MIR6769A								5		5		100	DOWN
MIR6770-1								2	1	1	50	50
MIR6770-2								2	1	1	50	50
MIR6770-3								2	1	1	50	50
MIR6791								4	1	3	25	75	DOWN
MIR6793								8	3	5	37.5	62.5
MIR6802								6		6		100	DOWN
MIR6807								2		2		100	DOWN
MIR6820								6	1	5	16.6667	83.3333	DOWN
MIR6833								4		4		100	DOWN
MIR6834								4	1	3	25	75	DOWN
MIR6837								8	2	6	25	75	DOWN
MIR6840								2		2		100	DOWN
MIR6842								15	4	11	26.6667	73.3333
MIR6855								9		9		100	DOWN
MIR708	14	4	10	28.5714	71.4286			109	74	35	67.8899	32.1101			3	1	2	33.3333	66.6667
MIR7-1	43	6	37	13.9535	86.0465	DOWN	0.5	203	140	63	68.9655	31.0345		1	27	1	22	4.34783	95.6522	DOWN	1
MIR7111								2		2		100	DOWN
MIR7151								3		3		100	DOWN
MIR7154
MIR7161								3		3		100	DOWN
MIR7-2	43	6	37	13.9535	86.0465	DOWN	0.5	203	140	63	68.9655	31.0345		1	27	1	22	4.34783	95.6522	DOWN	1
MIR7-3	43	6	37	13.9535	86.0465	DOWN	0.5	203	140	63	68.9655	31.0345		1	27	1	22	4.34783	95.6522	DOWN	1
MIR744	9	6	3	66.6667	33.3333			82	46	36	56.0976	43.9024
MIR758	6		6		100	DOWN		53	17	36	32.0755	67.9245
MIR760	8	1	7	12.5	87.5	DOWN		48	22	26	45.8333	54.1667			1
MIR766	5	2	3	40	60			78	38	40	48.7179	51.2821
MIR767	2	1	1	50	50			65	44	21	67.6923	32.3077
MIR769	4	1	3	25	75	DOWN		110	72	38	65.4545	34.5455
MIR770	5	1	4	20	80	DOWN		37	13	24	35.1351	64.8649
MIR7854								5	3	2	60	40
MIR802	5	1	4	20	80	DOWN		21	13	8	61.9048	38.0952
MIR873	11	2	9	18.1818	81.8182	DOWN		52	19	33	36.5385	63.4615
MIR874	15		15		100	DOWN		77	15	62	19.4805	80.5195	DOWN		1		1		100	DOWN		1
MIR875	2	1	1	50	50			32	23	9	71.875	28.125
MIR876	7		7		100	DOWN		49	29	20	59.1837	40.8163
MIR877	5		5		100	DOWN		113	56	57	49.5575	50.4425
MIR885	7	3	4	42.8571	57.1429			72	33	39	45.8333	54.1667			1		1		100	DOWN
MIR887	1	1		100		UP		76	13	63	17.1053	82.8947	DOWN
MIR888	3	3		100		UP		31	22	9	70.9677	29.0323
MIR889	4	3	1	75	25	UP		41	21	20	51.2195	48.7805
MIR890								31	12	19	38.7097	61.2903
MIR892A	2	2		100		UP		23	14	9	60.8696	39.1304
MIR892B	1		1		100	DOWN		34	9	25	26.4706	73.5294
MIR892C								6	3	3	50	50
MIR9-1	64	30	34	46.875	53.125		1	157	86	71	54.7771	45.2229		0.5	24	10	11	47.619	52.381		1
MIR9-2	64	30	34	46.875	53.125		1	157	86	71	54.7771	45.2229		0.5	24	10	11	47.619	52.381		1
MIR92A1	56	49	7	87.5	12.5	UP	1	162	107	55	66.0494	33.9506		1	7	2	2	50	50		0.5
MIR92A2	56	49	7	87.5	12.5	UP	1	162	107	55	66.0494	33.9506		1	7	2	2	50	50		0.5
MIR92B	13	11	2	84.6154	15.3846	UP		95	62	33	65.2632	34.7368			3		1		100	DOWN
MIR93	50	46	4	92	8	UP	0.5	220	196	24	89.0909	10.9091	UP	1	13	8	4	66.6667	33.3333		0.5
MIR9-3	64	30	34	46.875	53.125		1	157	86	71	54.7771	45.2229		0.5	24	10	11	47.619	52.381		1
MIR934	2	2		100		UP		30	18	12	60	40
MIR935	4	2	2	50	50			32	18	14	56.25	43.75
MIR937	3	2	1	66.6667	33.3333			41	26	15	63.4146	36.5854
MIR941-1	1		1		100	DOWN		28	22	6	78.5714	21.4286	UP
MIR941-2	1		1		100	DOWN		28	22	6	78.5714	21.4286	UP
MIR941-3	1		1		100	DOWN		28	22	6	78.5714	21.4286	UP
MIR941-4	1		1		100	DOWN		28	22	6	78.5714	21.4286	UP
MIR941-5	1		1		100	DOWN		28	22	6	78.5714	21.4286	UP
MIR942	2	2		100		UP		46	35	11	76.087	23.913	UP
MIR944	11	5	6	45.4545	54.5455			40	27	13	67.5	32.5
MIR95	9	7	2	77.7778	22.2222	UP		79	38	41	48.1013	51.8987			1	1		100		UP
MIR96	39	33	6	84.6154	15.3846	UP	0.5	161	150	11	93.1677	6.8323	UP	0.5	11	6	3	66.6667	33.3333		0.5
MIR98	43	2	41	4.65116	95.3488	DOWN	0.5	104	66	38	63.4615	36.5385			7	1	3	25	75	DOWN	0.5
MIR9851
MIR9903
MIR99A	34	3	31	8.82353	91.1765	DOWN	0.5	203	34	169	16.7488	83.2512	DOWN	1	7		6		100	DOWN	0.5	1
MIR99B	13	5	8	38.4615	61.5385			153	71	82	46.4052	53.5948		0.5	4		2		100	DOWN	0.5
MIRLET7A1	84	3	81	3.57143	96.4286	DOWN	1	135	41	94	30.3704	69.6296		0.5	47		37		100	DOWN	1
MIRLET7A2	84	3	81	3.57143	96.4286	DOWN	1	135	41	94	30.3704	69.6296		0.5	47		37		100	DOWN	1
MIRLET7A3	84	3	81	3.57143	96.4286	DOWN	1	135	41	94	30.3704	69.6296		0.5	47		37		100	DOWN	1
MIRLET7B	27		27		100	DOWN	0.5	119	26	93	21.8487	78.1513	DOWN	0.5	32		23		100	DOWN	1	1
MIRLET7C	25		25		100	DOWN	0.5	145	23	122	15.8621	84.1379	DOWN	0.5	34		24		100	DOWN	1	1
MIRLET7D	22	1	21	4.54545	95.4545	DOWN	0.5	132	61	71	46.2121	53.7879		0.5	29		20		100	DOWN	1
MIRLET7E	18	1	17	5.55556	94.4444	DOWN		126	42	84	33.3333	66.6667		0.5	29		21		100	DOWN	1
MIRLET7F1	31		31		100	DOWN	0.5	148	74	74	50	50		0.5	32		23		100	DOWN	1
MIRLET7F2	31		31		100	DOWN	0.5	148	74	74	50	50		0.5	32		23		100	DOWN	1
MIRLET7G	20	1	19	5	95	DOWN		117	55	62	47.0085	52.9915			33		25		100	DOWN	1
MIRLET7I	17		17		100	DOWN		128	81	47	63.2812	36.7188		0.5	31		22		100	DOWN	1
