# Supplementary material for: CMC: Cancer miRNA Census – a list of cancer-related miRNA genes
Source: Nucleic Acids Res. 2024 Jan 23;52(4):1628–44. doi: 10.1093/nar/gkae017 (PMC10899758; doi:10.1093/nar/gkae017)
Supplement: gkae017_Supplemental_Files [file gkae017_supplemental_files.zip › 231122_SuszynskaM_Supplementary_TableS3.xlsx]

## Sheet: Table_S3
Supplementary Table S3. Associations of miRNA genes with cancer hallmarks
Legend: bolded names of hallmarks (columns) and the order of columns as in Figure 3C; names of hallmarks in parenthesis as in the Table 1 in the original article (Dhawan 2018)
background miRNA genes	cancer hallmarks POINTS [criterion V]	associated with hallmark Angiogenesis 1 (Angiogenesis, upregulated)	associated with hallmark Angiogenesis 2 (Angiogenesis)	associated with hallmark Angiogenesis 3 (Angiogenesis, MSigDB)	associated with hallmark Apoptosis 1 (Apoptosis, MSigDB)	associated with hallmark Apoptosis 2 (Apoptosis)	associated with hallmark DNA Repair (DNA repair, MSigDB)	associated with hallmark EMT (Epithelial mesenchymal transition, MSigDB)	associated with hallmark G2M Checkpoint (G2M checkpoint, MSigDB)	associated with hallmark Hypoxia 1 (Hypoxia, MSigDB)	associated with hallmark Hypoxia 2 (Hypoxia)	associated with hallmark IL2 STAT5 Signaling (IL2-STAT5 signalling, MSigDB)	associated with hallmark IL6 JAK STAT3 Signaling (IL6-JAK-STAT3 signalling, MSigDB)	associated with hallmark Immune (Immune invasion, upregulated)	associated with hallmark Inflammatory Response (Inflammatory response, MSigDB)	associated with hallmark Invasiveness (Invasiveness)	associated with hallmark KRAS Signaling Up (KRAS signalling, up, MSigDB)	associated with hallmark Oxidative Phosphorylation (Oxidative phosphorylation, MSigDB)	associated with hallmark p53 Pathway (p53 Pathway, MSigDB)	associated with hallmark PI3K AKT MTOR Signaling (PI3K-AKT-MTor signalling, MSigDB)	associated with hallmark Proliferation (Proliferation, upregulated)	associated with hallmark ROS Pathway (Reactive oxygen species pathway, MSigDB)	associated with hallmark TGF Beta Signaling (TGF-beta signalling, MSigDB)	associated with hallmark TNFa Signaling via NFKB (TNF-alpha signalling via NF-kappaB, MSigDB)	associated with hallmark Xenobiotic Metabolism (Xenobiotic metabolism, MSigDB)
MIR100	1	DOWN			UP		DOWN	UP		UP						UP		DOWN	DOWN				UP		UP
MIR101-1	1			DOWN		DOWN		DOWN	DOWN		DOWN	UP	DOWN	UP				DOWN	DOWN	DOWN	DOWN	DOWN
MIR101-2	1			DOWN		DOWN		DOWN	DOWN		DOWN	UP	DOWN	UP				DOWN	DOWN	DOWN	DOWN	DOWN
MIR103A1	1					UP										DOWN
MIR103A2	1					UP										DOWN
MIR105-1
MIR105-2
MIR106A	1			DOWN					UP								DOWN		DOWN		UP	DOWN	DOWN
MIR106B	1		DOWN		DOWN		UP	DOWN	UP	DOWN			DOWN		DOWN		DOWN	DOWN			UP				DOWN
MIR107	1											DOWN				DOWN	DOWN						DOWN		DOWN
MIR10A	1										DOWN														UP
MIR10B	1	DOWN	UP																	UP
MIR1-1
MIR1180	1		DOWN										DOWN		DOWN						UP			DOWN
MIR1185-1
MIR1185-2
MIR1193
MIR1197
MIR1-2
MIR122
MIR124-1
MIR124-2
MIR124-3
MIR1245A
MIR1247
MIR1249
MIR1251
MIR1252
MIR125A	1								DOWN		DOWN										DOWN
MIR125B1
MIR125B2
MIR126	1	UP	UP					DOWN
MIR1264
MIR1266
MIR1269A
MIR127	1															UP
MIR1270
MIR1271
MIR1276
MIR1277
MIR1278
MIR128-1	1			DOWN	DOWN			DOWN		DOWN						DOWN	DOWN				UP		DOWN
MIR128-2	1			DOWN	DOWN			DOWN		DOWN						DOWN	DOWN				UP		DOWN
MIR1283-1
MIR1283-2
MIR1286
MIR1287
MIR129-1
MIR129-2
MIR1294
MIR1295B
MIR1296	1													DOWN
MIR1298
MIR1301
MIR1304
MIR1306
MIR1307	1											DOWN			DOWN		DOWN	UP						DOWN
MIR130A	1																			DOWN		DOWN			DOWN
MIR130B	1						UP		UP					DOWN	DOWN	DOWN			DOWN		UP			DOWN
MIR132	1	UP	UP		UP			UP		UP		UP			UP	UP	UP							UP
MIR1323
MIR133A1
MIR133A2
MIR133B
MIR134	1			UP				UP								UP
MIR1343
MIR135A1
MIR135A2
MIR135B
MIR136
MIR137
MIR138-1
MIR138-2
MIR139	1	DOWN	UP			DOWN					DOWN										DOWN				UP
MIR140	1		UP								DOWN						UP				DOWN				UP
MIR141	1		DOWN									DOWN	DOWN
MIR142	1				UP							UP	UP	UP	UP		UP		UP	UP				UP	UP
MIR143	1		UP	UP	UP			UP	UP		UP	UP
MIR144	1		UP				DOWN			UP						UP					DOWN			UP
MIR145	1		UP					UP								UP
MIR146A	1				UP							UP	UP	UP	UP		UP		UP					UP	UP
MIR146B	1			UP	UP							UP	UP	UP	UP	UP	UP							UP
MIR147B
MIR148A	1	UP	UP	DOWN	DOWN	UP		DOWN		DOWN						DOWN			DOWN	UP		UP	DOWN	DOWN	UP
MIR148B	1							DOWN						UP
MIR149	1		DOWN																			UP
MIR150	1		UP		UP							UP	UP	UP	UP		UP			UP				UP
MIR151A	1															DOWN	DOWN		DOWN
MIR152	1						DOWN	UP
MIR153-1
MIR153-2
MIR1537
MIR154
MIR155	1				UP				UP			UP	UP	UP	UP		UP			UP				UP
MIR15A	1		UP/DOWN	UP/DOWN	DOWN	UP/DOWN	UP/DOWN	DOWN	UP/DOWN	DOWN		DOWN	UP/DOWN	UP/DOWN	UP/DOWN	DOWN	DOWN	UP/DOWN	UP/DOWN	UP/DOWN		UP/DOWN	DOWN	UP/DOWN
MIR15B	1		DOWN				UP		UP		UP					DOWN	DOWN	UP	DOWN		UP
MIR16-1	1	UP/DOWN	DOWN	DOWN	UP/DOWN	UP/DOWN	UP/DOWN	DOWN	UP	DOWN	UP/DOWN	DOWN	UP/DOWN	UP/DOWN	DOWN	DOWN	DOWN	UP/DOWN	UP/DOWN	UP	UP/DOWN	UP/DOWN	UP/DOWN	DOWN	UP/DOWN
MIR16-2	1	UP/DOWN	DOWN	DOWN	UP/DOWN	UP/DOWN	UP/DOWN	DOWN	UP	DOWN	UP/DOWN	DOWN	UP/DOWN	UP/DOWN	DOWN	DOWN	DOWN	UP/DOWN	UP/DOWN	UP	UP/DOWN	UP/DOWN	UP/DOWN	DOWN	UP/DOWN
MIR17	1	UP/DOWN	DOWN	UP/DOWN	DOWN	UP/DOWN	UP/DOWN	DOWN	UP	DOWN	UP/DOWN	DOWN	DOWN	UP/DOWN	DOWN	DOWN	DOWN	UP/DOWN	UP/DOWN	UP/DOWN	UP	UP/DOWN	UP/DOWN	DOWN	DOWN
MIR181A1	1	DOWN	UP	UP	UP	UP		UP			DOWN	UP	UP	UP	UP		UP	DOWN			DOWN	DOWN	UP
MIR181A2	1	DOWN	UP	UP	UP	UP		UP			DOWN	UP	UP	UP	UP		UP	DOWN			DOWN	DOWN	UP
MIR181B1	1		UP															DOWN				DOWN
MIR181B2	1		UP															DOWN				DOWN
MIR181C	1					UP			DOWN		DOWN			DOWN				DOWN	DOWN	DOWN	DOWN	DOWN		DOWN	DOWN
MIR181D
MIR182	1								DOWN
MIR183	1										UP		DOWN	DOWN										DOWN
MIR184
MIR185
MIR186
MIR187
MIR188
MIR18A	1	UP/DOWN	DOWN	UP/DOWN	DOWN	UP/DOWN	UP	UP/DOWN	UP/DOWN	UP/DOWN	UP/DOWN	DOWN	DOWN	UP/DOWN	DOWN	DOWN	DOWN	UP/DOWN	UP/DOWN	UP/DOWN	UP	UP/DOWN	UP/DOWN	UP
MIR18B
MIR1908
MIR190A
MIR190B
MIR191
MIR1910
MIR1911
MIR1912
MIR1913
MIR1914
MIR192	1	DOWN	DOWN				DOWN	DOWN	DOWN		DOWN					DOWN			DOWN			UP	DOWN		UP
MIR193A	1	UP								UP								DOWN						UP
MIR193B	1		DOWN								UP										UP	UP
MIR194-1	1							DOWN	DOWN
MIR194-2	1							DOWN	DOWN
MIR195
MIR196A1
MIR196A2
MIR196B
MIR197
MIR199A1	1		UP	UP	UP		DOWN	UP		UP					UP	UP	UP	DOWN					UP
MIR199A2	1		UP	UP	UP		DOWN	UP		UP					UP	UP	UP	DOWN					UP
MIR199B	1			UP	UP			UP							UP	UP
MIR19A	1		DOWN		DOWN	UP/DOWN	UP/DOWN		UP	DOWN	UP/DOWN		DOWN		DOWN	DOWN	DOWN	DOWN	UP/DOWN		UP	DOWN	DOWN	DOWN	UP/DOWN
MIR19B1	1	UP/DOWN	DOWN	UP/DOWN	DOWN	UP/DOWN	UP/DOWN	DOWN	UP	DOWN	UP/DOWN	DOWN	DOWN	UP/DOWN	DOWN	DOWN	DOWN	DOWN	DOWN	UP/DOWN	UP	UP/DOWN	DOWN	DOWN	DOWN
MIR19B2	1	UP/DOWN	DOWN	UP/DOWN	DOWN	UP/DOWN	UP/DOWN	DOWN	UP	DOWN	UP/DOWN	DOWN	DOWN	UP/DOWN	DOWN	DOWN	DOWN	DOWN	DOWN	UP/DOWN	UP	UP/DOWN	DOWN	DOWN	DOWN
MIR200A	1					UP
MIR200B	1		DOWN			UP					DOWN					DOWN
MIR200C	1		DOWN					DOWN
MIR202
MIR203A	1		DOWN				DOWN	DOWN											UP	UP		UP	UP
MIR204
MIR205	1		DOWN								UP					UP			UP
MIR206
MIR208A
MIR208B
MIR20A	1	UP/DOWN	DOWN	UP/DOWN	DOWN	UP/DOWN	UP/DOWN	DOWN	UP/DOWN	DOWN	UP/DOWN	DOWN	DOWN	DOWN	DOWN	DOWN	DOWN	DOWN	UP/DOWN	UP/DOWN	UP	UP/DOWN	UP/DOWN	DOWN	DOWN
MIR20B
MIR21	1	UP/DOWN	DOWN	UP	UP	UP/DOWN	UP/DOWN	UP	UP	UP	UP	UP	UP	UP	UP	UP	UP	DOWN	UP	UP/DOWN	UP	UP	UP	UP	UP
MIR210	1	UP	DOWN						UP	UP	UP									UP
MIR211
MIR2110
MIR2114
MIR2115
MIR2116
MIR212
MIR214	1							UP								UP
MIR215
MIR216A
MIR216B
MIR217
MIR218-1	1		UP	UP				UP									UP								UP
MIR218-2	1		UP	UP				UP									UP								UP
MIR219A1
MIR219A2
MIR219B
MIR22	1	UP/DOWN	UP	UP/DOWN	UP	DOWN	UP/DOWN	UP	DOWN	UP	UP/DOWN	UP/DOWN	UP	UP/DOWN	UP	UP	UP/DOWN	UP	UP	UP/DOWN	UP/DOWN	UP	UP/DOWN	UP	UP
MIR221	1		DOWN		UP	DOWN					UP								UP					UP
MIR222	1		DOWN		UP														UP					UP
MIR223	1			UP	UP			UP		UP	UP	UP	UP		UP	UP	UP	DOWN	UP				UP	UP	UP
MIR224	1																					UP
MIR2276
MIR2277
MIR2355	1																						UP
MIR23A	1	UP/DOWN	DOWN	UP/DOWN	UP	UP/DOWN	UP/DOWN	UP		UP	UP/DOWN	UP/DOWN	UP	DOWN	UP	UP		DOWN	UP/DOWN	UP/DOWN	DOWN	UP/DOWN	UP	UP	DOWN
MIR23B	1						DOWN				DOWN							DOWN			DOWN	DOWN	UP
MIR24-1	1	DOWN	UP	UP/DOWN	UP/DOWN	UP/DOWN	UP/DOWN	UP	DOWN	UP/DOWN	UP/DOWN	DOWN	UP/DOWN	DOWN	UP	UP	UP/DOWN	UP	UP/DOWN	UP/DOWN	DOWN	UP/DOWN	UP	UP	UP/DOWN
MIR24-2	1	DOWN	UP	UP/DOWN	UP/DOWN	UP/DOWN	UP/DOWN	UP	DOWN	UP/DOWN	UP/DOWN	DOWN	UP/DOWN	DOWN	UP	UP	UP/DOWN	UP	UP/DOWN	UP/DOWN	DOWN	UP/DOWN	UP	UP	UP/DOWN
MIR2467
MIR25	1	UP/DOWN	DOWN	DOWN	DOWN	UP	UP	DOWN	UP	DOWN	DOWN		DOWN		DOWN	DOWN	DOWN	UP	DOWN	UP/DOWN	UP	DOWN	DOWN	DOWN	DOWN
MIR2681
MIR26A1	1		UP	UP	UP	DOWN	DOWN	UP	DOWN	UP	DOWN	UP	UP	UP	UP	UP	UP	DOWN	UP	UP	DOWN	DOWN	UP	UP	DOWN
MIR26A2	1		UP	UP	UP	DOWN	DOWN	UP	DOWN	UP	DOWN	UP	UP	UP	UP	UP	UP	DOWN	UP	UP	DOWN	DOWN	UP	UP	DOWN
MIR26B	1	UP/DOWN		UP		DOWN	UP/DOWN	DOWN	DOWN		DOWN	DOWN		DOWN	DOWN			DOWN	DOWN	DOWN	DOWN	DOWN	UP		UP/DOWN
MIR27A	1	UP	DOWN	UP	UP	DOWN	UP/DOWN	UP	UP	UP	UP	UP/DOWN	UP/DOWN	UP/DOWN	UP	UP/DOWN	DOWN	UP/DOWN	UP	UP/DOWN		UP	UP	UP	DOWN
MIR27B	1								UP
MIR28	1	UP/DOWN	DOWN	UP/DOWN	UP	DOWN			DOWN	UP	UP/DOWN			UP/DOWN		UP		DOWN	UP/DOWN	UP/DOWN	DOWN	UP	DOWN	UP	UP
MIR296
MIR299
MIR29A	1	UP/DOWN	DOWN	DOWN	DOWN	DOWN	UP	UP/DOWN	DOWN	DOWN	UP	DOWN	UP			DOWN	DOWN	DOWN	UP	UP/DOWN	DOWN	UP			UP
MIR29B1	1	DOWN	DOWN	DOWN		DOWN	DOWN	DOWN	DOWN		DOWN			UP		DOWN		UP		DOWN	DOWN	UP			UP
MIR29B2	1	DOWN	DOWN	DOWN		DOWN	DOWN	DOWN	DOWN		DOWN			UP		DOWN		UP		DOWN	DOWN	UP			UP
MIR29C	1			DOWN				DOWN	DOWN	DOWN	DOWN							UP				UP	DOWN
MIR301A	1								UP												UP
MIR301B
MIR302A
MIR302B
MIR302C
MIR302D
MIR3059
MIR3064
MIR3065
MIR3085
MIR30A	1	UP		UP/DOWN	UP	DOWN	UP/DOWN	DOWN	DOWN	UP	DOWN	UP	UP	UP/DOWN	UP		UP	DOWN	UP	UP/DOWN	DOWN	DOWN	UP/DOWN	UP	UP
MIR30B	1		DOWN		DOWN	DOWN	UP	DOWN	DOWN			DOWN	DOWN	DOWN	DOWN	DOWN	DOWN	UP		DOWN
MIR30C1	1					DOWN			DOWN		DOWN	DOWN					UP	DOWN		DOWN	DOWN	DOWN			UP
MIR30C2	1					DOWN			DOWN		DOWN	DOWN					UP	DOWN		DOWN	DOWN	DOWN			UP
MIR30D	1	DOWN		DOWN	DOWN		DOWN		DOWN		DOWN	DOWN	DOWN	DOWN	DOWN						DOWN	DOWN	DOWN	UP
MIR30E	1				DOWN			DOWN	DOWN	DOWN	DOWN										DOWN
MIR31	1										UP			UP					UP				UP
MIR3126
MIR3127
MIR3130-1
MIR3130-2
MIR3136
MIR3138
MIR3140
MIR3144
MIR3145
MIR3146
MIR3157
MIR3158-1
MIR3158-2
MIR3173
MIR3174
MIR3177
MIR3180-1
MIR3180-2
MIR3180-3
MIR3187
MIR3189
MIR3194
MIR32	1	DOWN			DOWN		UP			DOWN	DOWN						DOWN			UP/DOWN					DOWN
MIR3200
MIR320A	1										DOWN							DOWN				DOWN
MIR320B1
MIR320B2
MIR320C1
MIR320C2
MIR323A
MIR323B
MIR324	1												DOWN		DOWN									DOWN
MIR325
MIR326
MIR328	1								DOWN		DOWN								DOWN
MIR329-1
MIR329-2
MIR330
MIR331
MIR335	1								DOWN	DOWN										DOWN	UP			DOWN
MIR337	1													DOWN
MIR338
MIR339	1		DOWN			DOWN	UP					DOWN				DOWN		UP				UP	DOWN
MIR33A	1		DOWN	DOWN	DOWN	DOWN	UP	DOWN		DOWN		DOWN	DOWN	DOWN	DOWN	DOWN	DOWN	UP	DOWN	DOWN	UP	UP	DOWN	DOWN	DOWN
MIR33B
MIR340
MIR342	1											UP	UP	UP	UP
MIR345	1														DOWN
MIR346
MIR34A	1					DOWN			DOWN									UP	UP	DOWN	DOWN	UP	DOWN		UP
MIR34B
MIR34C
MIR3591
MIR3605
MIR361	1												DOWN	UP	DOWN		DOWN						DOWN	UP/DOWN
MIR3611
MIR3613
MIR3614
MIR3616
MIR3617
MIR3619
MIR362	1		DOWN	DOWN	DOWN			DOWN		DOWN		DOWN	DOWN		DOWN	DOWN	DOWN	UP			UP		DOWN	DOWN
MIR3620
MIR3622A
MIR363
MIR365A	1					DOWN	UP				UP							UP				UP
MIR365B
MIR3663
MIR3664
MIR367
MIR3677
MIR3688-1
MIR3688-2
MIR369
MIR3690-1
MIR370
MIR371A
MIR372
MIR373
MIR374A
MIR374B
MIR375	1												DOWN
MIR376A1
MIR376A2
MIR376B
MIR376C
MIR377
MIR378A	1							DOWN									DOWN	UP				UP	DOWN
MIR379	1			UP				UP								UP	UP
MIR380
MIR381
MIR382
MIR383
MIR3909
MIR3924
MIR3928
MIR3934
MIR3939
MIR3940
MIR3942
MIR3944
MIR409
MIR410
MIR411
MIR412
MIR421
MIR423	1			DOWN				DOWN					DOWN	DOWN	DOWN	DOWN	DOWN							DOWN
MIR424
MIR425	1			DOWN
MIR429
MIR431
MIR432
MIR433
MIR4423
MIR4424
MIR4433B
MIR448
MIR449A
MIR449B
MIR449C
MIR450A1
MIR450A2
MIR450B
MIR451A	1									UP														UP
MIR452
MIR4524A
MIR454
MIR455	1							UP
MIR4637
MIR4659A
MIR4659B
MIR4661
MIR4662A
MIR4662B
MIR4664
MIR4670
MIR4676
MIR4677
MIR4684
MIR4687
MIR4707
MIR4709
MIR4728
MIR4731
MIR4746
MIR4749
MIR4755
MIR4761
MIR4766
MIR4772
MIR4778
MIR4786
MIR4793
MIR4796
MIR4802
MIR483
MIR485
MIR486-1	1								DOWN	UP											DOWN			UP
MIR486-2	1								DOWN	UP											DOWN			UP
MIR487A
MIR487B
MIR488
MIR489
MIR490
MIR491
MIR493
MIR494
MIR495
MIR496
MIR497
MIR498
MIR499A
MIR5000
MIR5001
MIR5004
MIR500A
MIR500B
MIR501
MIR5010
MIR502
MIR503
MIR504
MIR505
MIR506
MIR507
MIR508
MIR509-1
MIR509-2
MIR509-3
MIR510
MIR511
MIR512-1
MIR512-2
MIR513A1
MIR513A2
MIR513B
MIR513C
MIR514A1
MIR514A2
MIR514A3
MIR514B
MIR515-1
MIR515-2
MIR516A1
MIR516A2
MIR516B1
MIR516B2
MIR517A
MIR517B
MIR517C
MIR5187
MIR518A1
MIR518A2
MIR518B
MIR518C
MIR518D
MIR518E
MIR518F
MIR519A1
MIR519A2
MIR519B
MIR519C
MIR519D
MIR519E
MIR520A
MIR520B
MIR520C
MIR520D
MIR520E
MIR520F
MIR520G
MIR520H
MIR521-1
MIR521-2
MIR522
MIR523
MIR524
MIR525
MIR526A1
MIR526A2
MIR526B
MIR527
MIR532	1									DOWN
MIR539
MIR541
MIR542
MIR543
MIR544A
MIR545
MIR548A3
MIR548AE2
MIR548AM
MIR548AP
MIR548AQ
MIR548AR
MIR548AS
MIR548AT
MIR548AV
MIR548AX
MIR548AY
MIR548AZ
MIR548B
MIR548D1
MIR548D2
MIR548E
MIR548G
MIR548H4
MIR548J
MIR548O2
MIR548X
MIR550A1
MIR550A2
MIR550A3
MIR551A
MIR551B
MIR552
MIR556
MIR5579
MIR5581
MIR5583-1
MIR5583-2
MIR5586
MIR561
MIR5682
MIR5683
MIR5687
MIR574	1			UP				UP	DOWN	UP						UP		DOWN			DOWN		UP
MIR576
MIR577
MIR579
MIR580
MIR582
MIR584	1			UP	UP						UP								UP				UP	UP
MIR585
MIR589	1																	UP			UP
MIR590	1																DOWN
MIR592
MIR597
MIR598
MIR599
MIR605
MIR615
MIR616
MIR624
MIR625	1								UP
MIR627
MIR628
MIR629
MIR642A
MIR642B
MIR643
MIR6505
MIR6509
MIR651
MIR6511A1
MIR6511A2
MIR6511A3
MIR6511A4
MIR6514
MIR652
MIR6529
MIR653
MIR654
MIR655
MIR656
MIR659
MIR660
MIR664A	1								DOWN											DOWN	DOWN
MIR664B
MIR670
MIR671
MIR6715A
MIR6720
MIR6733
MIR6734
MIR6735
MIR6741
MIR6742
MIR675
MIR6758
MIR676
MIR6769A
MIR6770-1
MIR6770-2
MIR6770-3
MIR6791
MIR6793
MIR6802
MIR6807
MIR6820
MIR6833
MIR6834
MIR6837
MIR6840
MIR6842
MIR6855
MIR708	1			UP
MIR7-1	1	DOWN	DOWN	DOWN				DOWN	UP	DOWN						DOWN						DOWN
MIR7111
MIR7151
MIR7154
MIR7161
MIR7-2	1	DOWN	DOWN	DOWN				DOWN	UP	DOWN						DOWN						DOWN
MIR7-3	1	DOWN	DOWN	DOWN				DOWN	UP	DOWN						DOWN						DOWN
MIR744
MIR758
MIR760
MIR766
MIR767
MIR769	1				DOWN								DOWN		DOWN		DOWN		DOWN					DOWN	DOWN
MIR770
MIR7854
MIR802
MIR873
MIR874
MIR875
MIR876
MIR877
MIR885
MIR887
MIR888
MIR889
MIR890
MIR892A
MIR892B
MIR892C
MIR9-1	1			DOWN					UP		UP										UP		DOWN
MIR9-2	1			DOWN					UP		UP										UP		DOWN
MIR92A1	1	UP	DOWN	DOWN	DOWN		UP	DOWN	UP	DOWN		DOWN	DOWN	DOWN	DOWN	DOWN	DOWN		DOWN	DOWN	UP	DOWN	DOWN	DOWN	DOWN
MIR92A2	1	UP	DOWN	DOWN	DOWN		UP	DOWN	UP	DOWN		DOWN	DOWN	DOWN	DOWN	DOWN	DOWN		DOWN	DOWN	UP	DOWN	DOWN	DOWN	DOWN
MIR92B	1								UP												UP
MIR93	1	DOWN	DOWN	DOWN	DOWN	UP	UP	DOWN	UP	DOWN	UP	DOWN	DOWN	DOWN	DOWN		DOWN	DOWN	DOWN	UP	UP	DOWN	DOWN	DOWN	DOWN
MIR9-3	1			DOWN					UP		UP										UP		DOWN
MIR934
MIR935
MIR937
MIR941-1
MIR941-2
MIR941-3
MIR941-4
MIR941-5
MIR942	1							DOWN	UP								DOWN				UP
MIR944
MIR95	1				DOWN															DOWN					DOWN
MIR96	1	DOWN	DOWN	DOWN	DOWN		UP	DOWN		DOWN		DOWN	DOWN	DOWN	DOWN		DOWN	UP				UP
MIR98	1	DOWN					UP			DOWN	UP							UP			UP
MIR9851
MIR9903
MIR99A	1	DOWN		DOWN					DOWN	DOWN	DOWN									UP/DOWN	DOWN	DOWN
MIR99B	1			UP		UP
MIRLET7A1	1	UP/DOWN	DOWN	UP/DOWN	UP/DOWN	UP/DOWN	UP/DOWN	UP/DOWN	UP/DOWN	UP/DOWN	UP/DOWN	DOWN	DOWN	UP/DOWN	DOWN	DOWN	DOWN	UP/DOWN	UP/DOWN	UP/DOWN	UP	UP/DOWN	UP/DOWN	DOWN	UP/DOWN
MIRLET7A2	1	UP/DOWN	DOWN	UP/DOWN	UP/DOWN	UP/DOWN	UP/DOWN	UP/DOWN	UP/DOWN	UP/DOWN	UP/DOWN	DOWN	DOWN	UP/DOWN	DOWN	DOWN	DOWN	UP/DOWN	UP/DOWN	UP/DOWN	UP	UP/DOWN	UP/DOWN	DOWN	UP/DOWN
MIRLET7A3	1	UP/DOWN	DOWN	UP/DOWN	UP/DOWN	UP/DOWN	UP/DOWN	UP/DOWN	UP/DOWN	UP/DOWN	UP/DOWN	DOWN	DOWN	UP/DOWN	DOWN	DOWN	DOWN	UP/DOWN	UP/DOWN	UP/DOWN	UP	UP/DOWN	UP/DOWN	DOWN	UP/DOWN
MIRLET7B	1	UP/DOWN	UP/DOWN	UP/DOWN	UP/DOWN	UP/DOWN	DOWN	UP/DOWN	UP/DOWN	UP	UP/DOWN	UP	UP/DOWN	UP/DOWN	UP	UP	UP/DOWN	DOWN	UP/DOWN	UP/DOWN	DOWN	UP/DOWN	UP	UP	UP/DOWN
MIRLET7C	1	UP/DOWN	UP	UP/DOWN	UP/DOWN	UP/DOWN	UP/DOWN	UP/DOWN	DOWN	UP/DOWN		UP	UP/DOWN	UP/DOWN	UP/DOWN	UP	UP	UP/DOWN	UP/DOWN	UP/DOWN	DOWN	UP/DOWN	UP/DOWN	UP/DOWN	UP
MIRLET7D	1	UP/DOWN	DOWN	UP/DOWN	UP/DOWN	UP/DOWN	UP/DOWN	UP/DOWN	UP/DOWN	UP/DOWN	UP/DOWN	UP/DOWN	UP/DOWN	UP/DOWN	UP/DOWN	UP/DOWN	DOWN	UP/DOWN	UP/DOWN	UP/DOWN	UP/DOWN	UP/DOWN	UP/DOWN	UP/DOWN	UP/DOWN
MIRLET7E	1	UP/DOWN	UP	UP/DOWN	UP/DOWN	UP/DOWN	UP/DOWN	UP/DOWN	UP/DOWN	UP/DOWN	UP/DOWN	UP/DOWN	UP/DOWN	UP/DOWN	UP	UP	UP	DOWN	UP/DOWN	UP/DOWN	DOWN	UP/DOWN	UP	UP/DOWN	UP/DOWN
MIRLET7F1	1	UP/DOWN	UP/DOWN	UP/DOWN	UP/DOWN	UP/DOWN	UP/DOWN	UP/DOWN	UP/DOWN	UP/DOWN		UP/DOWN	UP/DOWN	UP/DOWN	UP/DOWN	UP/DOWN	DOWN	UP/DOWN		UP/DOWN	UP/DOWN	UP/DOWN	UP/DOWN	UP/DOWN	UP/DOWN
MIRLET7F2	1	UP/DOWN	UP/DOWN	UP/DOWN	UP/DOWN	UP/DOWN	UP/DOWN	UP/DOWN	UP/DOWN	UP/DOWN		UP/DOWN	UP/DOWN	UP/DOWN	UP/DOWN	UP/DOWN	DOWN	UP/DOWN		UP/DOWN	UP/DOWN	UP/DOWN	UP/DOWN	UP/DOWN	UP/DOWN
MIRLET7G	1									DOWN	DOWN
MIRLET7I	1				UP			UP		UP		UP	UP	UP	UP	UP	UP			UP				UP
