# Supplementary material for: CMC: Cancer miRNA Census – a list of cancer-related miRNA genes
Source: Nucleic Acids Res. 2024 Jan 23;52(4):1628–44. doi: 10.1093/nar/gkae017 (PMC10899758; doi:10.1093/nar/gkae017)
Supplement: gkae017_Supplemental_Files [file gkae017_supplemental_files.zip › 231122_SuszynskaM_Supplementary_TableS4.xlsx]

## Sheet: Table_S4
Supplementary Table S4. Summary of all criteria scores and CMC classification
background miRNA genes	miRCancer POINTS [criterion I]	dbDEMC POINTS [criterion II]	oncomiRDB POINTS [criterion III]	consistency of associations POINTS [criterion IV]	cancer hallmarks POINTS [criterion V]	KEGG "MicroRNAs in cancer" POINTS [criterion VI]	genetic evidence POINTS [criterion VII]	CMC score	CMC/non-CMC
MIR21	1	1	1	1	1	1	1	7	CMC
MIR101-1	1	1	1	1	1	1		6	CMC
MIR101-2	1	1	1	1	1	1		6	CMC
MIR143	1	1	1	1	1	1		6	CMC
MIR145	1	1	1	1	1	1		6	CMC
MIR16-1	1	1	1		1	1	1	6	CMC
MIR26A1	1	1	1	1	1	1		6	CMC
MIR26A2	1	1	1	1	1	1		6	CMC
MIR29C	1	1	1	1	1	1		6	CMC
MIR155	1	0.5	1	1	1	1		5.5	CMC
MIR30A	1	1	0.5	1	1	1		5.5	CMC
MIR100	0.5	1	0.5	1	1	1		5	CMC
MIR106B	0.5	1	0.5	1	1	1		5	CMC
MIR10B	1	1	1		1	1		5	CMC
MIR126	1	1	1		1	1		5	CMC
MIR15A	0.5	0.5	1		1	1	1	5	CMC
MIR16-2	1	1	1		1	1		5	CMC
MIR17	1	1	1		1	1		5	CMC
MIR181A1	1	1	1		1	1		5	CMC
MIR181A2	1	1	1		1	1		5	CMC
MIR199A1	1	1	1		1	1		5	CMC
MIR199A2	1	1	1		1	1		5	CMC
MIR19A	1	0.5	0.5	1	1	1		5	CMC
MIR205	1		1		1	1	1	5	CMC
MIR221	1	1	1		1	1		5	CMC
MIR29B1	1	1	1		1	1		5	CMC
MIR29B2	1	1	1		1	1		5	CMC
MIR30E	0.5	1	0.5	1	1	1		5	CMC
MIR31	1	1	1		1	1		5	CMC
MIR34A	1	1	1		1	1		5	CMC
MIR99A	0.5	1	0.5	1	1	1		5	CMC
MIRLET7B	0.5	0.5	1	1	1	1		5	CMC
MIRLET7C	0.5	0.5	1	1	1	1		5	CMC
MIR133A1	1	0.5	1	1		1		4.5	CMC
MIR133A2	1	0.5	1	1		1		4.5	CMC
MIR141	1	1	0.5		1	1		4.5	CMC
MIR183	1	1	0.5		1	1		4.5	CMC
MIR195	1	1	0.5	1		1		4.5	CMC
MIR200A	0.5	1	1		1	1		4.5	CMC
MIR200B	0.5	1	1		1	1		4.5	CMC
MIR200C	1	0.5	1		1	1		4.5	CMC
MIR203A	1	0.5	1		1	1		4.5	CMC
MIR20A	1	1	0.5		1	1		4.5	CMC
MIR222	1	0.5	1		1	1		4.5	CMC
MIR29A	1	0.5	1		1	1		4.5	CMC
MIR30C1		1	0.5	1	1	1		4.5	CMC
MIR30C2		1	0.5	1	1	1		4.5	CMC
MIR451A	0.5	0.5	0.5	1	1	1		4.5	CMC
MIR7-1	0.5	1	1		1	1		4.5	CMC
MIR7-2	0.5	1	1		1	1		4.5	CMC
MIR7-3	0.5	1	1		1	1		4.5	CMC
MIR9-1	1	0.5	1		1	1		4.5	CMC
MIR9-2	1	0.5	1		1	1		4.5	CMC
MIR92A1	1	1	0.5		1	1		4.5	CMC
MIR92A2	1	1	0.5		1	1		4.5	CMC
MIR9-3	1	0.5	1		1	1		4.5	CMC
MIRLET7A1	1	0.5	1		1	1		4.5	CMC
MIRLET7A2	1	0.5	1		1	1		4.5	CMC
MIRLET7A3	1	0.5	1		1	1		4.5	CMC
MIR1-1	0.5	0.5	1	1		1		4	CMC
MIR1-2	0.5	0.5	1	1		1		4	CMC
MIR125A	0.5	1	0.5		1	1		4	CMC
MIR125B1	1	1	1			1		4	CMC
MIR125B2	1	1	1			1		4	CMC
MIR139	0.5	1	0.5	1	1			4	CMC
MIR140	0.5	1	0.5	1	1			4	CMC
MIR142	0.5	1	0.5		1		1	4	CMC
MIR150	1	0.5	0.5		1	1		4	CMC
MIR15B	0.5	1	0.5		1	1		4	CMC
MIR181B1	0.5	0.5	1		1	1		4	CMC
MIR181B2	0.5	0.5	1		1	1		4	CMC
MIR182	1	1	1		1			4	CMC
MIR18A	0.5	1	0.5		1	1		4	CMC
MIR19B1	0.5	1	0.5		1	1		4	CMC
MIR19B2	0.5	1	0.5		1	1		4	CMC
MIR214	1	0.5	0.5		1	1		4	CMC
MIR223	1	0.5	0.5		1	1		4	CMC
MIR25	0.5	1	0.5		1	1		4	CMC
MIR27A	1	0.5	0.5		1	1		4	CMC
MIR375	1		1		1	1		4	CMC
MIRLET7D	0.5	0.5	1		1	1		4	CMC
MIRLET7F1	0.5	0.5	1		1	1		4	CMC
MIRLET7F2	0.5	0.5	1		1	1		4	CMC
MIR122	0.5		1			1	1	3.5	CMC
MIR128-1	0.5	0.5	0.5		1	1		3.5	CMC
MIR128-2	0.5	0.5	0.5		1	1		3.5	CMC
MIR146A	0.5		1		1	1		3.5	CMC
MIR192	0.5	0.5	0.5		1	1		3.5	CMC
MIR194-1	0.5	0.5	0.5		1	1		3.5	CMC
MIR194-2	0.5	0.5	0.5		1	1		3.5	CMC
MIR210	0.5	0.5	0.5		1	1		3.5	CMC
MIR224	0.5	0.5	0.5		1	1		3.5	CMC
MIR23A	0.5	0.5	0.5		1	1		3.5	CMC
MIR26B	0.5	0.5	0.5		1	1		3.5	CMC
MIR27B	0.5	0.5	0.5		1	1		3.5	CMC
MIR301A	0.5	0.5	0.5	1	1			3.5	CMC
MIR32	0.5	0.5	0.5		1	1		3.5	CMC
MIR335	0.5	0.5	0.5		1	1		3.5	CMC
MIR342		1	0.5		1	1		3.5	CMC
MIR497	1	1	0.5	1				3.5	CMC
MIR96	0.5	0.5	0.5		1	1		3.5	CMC
MIRLET7E		0.5	1		1	1		3.5	CMC
MIRLET7I		0.5	1		1	1		3.5	CMC
MIR103A1		0.5	0.5		1	1		3	CMC
MIR103A2		0.5	0.5		1	1		3	CMC
MIR107	0.5		0.5		1	1		3	CMC
MIR10A	0.5		0.5		1	1		3	CMC
MIR124-1	1		1			1		3	CMC
MIR124-2	1		1			1		3	CMC
MIR124-3	1		1			1		3	CMC
MIR130B	0.5	1	0.5		1			3	CMC
MIR133B	0.5		0.5	1		1		3	CMC
MIR144	0.5	1	0.5		1			3	CMC
MIR148A	1	0.5	0.5		1			3	CMC
MIR152	0.5		0.5		1	1		3	CMC
MIR193B		0.5	0.5		1	1		3	CMC
MIR199B		0.5	0.5		1	1		3	CMC
MIR204	1	0.5	0.5	1				3	CMC
MIR218-1	1	0.5	0.5		1			3	CMC
MIR218-2	1	0.5	0.5		1			3	CMC
MIR23B	0.5		0.5		1	1		3	CMC
MIR24-1	0.5	1	0.5		1			3	CMC
MIR24-2	0.5	1	0.5		1			3	CMC
MIR28		1			1	1		3	CMC
MIR30B		0.5	0.5		1	1		3	CMC
MIR30D		0.5	0.5		1	1		3	CMC
MIR324		1			1	1		3	CMC
MIR378A	0.5	1	0.5		1			3	CMC
MIR93	0.5	1	0.5		1			3	CMC
MIRLET7G			1		1	1		3	CMC
MIR129-1	0.5	0.5	0.5			1		2.5	CMC
MIR129-2	0.5	0.5	0.5			1		2.5	CMC
MIR130A	0.5	0.5	0.5		1			2.5	CMC
MIR135B	0.5	0.5	0.5			1		2.5	CMC
MIR137	1		0.5			1		2.5	CMC
MIR146B	0.5	0.5	0.5		1			2.5	CMC
MIR181C			0.5		1	1		2.5	CMC
MIR193A		1	0.5		1			2.5	CMC
MIR22	0.5	0.5	0.5		1			2.5	CMC
MIR34B	0.5		1			1		2.5	CMC
MIR34C	0.5		1			1		2.5	CMC
MIR423		0.5			1	1		2.5	CMC
MIR455	0.5	1			1			2.5	CMC
MIR106A	0.5	0.5			1			2	CMC
MIR132	0.5	0.5			1			2	CMC
MIR135A1	0.5		0.5			1		2	CMC
MIR135A2	0.5		0.5			1		2	CMC
MIR138-1	1	0.5	0.5					2	CMC
MIR138-2	1	0.5	0.5					2	CMC
MIR148B	0.5		0.5		1			2	CMC
MIR149		0.5	0.5		1			2	CMC
MIR206	0.5		0.5			1		2	CMC
MIR215	0.5		0.5			1		2	CMC
MIR320A	0.5		0.5		1			2	CMC
MIR331		0.5	0.5			1		2	CMC
MIR345					1	1		2	CMC
MIR373	0.5		0.5			1		2	CMC
MIR449A	0.5		0.5			1		2	CMC
MIR483		0.5	0.5			1		2	CMC
MIR486-1	0.5	0.5			1			2	CMC
MIR486-2	0.5	0.5			1			2	CMC
MIR494	0.5		0.5			1		2	CMC
MIR625					1	1		2	CMC
MIR98	0.5		0.5		1			2	CMC
MIR99B		0.5	0.5		1			2	CMC
MIR127		0.5			1			1.5	non-CMC
MIR151A		0.5			1			1.5	non-CMC
MIR181D			0.5			1		1.5	non-CMC
MIR185	0.5	0.5	0.5					1.5	non-CMC
MIR191	0.5	0.5	0.5					1.5	non-CMC
MIR328			0.5		1			1.5	non-CMC
MIR337		0.5			1			1.5	non-CMC
MIR338	0.5	1						1.5	non-CMC
MIR339		0.5			1			1.5	non-CMC
MIR33A	0.5				1			1.5	non-CMC
MIR361		0.5			1			1.5	non-CMC
MIR362		0.5			1			1.5	non-CMC
MIR365A	0.5				1			1.5	non-CMC
MIR421			0.5	1				1.5	non-CMC
MIR424	0.5	1						1.5	non-CMC
MIR425		0.5			1			1.5	non-CMC
MIR520C			0.5			1		1.5	non-CMC
MIR532		0.5			1			1.5	non-CMC
MIR590	0.5				1			1.5	non-CMC
MIR1180					1			1	non-CMC
MIR1269A							1	1	non-CMC
MIR1271				1				1	non-CMC
MIR1296					1			1	non-CMC
MIR1307					1			1	non-CMC
MIR134					1			1	non-CMC
MIR196A1	0.5		0.5					1	non-CMC
MIR196A2	0.5		0.5					1	non-CMC
MIR202				1				1	non-CMC
MIR211	0.5		0.5					1	non-CMC
MIR212	0.5		0.5					1	non-CMC
MIR2355					1			1	non-CMC
MIR326						1		1	non-CMC
MIR330						1		1	non-CMC
MIR363						1		1	non-CMC
MIR379					1			1	non-CMC
MIR383				1				1	non-CMC
MIR429	0.5		0.5					1	non-CMC
MIR495	0.5		0.5					1	non-CMC
MIR520A						1		1	non-CMC
MIR520B						1		1	non-CMC
MIR520E						1		1	non-CMC
MIR520G						1		1	non-CMC
MIR520H						1		1	non-CMC
MIR542		0.5	0.5					1	non-CMC
MIR574					1			1	non-CMC
MIR584					1			1	non-CMC
MIR589					1			1	non-CMC
MIR615						1		1	non-CMC
MIR664A					1			1	non-CMC
MIR708					1			1	non-CMC
MIR769					1			1	non-CMC
MIR874				1				1	non-CMC
MIR92B					1			1	non-CMC
MIR942					1			1	non-CMC
MIR95					1			1	non-CMC
MIR136		0.5						0.5	non-CMC
MIR153-1	0.5							0.5	non-CMC
MIR153-2	0.5							0.5	non-CMC
MIR154		0.5						0.5	non-CMC
MIR184			0.5					0.5	non-CMC
MIR186	0.5							0.5	non-CMC
MIR188		0.5						0.5	non-CMC
MIR18B		0.5						0.5	non-CMC
MIR196B			0.5					0.5	non-CMC
MIR20B		0.5						0.5	non-CMC
MIR216A	0.5							0.5	non-CMC
MIR216B	0.5							0.5	non-CMC
MIR217	0.5							0.5	non-CMC
MIR296			0.5					0.5	non-CMC
MIR299		0.5						0.5	non-CMC
MIR340	0.5							0.5	non-CMC
MIR370			0.5					0.5	non-CMC
MIR372			0.5					0.5	non-CMC
MIR502		0.5						0.5	non-CMC
MIR503	0.5							0.5	non-CMC
MIR505		0.5						0.5	non-CMC
MIR506	0.5							0.5	non-CMC
MIR509-1		0.5						0.5	non-CMC
MIR509-2		0.5						0.5	non-CMC
MIR509-3		0.5						0.5	non-CMC
MIR629		0.5						0.5	non-CMC
MIR105-1								0	non-CMC
MIR105-2								0	non-CMC
MIR1185-1								0	non-CMC
MIR1185-2								0	non-CMC
MIR1193								0	non-CMC
MIR1197								0	non-CMC
MIR1245A								0	non-CMC
MIR1247								0	non-CMC
MIR1249								0	non-CMC
MIR1251								0	non-CMC
MIR1252								0	non-CMC
MIR1264								0	non-CMC
MIR1266								0	non-CMC
MIR1270								0	non-CMC
MIR1276								0	non-CMC
MIR1277								0	non-CMC
MIR1278								0	non-CMC
MIR1283-1								0	non-CMC
MIR1283-2								0	non-CMC
MIR1286								0	non-CMC
MIR1287								0	non-CMC
MIR1294								0	non-CMC
MIR1295B								0	non-CMC
MIR1298								0	non-CMC
MIR1301								0	non-CMC
MIR1304								0	non-CMC
MIR1306								0	non-CMC
MIR1323								0	non-CMC
MIR1343								0	non-CMC
MIR147B								0	non-CMC
MIR1537								0	non-CMC
MIR187								0	non-CMC
MIR1908								0	non-CMC
MIR190A								0	non-CMC
MIR190B								0	non-CMC
MIR1910								0	non-CMC
MIR1911								0	non-CMC
MIR1912								0	non-CMC
MIR1913								0	non-CMC
MIR1914								0	non-CMC
MIR197								0	non-CMC
MIR208A								0	non-CMC
MIR208B								0	non-CMC
MIR2110								0	non-CMC
MIR2114								0	non-CMC
MIR2115								0	non-CMC
MIR2116								0	non-CMC
MIR219A1								0	non-CMC
MIR219A2								0	non-CMC
MIR219B								0	non-CMC
MIR2276								0	non-CMC
MIR2277								0	non-CMC
MIR2467								0	non-CMC
MIR2681								0	non-CMC
MIR301B								0	non-CMC
MIR302A								0	non-CMC
MIR302B								0	non-CMC
MIR302C								0	non-CMC
MIR302D								0	non-CMC
MIR3059								0	non-CMC
MIR3064								0	non-CMC
MIR3065								0	non-CMC
MIR3085								0	non-CMC
MIR3126								0	non-CMC
MIR3127								0	non-CMC
MIR3130-1								0	non-CMC
MIR3130-2								0	non-CMC
MIR3136								0	non-CMC
MIR3138								0	non-CMC
MIR3140								0	non-CMC
MIR3144								0	non-CMC
MIR3145								0	non-CMC
MIR3146								0	non-CMC
MIR3157								0	non-CMC
MIR3158-1								0	non-CMC
MIR3158-2								0	non-CMC
MIR3173								0	non-CMC
MIR3174								0	non-CMC
MIR3177								0	non-CMC
MIR3180-1								0	non-CMC
MIR3180-2								0	non-CMC
MIR3180-3								0	non-CMC
MIR3187								0	non-CMC
MIR3189								0	non-CMC
MIR3194								0	non-CMC
MIR3200								0	non-CMC
MIR320B1								0	non-CMC
MIR320B2								0	non-CMC
MIR320C1								0	non-CMC
MIR320C2								0	non-CMC
MIR323A								0	non-CMC
MIR323B								0	non-CMC
MIR325								0	non-CMC
MIR329-1								0	non-CMC
MIR329-2								0	non-CMC
MIR33B								0	non-CMC
MIR346								0	non-CMC
MIR3591								0	non-CMC
MIR3605								0	non-CMC
MIR3611								0	non-CMC
MIR3613								0	non-CMC
MIR3614								0	non-CMC
MIR3616								0	non-CMC
MIR3617								0	non-CMC
MIR3619								0	non-CMC
MIR3620								0	non-CMC
MIR3622A								0	non-CMC
MIR365B								0	non-CMC
MIR3663								0	non-CMC
MIR3664								0	non-CMC
MIR367								0	non-CMC
MIR3677								0	non-CMC
MIR3688-1								0	non-CMC
MIR3688-2								0	non-CMC
MIR369								0	non-CMC
MIR3690-1								0	non-CMC
MIR371A								0	non-CMC
MIR374A								0	non-CMC
MIR374B								0	non-CMC
MIR376A1								0	non-CMC
MIR376A2								0	non-CMC
MIR376B								0	non-CMC
MIR376C								0	non-CMC
MIR377								0	non-CMC
MIR380								0	non-CMC
MIR381								0	non-CMC
MIR382								0	non-CMC
MIR3909								0	non-CMC
MIR3924								0	non-CMC
MIR3928								0	non-CMC
MIR3934								0	non-CMC
MIR3939								0	non-CMC
MIR3940								0	non-CMC
MIR3942								0	non-CMC
MIR3944								0	non-CMC
MIR409								0	non-CMC
MIR410								0	non-CMC
MIR411								0	non-CMC
MIR412								0	non-CMC
MIR431								0	non-CMC
MIR432								0	non-CMC
MIR433								0	non-CMC
MIR4423								0	non-CMC
MIR4424								0	non-CMC
MIR4433B								0	non-CMC
MIR448								0	non-CMC
MIR449B								0	non-CMC
MIR449C								0	non-CMC
MIR450A1								0	non-CMC
MIR450A2								0	non-CMC
MIR450B								0	non-CMC
MIR452								0	non-CMC
MIR4524A								0	non-CMC
MIR454								0	non-CMC
MIR4637								0	non-CMC
MIR4659A								0	non-CMC
MIR4659B								0	non-CMC
MIR4661								0	non-CMC
MIR4662A								0	non-CMC
MIR4662B								0	non-CMC
MIR4664								0	non-CMC
MIR4670								0	non-CMC
MIR4676								0	non-CMC
MIR4677								0	non-CMC
MIR4684								0	non-CMC
MIR4687								0	non-CMC
MIR4707								0	non-CMC
MIR4709								0	non-CMC
MIR4728								0	non-CMC
MIR4731								0	non-CMC
MIR4746								0	non-CMC
MIR4749								0	non-CMC
MIR4755								0	non-CMC
MIR4761								0	non-CMC
MIR4766								0	non-CMC
MIR4772								0	non-CMC
MIR4778								0	non-CMC
MIR4786								0	non-CMC
MIR4793								0	non-CMC
MIR4796								0	non-CMC
MIR4802								0	non-CMC
MIR485								0	non-CMC
MIR487A								0	non-CMC
MIR487B								0	non-CMC
MIR488								0	non-CMC
MIR489								0	non-CMC
MIR490								0	non-CMC
MIR491								0	non-CMC
MIR493								0	non-CMC
MIR496								0	non-CMC
MIR498								0	non-CMC
MIR499A								0	non-CMC
MIR5000								0	non-CMC
MIR5001								0	non-CMC
MIR5004								0	non-CMC
MIR500A								0	non-CMC
MIR500B								0	non-CMC
MIR501								0	non-CMC
MIR5010								0	non-CMC
MIR504								0	non-CMC
MIR507								0	non-CMC
MIR508								0	non-CMC
MIR510								0	non-CMC
MIR511								0	non-CMC
MIR512-1								0	non-CMC
MIR512-2								0	non-CMC
MIR513A1								0	non-CMC
MIR513A2								0	non-CMC
MIR513B								0	non-CMC
MIR513C								0	non-CMC
MIR514A1								0	non-CMC
MIR514A2								0	non-CMC
MIR514A3								0	non-CMC
MIR514B								0	non-CMC
MIR515-1								0	non-CMC
MIR515-2								0	non-CMC
MIR516A1								0	non-CMC
MIR516A2								0	non-CMC
MIR516B1								0	non-CMC
MIR516B2								0	non-CMC
MIR517A								0	non-CMC
MIR517B								0	non-CMC
MIR517C								0	non-CMC
MIR5187								0	non-CMC
MIR518A1								0	non-CMC
MIR518A2								0	non-CMC
MIR518B								0	non-CMC
MIR518C								0	non-CMC
MIR518D								0	non-CMC
MIR518E								0	non-CMC
MIR518F								0	non-CMC
MIR519A1								0	non-CMC
MIR519A2								0	non-CMC
MIR519B								0	non-CMC
MIR519C								0	non-CMC
MIR519D								0	non-CMC
MIR519E								0	non-CMC
MIR520D								0	non-CMC
MIR520F								0	non-CMC
MIR521-1								0	non-CMC
MIR521-2								0	non-CMC
MIR522								0	non-CMC
MIR523								0	non-CMC
MIR524								0	non-CMC
MIR525								0	non-CMC
MIR526A1								0	non-CMC
MIR526A2								0	non-CMC
MIR526B								0	non-CMC
MIR527								0	non-CMC
MIR539								0	non-CMC
MIR541								0	non-CMC
MIR543								0	non-CMC
MIR544A								0	non-CMC
MIR545								0	non-CMC
MIR548A3								0	non-CMC
MIR548AE2								0	non-CMC
MIR548AM								0	non-CMC
MIR548AP								0	non-CMC
MIR548AQ								0	non-CMC
MIR548AR								0	non-CMC
MIR548AS								0	non-CMC
MIR548AT								0	non-CMC
MIR548AV								0	non-CMC
MIR548AX								0	non-CMC
MIR548AY								0	non-CMC
MIR548AZ								0	non-CMC
MIR548B								0	non-CMC
MIR548D1								0	non-CMC
MIR548D2								0	non-CMC
MIR548E								0	non-CMC
MIR548G								0	non-CMC
MIR548H4								0	non-CMC
MIR548J								0	non-CMC
MIR548O2								0	non-CMC
MIR548X								0	non-CMC
MIR550A1								0	non-CMC
MIR550A2								0	non-CMC
MIR550A3								0	non-CMC
MIR551A								0	non-CMC
MIR551B								0	non-CMC
MIR552								0	non-CMC
MIR556								0	non-CMC
MIR5579								0	non-CMC
MIR5581								0	non-CMC
MIR5583-1								0	non-CMC
MIR5583-2								0	non-CMC
MIR5586								0	non-CMC
MIR561								0	non-CMC
MIR5682								0	non-CMC
MIR5683								0	non-CMC
MIR5687								0	non-CMC
MIR576								0	non-CMC
MIR577								0	non-CMC
MIR579								0	non-CMC
MIR580								0	non-CMC
MIR582								0	non-CMC
MIR585								0	non-CMC
MIR592								0	non-CMC
MIR597								0	non-CMC
MIR598								0	non-CMC
MIR599								0	non-CMC
MIR605								0	non-CMC
MIR616								0	non-CMC
MIR624								0	non-CMC
MIR627								0	non-CMC
MIR628								0	non-CMC
MIR642A								0	non-CMC
MIR642B								0	non-CMC
MIR643								0	non-CMC
MIR6505								0	non-CMC
MIR6509								0	non-CMC
MIR651								0	non-CMC
MIR6511A1								0	non-CMC
MIR6511A2								0	non-CMC
MIR6511A3								0	non-CMC
MIR6511A4								0	non-CMC
MIR6514								0	non-CMC
MIR652								0	non-CMC
MIR6529								0	non-CMC
MIR653								0	non-CMC
MIR654								0	non-CMC
MIR655								0	non-CMC
MIR656								0	non-CMC
MIR659								0	non-CMC
MIR660								0	non-CMC
MIR664B								0	non-CMC
MIR670								0	non-CMC
MIR671								0	non-CMC
MIR6715A								0	non-CMC
MIR6720								0	non-CMC
MIR6733								0	non-CMC
MIR6734								0	non-CMC
MIR6735								0	non-CMC
MIR6741								0	non-CMC
MIR6742								0	non-CMC
MIR675								0	non-CMC
MIR6758								0	non-CMC
MIR676								0	non-CMC
MIR6769A								0	non-CMC
MIR6770-1								0	non-CMC
MIR6770-2								0	non-CMC
MIR6770-3								0	non-CMC
MIR6791								0	non-CMC
MIR6793								0	non-CMC
MIR6802								0	non-CMC
MIR6807								0	non-CMC
MIR6820								0	non-CMC
MIR6833								0	non-CMC
MIR6834								0	non-CMC
MIR6837								0	non-CMC
MIR6840								0	non-CMC
MIR6842								0	non-CMC
MIR6855								0	non-CMC
MIR7111								0	non-CMC
MIR7151								0	non-CMC
MIR7154								0	non-CMC
MIR7161								0	non-CMC
MIR744								0	non-CMC
MIR758								0	non-CMC
MIR760								0	non-CMC
MIR766								0	non-CMC
MIR767								0	non-CMC
MIR770								0	non-CMC
MIR7854								0	non-CMC
MIR802								0	non-CMC
MIR873								0	non-CMC
MIR875								0	non-CMC
MIR876								0	non-CMC
MIR877								0	non-CMC
MIR885								0	non-CMC
MIR887								0	non-CMC
MIR888								0	non-CMC
MIR889								0	non-CMC
MIR890								0	non-CMC
MIR892A								0	non-CMC
MIR892B								0	non-CMC
MIR892C								0	non-CMC
MIR934								0	non-CMC
MIR935								0	non-CMC
MIR937								0	non-CMC
MIR941-1								0	non-CMC
MIR941-2								0	non-CMC
MIR941-3								0	non-CMC
MIR941-4								0	non-CMC
MIR941-5								0	non-CMC
MIR944								0	non-CMC
MIR9851								0	non-CMC
MIR9903								0	non-CMC
