# Supplementary material for: CMC: Cancer miRNA Census – a list of cancer-related miRNA genes
Source: Nucleic Acids Res. 2024 Jan 23;52(4):1628–44. doi: 10.1093/nar/gkae017 (PMC10899758; doi:10.1093/nar/gkae017)
Supplement: gkae017_Supplemental_Files [file gkae017_supplemental_files.zip › 231122_SuszynskaM_Supplementary_TableS5.xlsx]

## Sheet: Table_S5
Supplementary Table S5. Data used for validation of CMC vs. non-CMC
Legend: bolded column headers and columns order as in Figure 3D, 3E, and 3F; columns P-AE show standard abbreviations and full names (in brackets) of TCGA cancer types; (Rev) - review article
background miRNA genes	CMC/non-CMC	differentially expressed in Pan-cancer (Hamilton, Nat Commun, 2013)	differentially expressed in Colorectal cancer (Vishnubalaji, Cell Death Dis, 2015)	differentially expressed in Gastric cancer (Oh, Clin Cancer Res, 2011)	differentially expressed in Head and neck cancer (Koshizuka, Oncotarget, 2017)	differentially expressed in Kidney cancer (Wach, Br J Cancer, 2013)	differentially expressed in Melanoma (Kozubek, PLoS One, 2013)	differentially expressed in Ovarian cancer (Krasniqi, Biomark Res, 2021)	differentially expressed in Thyroid cancer (Mancikova, Modern Pathology, 2015)	attributed to Bladder cancer (Rev) (Yoshino, Nat Rev Urol, 2013)	attributed to Breast cancer (Rev) (van Schooneveld, Breast Cancer Research, 2015)	attributed to Lung cancer (Rev) (Zhu, Front Cell Dev Biol, 2021)	attributed to Pancreatic cancer (Rev) (Yonemori, J Hum Genet, 2017)	attributed to Prostate cancer (Rev) (Goto, Int J Urol, 2015)	differentially expressed in TCGA-BLCA (Bladder Urothelial Carcinoma )	differentially expressed in TCGA-BRCA (Breast Invasive Carcinoma)	differentially expressed in TCGA-CHOL (Cholangiocarcinoma)	differentially expressed in TCGA-COAD (Colon Adenocarcinoma)	differentially expressed in TCGA-ESCA (Esophageal Carcinoma)	differentially expressed in TCGA-HNSC (Head and Neck Squamous Cell Carcinoma)	differentially expressed in TCGA-KICH (Kidney Chromophobe)	differentially expressed in TCGA-KIRC (Kidney Renal Clear Cell Carcinoma)	differentially expressed in TCGA-KIRP (Kidney Renal Papillary Cell Carcinoma)	differentially expressed in TCGA-LIHC (Liver Hepatocellular Carcinoma)	differentially expressed in TCGA-LUAD (Lung Adenocarcinoma)	differentially expressed in TCGA-LUSC (Lung Squamous Cell Carcinoma)	differentially expressed in TCGA-PRAD (Prostate Adenocarcinoma)	differentially expressed in TCGA-STAD (Stomach Adenocarcinoma)	differentially expressed in TCGA-THCA (Thyroid Cancer)	differentially expressed in TCGA-UCEC (Uterine Corpus Endometrial Carcinoma)	CRISPR/Cas9 KO screen of cell fitness (HeLa - cervical cancer cell line) (Kurata, RNA, 2018)	CRISPR/Cas9 KO screen of cell fitness (NCI-N87 - gastric cancer cell line) (Kurata, RNA, 2018)	CRISPR/Cas9 KO screen of cell growth (MV4-11 - myeloid leukemia cell line) (Wallace, PLOS One, 2016)
MIR100	CMC	1	1		1	1	1	1		1			1	1		1				1						1			1	1		1
MIR101-1	CMC	1						1								1	1	1		1	1	1	1	1		1			1	1
MIR101-2	CMC	1						1								1	1	1		1	1	1	1	1		1			1	1
MIR103A1	CMC			1												1			1	1		1	1				1	1		1
MIR103A2	CMC			1												1			1	1		1	1			1	1	1		1
MIR105-1	non-CMC	1														1				1				1		1
MIR105-2	non-CMC	1														1				1				1		1
MIR106A	CMC	1												1	1	1					1	1					1		1	1
MIR106B	CMC		1		1									1	1	1		1	1	1	1	1	1	1		1	1	1	1	1
MIR107	CMC			1									1			1												1		1
MIR10A	CMC				1	1							1			1					1	1		1		1			1
MIR10B	CMC	1		1	1	1		1			1					1				1	1	1	1	1					1	1
MIR1-1	CMC		1		1			1		1				1	1	1				1	1	1	1		1	1	1	1		1
MIR1180	non-CMC														1			1	1	1	1		1	1		1		1	1
MIR1185-1	non-CMC							1
MIR1185-2	non-CMC							1
MIR1193	non-CMC
MIR1197	non-CMC
MIR1-2	CMC	1	1		1			1		1				1	1	1				1	1	1	1		1	1	1	1		1			1
MIR122	CMC																1					1		1									1
MIR124-1	CMC					1																											1
MIR124-2	CMC					1
MIR124-3	CMC					1
MIR1245A	non-CMC
MIR1247	non-CMC				1				1							1					1								1	1
MIR1249	non-CMC							1	1									1				1				1			1
MIR1251	non-CMC																				1	1
MIR1252	non-CMC					1
MIR125A	CMC	1	1	1	1	1		1						1				1				1	1	1	1			1		1			1
MIR125B1	CMC	1	1	1	1			1		1	1			1		1				1		1	1	1
MIR125B2	CMC		1	1	1			1		1	1			1		1	1			1		1	1	1	1
MIR126	CMC				1	1	1	1			1			1		1		1		1		1	1	1		1	1		1	1
MIR1264	non-CMC
MIR1266	non-CMC														1	1		1					1	1			1	1		1
MIR1269A	non-CMC	1														1				1	1			1	1	1		1
MIR127	non-CMC					1	1	1								1				1	1	1	1	1	1	1		1	1
MIR1270	non-CMC																				1	1		1					1
MIR1271	non-CMC																				1	1		1		1			1
MIR1276	non-CMC
MIR1277	non-CMC															1						1
MIR1278	non-CMC
MIR128-1	CMC														1	1						1			1	1	1	1	1	1
MIR128-2	CMC														1	1						1			1	1	1	1	1	1
MIR1283-1	non-CMC
MIR1283-2	non-CMC
MIR1286	non-CMC
MIR1287	non-CMC																				1	1	1		1				1
MIR129-1	CMC		1													1		1				1	1			1		1
MIR129-2	CMC		1					1								1		1				1	1			1		1
MIR1294	non-CMC
MIR1295B	non-CMC
MIR1296	non-CMC															1		1				1	1			1	1			1
MIR1298	non-CMC
MIR1301	non-CMC	1			1				1						1	1	1			1		1	1	1		1		1		1
MIR1304	non-CMC																														1	1
MIR1306	non-CMC																	1		1						1
MIR1307	non-CMC														1	1		1		1			1	1		1	1	1		1
MIR130A	CMC															1					1	1	1	1					1
MIR130B	CMC	1	1				1						1		1	1				1		1	1		1	1	1	1	1	1		1
MIR132	CMC																				1				1		1	1
MIR1323	non-CMC
MIR133A1	CMC	1	1		1			1		1				1	1	1				1	1	1	1		1	1		1	1	1
MIR133A2	CMC	1	1		1			1		1				1	1	1				1	1	1	1		1	1		1	1	1
MIR133B	CMC	1	1					1		1					1						1		1		1	1	1	1	1	1
MIR134	non-CMC			1		1						1				1					1	1	1	1	1			1	1
MIR1343	non-CMC
MIR135A1	CMC				1															1		1		1		1
MIR135A2	CMC				1															1		1		1		1
MIR135B	CMC	1	1	1														1	1	1	1	1			1	1		1	1	1
MIR136	non-CMC															1		1		1	1	1	1	1	1	1			1
MIR137	CMC																														1
MIR138-1	CMC					1															1	1			1	1			1
MIR138-2	CMC					1															1	1			1	1			1
MIR139	CMC	1	1	1	1	1		1							1	1	1	1		1	1	1	1	1	1	1		1	1	1	1
MIR140	CMC	1	1		1			1					1			1		1		1		1			1	1	1		1	1
MIR141	CMC				1	1							1	1		1		1				1	1	1	1	1	1	1		1
MIR142	CMC	1		1			1									1		1				1		1	1		1	1	1	1
MIR143	CMC	1	1		1	1		1		1			1	1	1	1				1	1	1	1		1	1	1	1	1	1	1
MIR144	CMC				1		1									1	1	1		1		1		1	1	1			1
MIR145	CMC	1	1		1	1		1		1			1	1	1	1				1	1		1	1	1	1	1	1	1	1
MIR146A	CMC				1		1						1									1	1
MIR146B	CMC			1					1		1							1		1		1				1	1	1	1		1
MIR147B	non-CMC	1			1											1									1
MIR148A	CMC			1	1			1					1			1	1					1			1		1		1
MIR148B	CMC								1				1		1	1				1		1	1		1	1	1	1	1	1
MIR149	CMC		1		1	1		1							1	1					1	1	1			1						1
MIR150	CMC		1		1	1	1	1	1				1					1				1		1			1		1				1
MIR151A	non-CMC					1		1							1	1				1		1	1	1	1	1	1	1		1	1
MIR152	CMC				1									1			1	1			1	1							1
MIR153-1	non-CMC																										1		1
MIR153-2	non-CMC																										1		1				1
MIR1537	non-CMC
MIR154	non-CMC				1	1										1				1	1	1	1	1	1				1
MIR155	CMC										1	1	1			1						1						1					1
MIR15A	CMC			1												1			1	1		1				1	1	1	1	1
MIR15B	CMC						1						1		1	1			1	1		1				1	1	1	1	1
MIR16-1	CMC			1	1			1				1		1	1	1		1	1			1					1	1	1	1
MIR16-2	CMC			1	1			1				1		1	1	1		1		1		1					1	1	1	1
MIR17	CMC	1	1	1						1					1	1				1		1	1		1	1	1	1	1	1
MIR181A1	CMC								1				1		1	1		1	1	1	1	1			1	1	1	1	1	1
MIR181A2	CMC								1				1		1	1		1	1	1	1	1			1	1	1	1	1	1		1
MIR181B1	CMC						1						1		1	1			1	1	1	1						1	1	1
MIR181B2	CMC						1						1		1	1			1	1	1	1						1	1	1
MIR181C	CMC			1											1	1					1	1			1	1				1
MIR181D	non-CMC																				1	1							1	1
MIR182	CMC	1	1						1	1				1	1	1	1	1		1	1		1	1	1	1	1	1	1	1			1
MIR183	CMC	1	1						1	1					1	1	1			1	1	1	1	1	1	1	1	1	1	1
MIR184	non-CMC					1										1					1	1	1		1		1
MIR185	non-CMC						1								1	1		1		1	1	1	1			1	1	1	1	1
MIR186	non-CMC				1			1														1			1		1		1	1
MIR187	non-CMC				1	1										1					1	1	1	1			1		1
MIR188	non-CMC			1				1							1	1						1		1	1	1		1		1		1
MIR18A	CMC	1	1	1	1										1	1		1		1		1				1	1	1	1	1
MIR18B	non-CMC		1	1
MIR1908	non-CMC
MIR190A	non-CMC															1				1	1		1			1			1
MIR190B	non-CMC															1																	1
MIR191	non-CMC				1										1	1							1			1	1	1		1
MIR1910	non-CMC																			1						1
MIR1911	non-CMC
MIR1912	non-CMC
MIR1913	non-CMC
MIR1914	non-CMC
MIR192	CMC	1		1											1	1	1				1					1	1	1	1	1
MIR193A	CMC							1								1	1	1			1	1							1
MIR193B	CMC			1				1							1		1	1		1					1	1			1	1			1
MIR194-1	CMC					1										1	1				1			1			1	1	1	1	1
MIR194-2	CMC					1										1	1				1			1			1	1	1	1	1
MIR195	CMC	1	1		1	1	1	1		1				1		1		1		1	1	1	1	1	1	1	1	1	1	1
MIR196A1	non-CMC	1				1							1			1			1	1	1	1			1	1		1
MIR196A2	non-CMC					1							1			1			1	1	1	1			1	1		1					1
MIR196B	non-CMC				1							1			1					1		1				1	1	1		1	1	1
MIR197	non-CMC				1			1							1			1		1		1				1	1	1		1		1
MIR199A1	CMC			1	1	1		1					1	1				1			1	1	1	1	1			1	1
MIR199A2	CMC			1	1	1		1					1	1				1			1	1	1	1	1			1	1
MIR199B	CMC			1	1	1							1			1		1		1	1	1	1	1	1		1	1	1		1
MIR19A	CMC	1	1	1				1							1	1		1		1		1			1	1	1	1		1
MIR19B1	CMC		1			1		1							1			1			1	1		1	1	1	1	1	1	1
MIR19B2	CMC		1					1							1			1			1						1	1	1	1			1
MIR200A	CMC			1		1									1	1	1					1	1	1	1	1		1		1
MIR200B	CMC			1	1	1									1	1	1					1	1	1	1	1		1		1
MIR200C	CMC					1	1			1			1	1		1		1				1	1		1	1	1	1		1
MIR202	non-CMC			1
MIR203A	CMC		1		1	1	1									1						1	1	1		1	1			1
MIR204	CMC	1				1	1	1								1				1	1	1			1		1	1	1
MIR205	CMC						1				1			1	1	1				1						1				1
MIR206	CMC					1					1										1	1	1			1
MIR208A	non-CMC
MIR208B	non-CMC																			1
MIR20A	CMC		1	1						1				1	1					1		1	1	1	1	1	1	1		1
MIR20B	non-CMC		1													1					1	1				1	1		1	1
MIR21	CMC	1	1	1	1	1	1		1		1	1	1	1	1	1	1	1	1	1		1	1	1	1	1	1	1	1	1
MIR210	CMC	1	1			1						1	1		1	1				1		1	1		1	1	1			1
MIR211	non-CMC						1
MIR2110	non-CMC				1
MIR2114	non-CMC																					1
MIR2115	non-CMC
MIR2116	non-CMC
MIR212	non-CMC																				1				1	1		1
MIR214	CMC	1		1		1		1					1			1					1	1	1	1				1	1
MIR215	CMC			1											1	1						1							1	1			1
MIR216A	non-CMC												1									1	1
MIR216B	non-CMC												1									1	1
MIR217	non-CMC												1			1				1	1	1	1					1
MIR218-1	CMC								1			1		1		1				1		1			1	1			1
MIR218-2	CMC											1		1		1				1		1				1			1
MIR219A1	non-CMC																						1			1				1
MIR219A2	non-CMC																									1
MIR219B	non-CMC
MIR22	CMC															1	1			1	1			1	1			1		1
MIR221	CMC		1						1				1	1		1					1			1		1	1	1	1				1
MIR222	CMC			1			1		1				1	1				1		1	1			1			1	1	1
MIR223	CMC			1				1					1			1						1		1		1		1	1
MIR224	CMC	1	1	1					1	1		1				1				1		1		1		1			1	1
MIR2276	non-CMC
MIR2277	non-CMC																					1				1
MIR2355	non-CMC				1													1		1		1	1		1			1
MIR23A	CMC			1									1					1		1		1	1	1				1		1
MIR23B	CMC		1			1	1	1					1	1			1				1	1		1					1
MIR24-1	CMC							1					1	1			1				1	1	1	1				1		1
MIR24-2	CMC							1					1	1			1			1	1							1	1	1
MIR2467	non-CMC
MIR25	CMC				1									1	1				1	1		1	1	1			1	1	1	1
MIR2681	non-CMC
MIR26A1	CMC		1		1	1	1	1		1			1	1		1		1		1		1	1	1		1			1			1
MIR26A2	CMC	1	1		1	1	1	1		1			1	1		1				1			1	1		1			1
MIR26B	CMC	1			1		1	1												1	1		1	1	1		1		1
MIR27A	CMC			1									1			1	1				1	1						1	1	1
MIR27B	CMC	1	1	1		1		1						1		1	1			1	1	1	1	1	1	1	1						1
MIR28	CMC		1	1				1								1				1	1	1	1		1	1		1	1		1
MIR296	non-CMC															1										1
MIR299	non-CMC							1								1				1		1		1
MIR29A	CMC	1			1		1	1		1						1		1		1		1			1	1		1		1
MIR29B1	CMC			1			1	1								1		1		1				1	1			1
MIR29B2	CMC			1	1		1	1								1		1		1	1				1	1	1		1				1
MIR29C	CMC		1		1			1		1			1							1			1	1		1	1		1	1
MIR301A	CMC	1		1		1			1						1	1		1		1	1				1	1		1		1
MIR301B	non-CMC	1							1							1										1				1
MIR302A	non-CMC
MIR302B	non-CMC
MIR302C	non-CMC
MIR302D	non-CMC
MIR3059	non-CMC
MIR3064	non-CMC
MIR3065	non-CMC				1				1						1	1					1	1	1			1	1		1	1
MIR3085	non-CMC
MIR30A	CMC		1	1	1	1	1						1		1	1				1	1	1		1	1	1		1	1
MIR30B	CMC				1	1		1	1				1							1	1	1	1	1	1	1	1		1				1
MIR30C1	CMC		1		1	1		1	1				1								1	1	1	1	1	1	1	1	1
MIR30C2	CMC		1		1	1		1					1			1				1	1	1	1	1	1	1	1	1	1
MIR30D	CMC			1		1		1	1				1							1	1				1	1	1
MIR30E	CMC		1		1	1		1					1			1	1	1		1	1			1		1	1		1
MIR31	CMC		1						1		1	1	1	1						1		1	1		1	1			1		1
MIR3126	non-CMC
MIR3127	non-CMC		1													1				1		1	1	1		1		1	1	1
MIR3130-1	non-CMC																					1	1						1
MIR3130-2	non-CMC																					1	1						1
MIR3136	non-CMC
MIR3138	non-CMC
MIR3140	non-CMC
MIR3144	non-CMC																															1
MIR3145	non-CMC
MIR3146	non-CMC
MIR3157	non-CMC
MIR3158-1	non-CMC				1
MIR3158-2	non-CMC				1
MIR3173	non-CMC
MIR3174	non-CMC
MIR3177	non-CMC
MIR3180-1	non-CMC						1
MIR3180-2	non-CMC						1
MIR3180-3	non-CMC						1
MIR3187	non-CMC
MIR3189	non-CMC
MIR3194	non-CMC							1
MIR32	CMC								1							1		1									1	1		1
MIR3200	non-CMC	1														1						1		1		1				1
MIR320A	CMC		1		1		1	1						1		1				1							1	1			1		1
MIR320B1	non-CMC		1					1												1	1					1	1	1	1	1
MIR320B2	non-CMC		1					1												1	1					1	1	1	1	1
MIR320C1	non-CMC		1				1	1														1
MIR320C2	non-CMC		1				1	1														1
MIR323A	non-CMC																					1	1	1		1
MIR323B	non-CMC															1				1		1				1
MIR324	CMC					1									1	1		1		1						1	1	1		1
MIR325	non-CMC
MIR326	non-CMC				1							1				1					1			1		1			1
MIR328	non-CMC				1											1		1				1
MIR329-1	non-CMC															1
MIR329-2	non-CMC															1
MIR330	non-CMC				1											1	1	1		1		1		1				1	1	1
MIR331	CMC	1		1				1					1		1	1			1	1		1	1			1		1	1	1
MIR335	CMC				1		1	1	1		1		1		1	1		1	1	1	1	1	1	1			1	1					1
MIR337	non-CMC					1										1				1	1	1	1	1					1
MIR338	non-CMC				1											1				1	1	1	1		1	1	1
MIR339	non-CMC														1	1									1		1	1	1	1		1
MIR33A	non-CMC														1	1						1	1		1	1
MIR33B	non-CMC	1														1						1		1	1	1			1	1
MIR340	non-CMC								1			1				1						1	1	1			1			1
MIR342	CMC				1			1					1			1		1				1	1	1			1	1	1	1
MIR345	CMC	1		1				1						1	1	1									1	1	1	1	1	1
MIR346	non-CMC
MIR34A	CMC			1		1		1	1			1	1									1		1	1			1	1
MIR34B	CMC							1
MIR34C	CMC				1																							1	1
MIR3591	non-CMC
MIR3605	non-CMC																					1				1				1
MIR361	non-CMC		1			1		1								1		1				1				1	1		1
MIR3611	non-CMC
MIR3613	non-CMC														1	1						1					1	1		1
MIR3614	non-CMC															1				1				1				1
MIR3616	non-CMC
MIR3617	non-CMC
MIR3619	non-CMC
MIR362	non-CMC					1		1	1											1		1	1			1	1	1	1
MIR3620	non-CMC							1
MIR3622A	non-CMC	1
MIR363	non-CMC		1			1														1	1	1	1				1		1	1
MIR365A	non-CMC		1					1					1			1	1					1				1		1	1
MIR365B	non-CMC
MIR3663	non-CMC
MIR3664	non-CMC															1
MIR367	non-CMC
MIR3677	non-CMC	1													1	1				1		1	1	1	1	1		1		1
MIR3688-1	non-CMC
MIR3688-2	non-CMC
MIR369	non-CMC															1				1	1	1	1	1	1			1	1
MIR3690-1	non-CMC																					1
MIR370	non-CMC			1										1		1					1	1		1
MIR371A	non-CMC		1					1
MIR372	non-CMC
MIR373	CMC										1
MIR374A	non-CMC	1			1	1		1										1		1		1				1			1
MIR374B	non-CMC	1			1			1								1						1				1			1				1
MIR375	CMC		1	1	1	1							1	1		1				1		1				1	1		1	1
MIR376A1	non-CMC							1								1						1		1
MIR376A2	non-CMC							1								1						1		1
MIR376B	non-CMC															1												1
MIR376C	non-CMC							1								1				1	1	1	1	1
MIR377	non-CMC							1								1				1
MIR378A	CMC	1	1	1	1	1										1	1	1		1				1	1						1
MIR379	non-CMC				1	1							1			1				1	1	1	1	1			1		1	1
MIR380	non-CMC
MIR381	non-CMC															1				1	1	1	1	1			1		1	1
MIR382	non-CMC					1															1			1	1			1
MIR383	non-CMC															1	1							1
MIR3909	non-CMC
MIR3924	non-CMC
MIR3928	non-CMC															1						1				1
MIR3934	non-CMC				1															1
MIR3939	non-CMC
MIR3940	non-CMC							1
MIR3942	non-CMC
MIR3944	non-CMC
MIR409	non-CMC																				1	1	1		1	1	1	1	1
MIR410	non-CMC															1				1	1
MIR411	non-CMC	1														1				1	1	1	1	1					1
MIR412	non-CMC
MIR421	non-CMC																			1			1	1		1		1		1
MIR423	CMC		1					1							1	1		1		1		1	1	1		1	1	1		1
MIR424	non-CMC		1		1	1		1							1	1	1			1			1	1	1	1		1			1
MIR425	non-CMC	1	1				1							1	1	1				1					1		1	1	1	1
MIR429	non-CMC														1	1	1	1				1	1	1	1	1		1		1
MIR431	non-CMC															1				1		1	1					1
MIR432	non-CMC					1										1					1		1
MIR433	non-CMC															1						1
MIR4423	non-CMC
MIR4424	non-CMC
MIR4433B	non-CMC
MIR448	non-CMC
MIR449A	CMC															1
MIR449B	non-CMC
MIR449C	non-CMC
MIR450A1	non-CMC				1										1					1	1		1	1	1	1		1
MIR450A2	non-CMC				1										1					1	1		1	1	1	1		1
MIR450B	non-CMC				1										1	1		1		1				1		1		1
MIR451A	CMC	1		1	1		1	1	1							1	1			1				1	1	1			1
MIR452	non-CMC															1		1		1		1		1		1				1
MIR4524A	non-CMC
MIR454	non-CMC				1										1	1				1		1			1		1	1	1	1
MIR455	CMC	1			1			1							1	1				1	1	1		1	1	1			1	1
MIR4637	non-CMC
MIR4659A	non-CMC
MIR4659B	non-CMC
MIR4661	non-CMC
MIR4662A	non-CMC
MIR4662B	non-CMC
MIR4664	non-CMC				1
MIR4670	non-CMC
MIR4676	non-CMC
MIR4677	non-CMC
MIR4684	non-CMC
MIR4687	non-CMC
MIR4707	non-CMC							1
MIR4709	non-CMC
MIR4728	non-CMC
MIR4731	non-CMC
MIR4746	non-CMC							1
MIR4749	non-CMC
MIR4755	non-CMC
MIR4761	non-CMC
MIR4766	non-CMC
MIR4772	non-CMC
MIR4778	non-CMC
MIR4786	non-CMC
MIR4793	non-CMC
MIR4796	non-CMC
MIR4802	non-CMC
MIR483	CMC															1	1				1	1		1
MIR485	non-CMC				1											1						1	1					1
MIR486-1	CMC	1	1	1	1			1	1			1				1		1		1		1		1	1	1			1
MIR486-2	CMC	1	1	1	1			1	1			1				1		1		1		1		1	1	1			1
MIR487A	non-CMC					1
MIR487B	non-CMC				1	1		1								1				1	1	1		1
MIR488	non-CMC
MIR489	non-CMC					1																	1
MIR490	non-CMC		1												1		1							1		1		1
MIR491	non-CMC		1													1											1		1	1			1
MIR493	non-CMC															1					1	1			1			1
MIR494	CMC			1												1								1
MIR495	non-CMC															1				1	1	1	1	1					1
MIR496	non-CMC																								1
MIR497	CMC	1	1		1			1								1				1	1	1	1	1		1	1		1
MIR498	non-CMC
MIR499A	non-CMC																			1
MIR5000	non-CMC
MIR5001	non-CMC				1
MIR5004	non-CMC
MIR500A	non-CMC					1		1														1	1	1			1	1	1	1
MIR500B	non-CMC																					1	1					1	1
MIR501	non-CMC					1														1		1	1	1			1	1	1	1
MIR5010	non-CMC							1	1
MIR502	non-CMC				1	1		1														1	1	1				1	1		1
MIR503	non-CMC				1											1				1		1		1	1	1		1	1
MIR504	non-CMC				1
MIR505	non-CMC							1					1					1		1	1			1		1		1	1	1
MIR506	non-CMC																					1	1
MIR507	non-CMC
MIR508	non-CMC																					1	1	1					1
MIR509-1	non-CMC					1																1	1						1
MIR509-2	non-CMC					1																1	1						1
MIR509-3	non-CMC					1																1	1						1
MIR510	non-CMC
MIR511	non-CMC					1										1								1		1
MIR512-1	non-CMC
MIR512-2	non-CMC
MIR513A1	non-CMC			1
MIR513A2	non-CMC			1
MIR513B	non-CMC			1
MIR513C	non-CMC			1
MIR514A1	non-CMC																					1	1	1					1
MIR514A2	non-CMC																					1	1	1					1
MIR514A3	non-CMC																					1	1	1					1
MIR514B	non-CMC																					1	1
MIR515-1	non-CMC
MIR515-2	non-CMC
MIR516A1	non-CMC																								1
MIR516A2	non-CMC																								1
MIR516B1	non-CMC
MIR516B2	non-CMC
MIR517A	non-CMC
MIR517B	non-CMC
MIR517C	non-CMC
MIR5187	non-CMC
MIR518A1	non-CMC
MIR518A2	non-CMC
MIR518B	non-CMC
MIR518C	non-CMC
MIR518D	non-CMC
MIR518E	non-CMC
MIR518F	non-CMC
MIR519A1	non-CMC
MIR519A2	non-CMC
MIR519B	non-CMC
MIR519C	non-CMC
MIR519D	non-CMC
MIR519E	non-CMC
MIR520A	non-CMC					1
MIR520B	non-CMC
MIR520C	non-CMC										1
MIR520D	non-CMC
MIR520E	non-CMC
MIR520F	non-CMC
MIR520G	non-CMC
MIR520H	non-CMC
MIR521-1	non-CMC
MIR521-2	non-CMC
MIR522	non-CMC
MIR523	non-CMC
MIR524	non-CMC
MIR525	non-CMC
MIR526A1	non-CMC
MIR526A2	non-CMC
MIR526B	non-CMC
MIR527	non-CMC
MIR532	non-CMC		1			1		1										1				1	1	1			1	1	1	1
MIR539	non-CMC															1						1	1			1
MIR541	non-CMC
MIR542	non-CMC				1			1										1		1	1			1				1		1
MIR543	non-CMC															1
MIR544A	non-CMC
MIR545	non-CMC
MIR548A3	non-CMC
MIR548AE2	non-CMC
MIR548AM	non-CMC
MIR548AP	non-CMC
MIR548AQ	non-CMC
MIR548AR	non-CMC
MIR548AS	non-CMC
MIR548AT	non-CMC
MIR548AV	non-CMC
MIR548AX	non-CMC
MIR548AY	non-CMC
MIR548AZ	non-CMC
MIR548B	non-CMC																									1			1
MIR548D1	non-CMC
MIR548D2	non-CMC
MIR548E	non-CMC
MIR548G	non-CMC
MIR548H4	non-CMC
MIR548J	non-CMC
MIR548O2	non-CMC
MIR548X	non-CMC
MIR550A1	non-CMC			1	1										1					1	1	1	1		1			1	1	1
MIR550A2	non-CMC			1	1										1					1	1	1	1		1			1	1	1
MIR550A3	non-CMC			1											1					1	1	1	1		1			1	1	1
MIR551A	non-CMC					1
MIR551B	non-CMC					1										1													1
MIR552	non-CMC																											1
MIR556	non-CMC
MIR5579	non-CMC
MIR5581	non-CMC
MIR5583-1	non-CMC
MIR5583-2	non-CMC
MIR5586	non-CMC
MIR561	non-CMC
MIR5682	non-CMC
MIR5683	non-CMC
MIR5687	non-CMC
MIR574	non-CMC				1			1										1				1		1			1		1
MIR576	non-CMC				1										1						1	1	1	1			1	1	1	1
MIR577	non-CMC	1																				1			1	1			1	1
MIR579	non-CMC
MIR580	non-CMC
MIR582	non-CMC				1	1												1			1			1			1		1
MIR584	non-CMC						1								1	1						1	1		1		1	1	1			1
MIR585	non-CMC	1			1											1
MIR589	non-CMC														1	1		1		1	1	1	1	1		1	1	1		1
MIR590	non-CMC	1													1	1		1		1		1			1	1	1	1		1
MIR592	non-CMC	1														1						1	1	1	1			1		1
MIR597	non-CMC
MIR598	non-CMC																				1				1	1	1
MIR599	non-CMC
MIR605	non-CMC																	1
MIR615	non-CMC				1											1				1	1					1		1
MIR616	non-CMC															1					1	1	1			1				1
MIR624	non-CMC																							1					1	1
MIR625	CMC				1											1						1	1		1	1					1	1
MIR627	non-CMC																							1
MIR628	non-CMC				1											1		1		1				1					1
MIR629	non-CMC														1	1			1	1		1			1	1	1	1		1
MIR642A	non-CMC																									1
MIR642B	non-CMC		1
MIR643	non-CMC					1
MIR6505	non-CMC
MIR6509	non-CMC
MIR651	non-CMC														1						1		1			1	1	1	1	1
MIR6511A1	non-CMC
MIR6511A2	non-CMC
MIR6511A3	non-CMC
MIR6511A4	non-CMC
MIR6514	non-CMC
MIR652	non-CMC		1			1		1							1			1		1								1	1	1
MIR6529	non-CMC
MIR653	non-CMC					1														1										1
MIR654	non-CMC			1		1										1				1	1	1	1	1					1
MIR655	non-CMC															1				1
MIR656	non-CMC															1
MIR659	non-CMC
MIR660	non-CMC		1		1	1		1														1	1			1	1	1	1
MIR664A	non-CMC				1	1		1												1							1		1
MIR664B	non-CMC							1
MIR670	non-CMC
MIR671	non-CMC			1	1			1	1						1	1		1		1	1		1		1	1	1	1		1
MIR6715A	non-CMC
MIR6720	non-CMC																														1
MIR6733	non-CMC
MIR6734	non-CMC
MIR6735	non-CMC
MIR6741	non-CMC
MIR6742	non-CMC
MIR675	non-CMC															1					1	1	1	1					1
MIR6758	non-CMC
MIR676	non-CMC															1													1	1
MIR6769A	non-CMC
MIR6770-1	non-CMC
MIR6770-2	non-CMC
MIR6770-3	non-CMC
MIR6791	non-CMC							1
MIR6793	non-CMC
MIR6802	non-CMC
MIR6807	non-CMC
MIR6820	non-CMC
MIR6833	non-CMC
MIR6834	non-CMC
MIR6837	non-CMC
MIR6840	non-CMC
MIR6842	non-CMC
MIR6855	non-CMC
MIR708	non-CMC	1			1		1						1		1	1				1					1	1	1	1	1
MIR7-1	CMC	1	1		1										1	1				1		1			1	1	1	1	1	1
MIR7111	non-CMC
MIR7151	non-CMC
MIR7154	non-CMC
MIR7161	non-CMC
MIR7-2	CMC		1		1											1				1					1	1	1	1	1	1
MIR7-3	CMC		1		1											1				1					1	1	1	1	1	1
MIR744	non-CMC														1	1		1		1	1		1	1	1	1	1		1	1
MIR758	non-CMC															1					1	1	1	1	1
MIR760	non-CMC	1														1						1				1				1
MIR766	non-CMC															1		1		1	1					1	1			1
MIR767	non-CMC	1														1				1				1		1
MIR769	non-CMC														1	1						1	1			1	1	1		1
MIR770	non-CMC
MIR7854	non-CMC
MIR802	non-CMC
MIR873	non-CMC																												1
MIR874	non-CMC				1	1															1	1	1	1					1				1
MIR875	non-CMC
MIR876	non-CMC
MIR877	non-CMC				1		1									1			1	1				1		1		1		1
MIR885	non-CMC			1	1																1	1
MIR887	non-CMC				1	1															1								1
MIR888	non-CMC																				1
MIR889	non-CMC															1				1	1	1	1	1	1				1
MIR890	non-CMC																				1
MIR892A	non-CMC								1												1
MIR892B	non-CMC																				1
MIR892C	non-CMC
MIR9-1	CMC				1																	1			1	1			1	1
MIR9-2	CMC				1																	1			1	1			1	1
MIR92A1	CMC												1		1	1			1	1						1	1	1	1	1
MIR92A2	CMC												1		1	1				1						1	1	1		1
MIR92B	non-CMC				1											1	1	1		1						1	1	1		1	1
MIR93	CMC	1			1				1	1				1	1	1			1	1	1	1	1	1	1	1	1	1		1
MIR9-3	CMC				1																	1			1	1				1
MIR934	non-CMC																				1	1
MIR935	non-CMC					1																						1
MIR937	non-CMC	1						1							1	1				1						1		1		1
MIR941-1	non-CMC								1
MIR941-2	non-CMC								1
MIR941-3	non-CMC								1
MIR941-4	non-CMC								1
MIR941-5	non-CMC								1
MIR942	non-CMC				1										1				1		1	1	1			1		1	1	1
MIR944	non-CMC				1	1										1				1						1
MIR95	non-CMC		1																		1						1	1				1
MIR96	CMC	1	1						1						1	1	1	1		1	1	1	1	1	1	1	1	1	1	1
MIR98	CMC					1			1							1		1			1							1		1			1
MIR9851	non-CMC
MIR9903	non-CMC
MIR99A	CMC	1	1		1		1	1								1	1			1	1			1	1	1			1	1
MIR99B	CMC		1			1		1	1						1	1	1			1		1								1
MIRLET7A1	CMC	1		1								1		1		1		1					1	1	1	1	1	1	1	1		1
MIRLET7A2	CMC	1		1								1		1		1		1					1	1	1	1	1	1	1	1	1
MIRLET7A3	CMC	1		1								1		1		1		1					1	1	1	1	1	1	1	1
MIRLET7B	CMC	1	1		1	1		1				1		1		1		1				1	1	1	1		1		1
MIRLET7C	CMC	1	1		1			1				1				1	1			1	1			1	1	1			1				1
MIRLET7D	CMC			1		1							1			1		1		1		1					1	1		1
MIRLET7E	CMC			1	1	1															1	1	1	1	1				1		1		1
MIRLET7F1	CMC			1									1			1				1		1						1		1
MIRLET7F2	CMC			1									1			1				1		1						1		1
MIRLET7G	CMC		1	1	1			1							1	1						1		1	1	1	1			1
MIRLET7I	CMC			1			1	1					1			1						1	1		1	1	1	1	1
