# Supplementary material for: CMC: Cancer miRNA Census – a list of cancer-related miRNA genes
Source: Nucleic Acids Res. 2024 Jan 23;52(4):1628–44. doi: 10.1093/nar/gkae017 (PMC10899758; doi:10.1093/nar/gkae017)
Supplement: gkae017_Supplemental_Files [file gkae017_supplemental_files.zip › 231122_SuszynskaM_Supplementary_TableS6.xlsx]

## Sheet: Table_S6
Supplementary Table S6. Results of fold enrichment analyses
As shown in Figure 3B (leave-one-out analysis)
Criterion	CMC fold enrichment	p-value
miRCancer [I]	3.26508	3.57847e-72
dbDEMC [II]	3.19149	1.23812e-68
oncomiRDB [III]	3.41544	4.54145e-91
consistency [IV]	3.30875	8.75274e-15
cancer hallmarks [V]	3.10745	1.50084e-59
KEGG 'MicroRNAs in cancer' [VI]	3.43779	9.64776e-67
genetic evidence [VII]	3.29351	0.00159073
As shown in Figure 3C
Hallmark	CMC fold enrichment	p-value
Angiogenesis 1	3.84242	2.08863e-33
Angiogenesis 2	3.63473	1.08849e-41
Angiogenesis 3	3.40948	9.00477e-33
Apoptosis 1	3.54223	1.01842e-32
Apoptosis 2	3.62896	2.732e-29
DNA Repair	3.62896	2.732e-29
EMT	3.54685	4.8361e-41
G2M Checkpoint	3.58626	1.35973e-40
Hypoxia 1	3.60227	1.92638e-34
Hypoxia 2	3.67038	1.93168e-38
IL2 STAT5 Signaling	3.56797	6.42694e-29
IL6 JAK STAT3 Signaling	3.51118	1.26839e-28
Immune	3.57278	1.35063e-29
Inflammatory Response	3.45818	2.18292e-28
Invasiveness	3.39037	1.00552e-30
KRAS Signaling Up	3.33387	2.92944e-29
Oxidative Phosphorylation	3.42862	3.30374e-30
p53 Pathway	3.49311	1.25767e-26
PI3K AKT MTOR Signaling	3.64019	2.39283e-31
Proliferation	3.42134	3.69921e-34
ROS Pathway	3.67038	1.93168e-38
TGF Beta Signaling	3.4086	3.36307e-28
TNFa Signaling via NFKB	3.4086	3.36307e-28
Xenobiotic Metabolism	3.63658	1.1703e-30
As shown in Figure 3D
Articles	CMC fold enrichment	p-value
Pan-cancer	2.66408	3.41566e-17
Colorectal cancer	2.89368	1.05233e-23
Gastric cancer	3.07	7.51976e-26
Head and neck cancer	2.1825	1.30279e-16
Kidney cancer	2.1	8.85813e-11
Melanoma	2.74459	2.03119e-10
Ovarian cancer	2.36	3.78092e-19
Thyroid cancer	2.47013	7.05649e-08
Bladder cancer (Rev)	3.84	4.59676e-14
Breast cancer (Rev)	3.54685	7.15174e-07
Lung cancer (Rev)	3.11053	1.30472e-07
Pancreatic cancer (Rev)	3.29351	5.48357e-26
Prostate cancer (Rev)	3.67892	2.23923e-26
As shown in Figure 3E
Tumor types [TCGA]	CMC fold enrichment	p-value
BLCA	2.24823	3.24935e-13
BRCA	2.0127	8.79469e-30
CHOL	3.07394	1.92496e-13
COAD	2.47328	2.92602e-16
ESCA	2.84005	1.31459e-06
HNSC	2.06393	3.89467e-21
KICH	1.88034	1.99133e-11
KIRC	1.92953	3.34213e-25
KIRP	1.74426	2.75942e-09
LIHC	1.93394	9.08157e-14
LUAD	2.43451	4.86502e-25
LUSC	2.10714	9.23568e-25
PRAD	2.34652	2.73416e-22
STAD	2.14724	2.89839e-23
THCA	2.1256	4.1409e-26
UCEC	2.26727	3.93674e-26
As shown in Figure 3F
CRISPR /Cas9 KO screen	CMC fold enrichment	p-value
HeLa (cervical cancer)	2.56162	8.19015e-05
NCI-N87 (gastric cancer)	1.79313	0.0765857
MV4-11 (myeloid leukemia)	2.92024	1.32943e-07
