# Supplementary material for: CMC: Cancer miRNA Census – a list of cancer-related miRNA genes
Source: Nucleic Acids Res. 2024 Jan 23;52(4):1628–44. doi: 10.1093/nar/gkae017 (PMC10899758; doi:10.1093/nar/gkae017)
Supplement: gkae017_Supplemental_Files [file gkae017_supplemental_files.zip › 231122_SuszynskaM_Supplementary_TableS7.xlsx]

## Sheet: Table_S7
Supplementary Table S7. Top target genes assigned to particular miRNA genes (based on miRTarBase)
Legend: *target not assigned to a specific 3p or 5p miRNA strand
background miRNA genes	predominantly expressed miRNA (miRNA-strand balance)	top 3p miRNA targets (based on miRTarBase)	top 5p miRNA targets (based on miRTarBase)
MIR100	5p		SMARCA5, PLK1
MIR101-1	3p	EZH2, MCL1
MIR101-2	3p	EZH2, MCL1
MIR103A1	3p	AXIN2, DICER1
MIR103A2	3p	AXIN2, DICER1
MIR105-1	5p		CDK6, ARL5C
MIR105-2	5p		CDK6, ARL5C
MIR106A	5p		MYLIP, RB1
MIR106B	5p		CDKN1A, BCL2L11
MIR107	3p	CDK6, DICER1
MIR10A	5p		KCTD11, RORA
MIR10B	5p		HOXD10, BCL2L11
MIR1-1	3p	PTMA, MET
MIR1180	3p	KANSL1, ZSWIM6
MIR1185-1	5p/3p	SHOC2, SENP1	DNAJB9, C16orf72 (HAPSTR1)
MIR1185-2	5p/3p	SHOC2, SENP1	DNAJB9, C16orf72 (HAPSTR1)
MIR1193	5p		SOX4, CALM3
MIR1197	3p	SRRT, APEX1
MIR1-2	3p	PTMA, MET
MIR122	5p		CLIC4, OSBPL10
MIR124-1	3p	CDK4, SLC16A1
MIR124-2	3p	CDK4, SLC16A1
MIR124-3	3p	CDK4, SLC16A1
MIR1245A	3p	GRPEL2, GRB10
MIR1247	5p		TESK2, ADRA2B
MIR1249	3p	PLCG2, PAN2
MIR1251	5p		TERF2IP, DNAJB9
MIR1252	5p		EIF1, A1CF
MIR125A	5p		ERBB3, GOLGA8A
MIR125B1	5p		TP53INP1, TP53
MIR125B2	5p		TP53INP1, TP53
MIR126	5p/3p	VEGFA, CRK	NAPG, MBD2
MIR1264	3p	ANKH, ABHD2
MIR1266	5p		DNAJB9, VAV3
MIR1269A	3p	EN2, KCTD15
MIR127	3p	BCL6, PRDM1
MIR1270	5p		TNRC18P2, LRPPRC
MIR1271	5p/3p	FZD6, KLHL15	PFN1, GID4
MIR1276	5p		HIST2H3A (H3C15), HIST2H3C (H3C14)
MIR1277	5p/3p	ARHGEF33, DGS2	RAB3B, AMER1
MIR1278	3p	HSP90AA1, RBM8A
MIR128-1	3p	BMI1, HOXA10
MIR128-2	3p	BMI1, HOXA10
MIR1283-1	5p		ALDH9A1, MRGBP
MIR1283-2	5p		ALDH9A1, MRGBP
MIR1286	3p	ABCF2, RNF38
MIR1287	5p		DNAJC10, POTED
MIR129-1	5p		SOX4, ANKEF1
MIR129-2	5p		SOX4, ANKEF1
MIR1294	5p		RBFOX2, IGF1R
MIR1295B	3p	DGKG, COL8A1
MIR1296	5p		ZMAT4, DDX6
MIR1298	5p		NDUFA4P1, ETF1
MIR1301	3p	ABCF2, CSNK1G3
MIR1304	5p/3p	PCSK9, RREB1	POLD3, HOXD8
MIR1306	5p/3p	HSPA6, CD3EAP (POLR1G)	SMOC1, AGMAT
MIR1307	5p/3p	ORC6, CIC	PLXNA1, EDEM3
MIR130A	3p	SMAD4, DICER1
MIR130B	3p	DICER1, BTBD3
MIR132	3p	VMP1, OCLN
MIR1323	5p		TMC7, ADSS
MIR133A1	3p	FSCN1, TAGLN2
MIR133A2	3p	FSCN1, TAGLN2
MIR133B	3p	BCL2L2, MCL1
MIR134	5p		FEM1A, TULP1
MIR1343	3p	BTF3L4, CHD4
MIR135A1	5p		MYC, TXNIP
MIR135A2	5p		MYC, TXNIP
MIR135B	5p		TXNIP, XBP1P1
MIR136	5p/3p	RWDD2A, CREBRF	RAC1, BSND
MIR137	3p	CDK6, SNRK
MIR138-1	5p		RHOC, DEK
MIR138-2	5p		RHOC, DEK
MIR139	5p		MCL1, KPNA2
MIR140	3p	DAZAP2, METRNL
MIR141	3p	ZEB2, ZEB1
MIR142	5p/3p	ARNTL (BMAL1), HSPA1B	TGFBR2, AKAP11
MIR143	3p	MAPK7, MYO6
MIR144	5p/3p	ZFX, ANKRD11	FAM217B, ZNF529
MIR145	5p		FSCN1, IRS1
MIR146A	5p		IRAK1, TRAF6
MIR146B	5p		KCTD15, MMP16
MIR147B	3p	SDHD, NDUFA4
MIR148A	3p	DNMT1, BTBD3
MIR148B	3p	BTBD3, MAP3K9
MIR149	5p		HM13, KIAA0101 (PCLAF)
MIR150	5p		MYB, P2RX7
MIR151A	5p/3p	SEPT8, INTU	ARHGDIA, SMYD1
MIR152	3p	DNMT1, BTBD3
MIR153-1	3p	CDKN1B, SNAI1
MIR153-2	3p	CDKN1B, SNAI1
MIR1537	3p	GPR27, PHLPP2
MIR154	5p/3p	PRKAA1, TRIM66	ANKEF1, NRBF2
MIR155	5p		CEBPB, BACH1
MIR15A	5p		VEGFA, BCL2
MIR15B	5p		VEGFA, SMAD7
MIR16-1	5p		BCL2, VEGFA
MIR16-2	5p		BCL2, VEGFA
MIR17	5p		BCL2L11, CCND1
MIR181A1	5p		ATM, BCL2
MIR181A2	5p		ATM, BCL2
MIR181B1	5p		ATM, HSPA1B
MIR181B2	5p		ATM, HSPA1B
MIR181C	5p		HSPA1B, ZNF667
MIR181D	5p		HSPA1B, ZNF667
MIR182	5p		FOXO1, PFN1
MIR183	5p		ANKEF1, FOXO1
MIR184	3p	SLC7A5, AKT2
MIR185	5p		AGO2, MRE11A
MIR186	5p		LAPTM4A, ARL5B
MIR187	3p	CCDC115, LZIC
MIR188	5p		MTRNR2L8, MTRNR2L10
MIR18A	5p		ATM, HIF1A
MIR18B	5p		GIGYF1, CREBL2
MIR1908	5p		BARHL1, DDI2
MIR190A	5p		MTRNR2L8, MTRNR2L10
MIR190B	5p		MTRNR2L8, MTRNR2L10
MIR191	5p		SATB1, SOX4
MIR1910	3p	SLFN12L, CDKN1B
MIR1911	5p		GRPEL2, BIRC5
MIR1912	5p/3p	KLHL15*, ORC4*	KLHL15*, ORC4*
MIR1913	3p	CCDC71L, FBXO48
MIR1914	3p	SEPT8, ZBTB46
MIR192	5p		BCL2L11, FAM182B
MIR193A	5p/3p	MCL1, CTC1	PCSK9, RBBP6
MIR193B	3p	CCND1, KRAS
MIR194-1	5p		GIGYF1, IGF1R
MIR194-2	5p		GIGYF1, IGF1R
MIR195	5p		VEGFA, WEE1
MIR196A1	5p		HOXC8, CDKN1B
MIR196A2	5p		HOXC8, CDKN1B
MIR196B	5p		HOXC8, HOXA9
MIR197	3p	HSPA6, PMAIP1
MIR199A1	3p	PAQR5, MTOR
MIR199A2	3p	PAQR5, MTOR
MIR199B	3p	PAQR5, MCOLN2
MIR19A	3p	TGFBR2, SOCS1
MIR19B1	3p	TGFBR2, PTEN
MIR19B2	3p	TGFBR2, PTEN
MIR200A	3p	ZEB2, ZEB1
MIR200B	3p	ZEB2, ZEB1
MIR200C	3p	ZEB1, ZEB2
MIR202	5p		COIL, MBD2
MIR203A	3p	BMI1, SOCS3
MIR204	5p		SNAI2, BCL2
MIR205	5p		ZEB1, ERBB3
MIR206	3p	ESR1, MET
MIR208A	3p	PAQR5, TUBB2A
MIR208B	3p	PAQR5, TUBB2A
MIR20A	5p		CCND1, TGFBR2
MIR20B	5p		MYLIP, CCND1
MIR21	5p		PDCD4, PTEN
MIR210	3p	ISCU, EFNA3
MIR211	5p		ZDHHC20, AP1S2
MIR2110	5p		MRE11A, NAGK
MIR2114	5p		GMFB, L2HGDH
MIR2115	5p/3p	HSP90AA1, NUS1	MYLIP, IFNAR2
MIR2116	5p/3p	GAN, TXNIP	KIF14, MTRNR2L11
MIR212	3p	VMP1, EML4
MIR214	3p	PTEN, CDK6
MIR215	5p		BCL2L11, FAM182B
MIR216A	5p		MYLIP, CDK4
MIR216B	5p		CDK4, TECPR2
MIR217	5p		MARCH5 (MARCHF5), ADSS
MIR218-1	5p		BIRC5, ROBO1
MIR218-2	5p		BIRC5, ROBO1
MIR219A1	5p		MOB4, TMEM189 (PEDS1)
MIR219A2	3p	G3BP2, HSP90AA1
MIR219B	5p/3p	ZNF585B, DHODH	DAZAP2, GNAS
MIR22	3p	C5orf24, CDKN1A
MIR221	3p	CDKN1B, KIT
MIR222	3p	CDKN1B, KIT
MIR223	3p	LMO2, NFIA
MIR224	5p		AKIRIN1, F3
MIR2276	3p	BCAN, ZNF180
MIR2277	5p		CTC1, PER1
MIR2355	5p/3p	CTBP1, NR2E1	CDKN1B, CCDC144A
MIR23A	3p	VAV3, HMGB2
MIR23B	3p	VAV3, HMGB2
MIR24-1	3p	BCL2L11, CDKN1B
MIR24-2	3p	BCL2L11, CDKN1B
MIR2467	5p/3p	SLFN12L, TNRC6A	ADM, ACTG1
MIR25	3p	BCL2L11, BTG2
MIR2681	5p/3p	ZNF354B, AP1G1	PURA, CLEC2D
MIR26A1	5p		GSK3B, EZH2
MIR26A2	5p		GSK3B, EZH2
MIR26B	5p		KPNA2, CCND2
MIR27A	3p	HOXA10, SP1
MIR27B	3p	OSBPL10, ZNF800
MIR28	5p/3p	CTC1, PER1	SEMA4C, TMED4
MIR296	5p/3p	TFAP2A, ZNF667	MTFMT, LUZP1
MIR299	5p		CDKN1A, SOX4
MIR29A	3p	MCL1, COL4A1
MIR29B1	3p	MCL1, COL4A1
MIR29B2	3p	MCL1, COL4A1
MIR29C	3p	MCL1, CCNA2
MIR301A	3p	SMAD4, PRKAA1
MIR301B	3p	BTBD3, MMGT1
MIR302A	5p/3p	DAZAP2, LEFTY1	RPRD2, KMT2B
MIR302B	3p	BLCAP, DAZAP2
MIR302C	3p	BLCAP, DAZAP2
MIR302D	3p	BLCAP, DAZAP2
MIR3059	5p
MIR3064	5p/3p	GNB1, RBPJ	DNAJB9, MAPK8IP3
MIR3065	5p		SNRK, INHBA
MIR3085	5p/3p
MIR30A	5p		NAP1L1, KIF5B
MIR30B	5p		SOCS1, SERPINE1
MIR30C1	5p		SERPINE1, SOCS1
MIR30C2	5p		SERPINE1, SOCS1
MIR30D	5p		SOCS1, HIC2
MIR30E	5p		SOCS1, HIC2
MIR31	5p		SATB2, YWHAE
MIR3126	5p/3p	MRGBP, KLHL15	TUBB2A, ZCCHC3
MIR3127	5p		RMI1, NRF1
MIR3130-1	5p/3p	GTPBP1, CD164	ORC4, ODF2L
MIR3130-2	5p/3p	GTPBP1, CD164	ORC4, ODF2L
MIR3136	5p		PANK1, GOLGA8A
MIR3138	3p	FZD6, GNB1
MIR3140	3p	DNAJC10, BTG2
MIR3144	5p/3p	E2F7, ADAMTS4	ARL5C, TBX2
MIR3145	3p	NUFIP2, KBTBD8
MIR3146	3p	ATP5S (DMAC2L), IRF2BP2
MIR3157	5p		RRP36, RIMBP3C
MIR3158-1	3p	ZBTB39, DDX6
MIR3158-2	3p	ZBTB39, DDX6
MIR3173	5p/3p	HHIP, CHD4	ZNF354B, ANKRD33B
MIR3174	5p		PAQR5, ADM
MIR3177	3p	ATP6V0B, ADCY9
MIR3180-1	3p	POU3F3, ATG2A
MIR3180-2	3p	POU3F3, ATG2A
MIR3180-3	3p	POU3F3, ATG2A
MIR3187	3p	RMI1, LAMC1
MIR3189	3p	CELF1, GPRC5A
MIR3194	5p/3p	VIMP (SELENOS), CPSF7	APC2, PLCG2
MIR32	5p		BCL2L11, FOXN2
MIR3200	3p	ARHGAP12, PABPC3
MIR320A	3p	VDAC1, DCTN5
MIR320B1	3p	DCTN5, SYNCRIP
MIR320B2	3p	DCTN5, SYNCRIP
MIR320C1	3p	DCTN5, SYNCRIP
MIR320C2	3p	DCTN5, SYNCRIP
MIR323A	3p	WDR45B, HMGXB4
MIR323B	3p	CRYZ, KARS (KARS1)
MIR324	5p/3p	CCDC71L, FBXO48	TRIM23, METAP2
MIR325	5p		ABT1, MMP16
MIR326	3p	SMO, PKM
MIR328	3p	ABCG2, BTG3
MIR329-1	3p	UBN2, DBT
MIR329-2	3p	UBN2, DBT
MIR330	3p	ZNF800, ABCB5
MIR331	3p	ERBB2, NRP2
MIR335	5p		HSP90AB1, RPRD2
MIR337	5p/3p	COIL, MBD2	CLIP1, UBE2K
MIR338	5p/3p	HES4, GPRC5A	GTF2A1, FEM1C
MIR339	5p/3p	AKIRIN1, HEYL	BLCAP, ZNF703
MIR33A	5p		RBM33, PABPC3
MIR33B	5p		RBM33, PABPC3
MIR340	5p		CCND1, PUM1
MIR342	3p	FAM180B, EID1
MIR345	5p		PANK1, DAZAP2
MIR346	5p		CD164, PPP2R1B
MIR34A	5p		E2F3, BCL2
MIR34B	5p/3p	YY1, AMER1	MYC, KCNJ11
MIR34C	5p		E2F3, MET
MIR3591	5p		STRBP, ZNF800
MIR3605	5p/3p	GINS4, TMC5	POTED, DNAJC10
MIR361	5p		HSP90AA1, KYNU
MIR3611	3p	ARID3B, HNRNPU
MIR3613	5p		ANP32B, H3F3C (H3-5)
MIR3614	5p/3p	DNAJA1, MGAT4C	H3F3C (H3-5), H3F3B (H3-3B)
MIR3616	5p/3p	ATXN7L3B, ATG9A	VAV3, FNDC3A
MIR3617	5p		CALM3, EIF4A2
MIR3619	5p/3p	BBX, C2orf72	TFAP2A, AMER1
MIR362	5p		PLEKHG3, TECPR2
MIR3620	5p/3p	KCTD11, BHLHE40	GPX1, POU2F3
MIR3622A	5p		C15orf52 (CCDC9B), ATAT1
MIR363	3p	BCL2L11, HIVEP1
MIR365A	3p	SNRK, YRDC
MIR365B	3p	SNRK, YRDC
MIR3663	5p/3p	KCTD15, CCNB1IP1	PAGR1, CSNK1G3
MIR3664	3p	VAV3, DNAJB9
MIR367	3p	PLEKHA1, FOXN2
MIR3677	5p/3p	TET3, ANKRD33B	ZNF526, KANK1
MIR3688-1	3p	ZNF460, ARL5B
MIR3688-2	3p	ZNF460, ARL5B
MIR369	3p	CCND1, DDX55
MIR3690-1	5p		C2orf72, CCDC71L
MIR370	3p	FOXM1, HSP90AB1
MIR371A	5p/3p	CCDC9, AFF1	ASH2L, PARP15
MIR372	3p	LATS2, TXNIP
MIR373	3p	LATS2, TXNIP
MIR374A	5p		CCND1, DDX55
MIR374B	5p		CCND1, DDX55
MIR375	3p	YAP1, CCDC115
MIR376A1	3p	ZNF669, SERINC3
MIR376A2	3p	ZNF669, SERINC3
MIR376B	3p	ZNF669, SERINC3
MIR376C	3p	BZW1, ATAT1
MIR377	3p	EID1, FAM180B
MIR378A	3p	REST, VEGFA
MIR379	5p		IFRD1, TDRKH
MIR380	5p/3p	SHOC2, B2M	COX20, FNBP1
MIR381	3p	SHOC2, ADH1B
MIR382	5p		UBB, ATXN3
MIR383	5p		UBN2, PLCG2
MIR3909	3p	ADRB1, C1orf115
MIR3924	3p	BTBD3, CTLA4
MIR3928	3p	ZNF460, RPL13A
MIR3934	5p		PISD, NAA50
MIR3939	3p	COL8A1, HPS4
MIR3940	3p	ZNF585B, BLOC1S3
MIR3942	5p/3p	CNOT6L, BACH2	TRIP4, E2F7
MIR3944	5p/3p	FAM3C, KIF26B	TNRC6A, RBBP6
MIR409	5p/3p	ATP5G3 (ATP5MC3), FLCN
MIR410	3p	RAB3B, AMER1
MIR411	5p		PGAM5, PLEKHA1
MIR412	5p		OBFC1 (STN1), TM9SF3
MIR421	3p	VMP1, ATM
MIR423	5p		ZBTB46, SEPT8
MIR424	5p		PLAG1, SMAD7
MIR425	5p		ATP5G3 (ATP5MC3), GAN
MIR429	3p	ZEB1, ZEB2
MIR431	3p	MTRNR2L3, PITX1
MIR432	5p		BLCAP, LRPPRC
MIR433	3p	HIVEP1, SSC5D
MIR4423	5p/3p	CBX6, C15orf52 (CCDC9B)	IFRD1, VMP1
MIR4424	5p		GIGYF1, CREBL2
MIR4433B	5p/3p	DDX39B, ABCF2	COPS7B, SKIL
MIR448	3p	SATB1, C4orf29 (ABHD18)
MIR449A	5p		SATB2, CDK6
MIR449B	5p		TNRC18P2, CCNE2
MIR449C	5p		MYC, KCNJ11
MIR450A1	5p		QSER1, ARSK
MIR450A2	5p		QSER1, ARSK
MIR450B	5p		ANKEF1, CALM2
MIR451A	5p		MIF, IL6R
MIR452	5p		LAMC1, CDKN1B
MIR4524A	5p/3p	IFRD1, PAGR1	BZW1, ATAD5
MIR454	3p	SMAD4, MMGT1
MIR455	5p/3p	SVOP, ARL5C	CDKN1B, KLHL15
MIR4637	3p	STRN, C15orf52 (CCDC9B)
MIR4659A	3p	NAGK, ARHGAP21
MIR4659B	3p	NAGK, ARHGAP21
MIR4661	5p		IL6ST, SNRPB2
MIR4662A	5p		TAOK1, BANK1
MIR4662B	3p	DDX39B, H3F3C (H3-5)
MIR4664	5p		PLCG2, DDX39B
MIR4670	5p/3p	FNDC3A, VAV3	PDPK1, CXorf21 (TASL)
MIR4676	5p/3p	LAMC1, UBE2D1	ATAD5, CCNA2
MIR4677	3p	PER1, SEPT8
MIR4684	3p	TUBB2A, GATA6
MIR4687	5p/3p	SLC37A4, ADAP1	ELK4, CMSS1
MIR4707	3p	CXorf38, G3BP1
MIR4709	3p	ACVR1B, ARID3B
MIR4728	5p/3p	SSR1, NARS (NARS1)	GATA6, AGO2
MIR4731	5p/3p	NRF1, SHOC2	RAB5B, ASH2L
MIR4746	5p		CAMK4, KDM6B
MIR4749	5p/3p	CCDC71L, FAM53C	CTC1, PER1
MIR4755	5p/3p	RBFOX2, IRAK3	ZDHHC20, BCAN
MIR4761	5p/3p	CCNL1, NABP1	VMP1, ABL2
MIR4766	3p	AGO2, FIGN
MIR4772	5p/3p	SNRK, DCTN5	YOD1, NRF1
MIR4778	5p/3p	LYRM2, BIRC5	AKAP11, CLN8
MIR4786	5p/3p	SHOC2, DDX39B	LZIC, AFF2
MIR4793	5p/3p	SOCS5, ALDH9A1	H3F3C (H3-5), TECPR2
MIR4796	5p/3p	AKAP11, CCND1	DEPTOR, FRS2
MIR4802	5p/3p	ATG2A, VAV3	DNAJB9, SRGAP1
MIR483	5p/3p	RAC1, RREB1	NUCB1, PCSK9
MIR485	5p/3p	KPNA2, GAS1	ADM, BIRC5
MIR486-1	5p		H3F3B (H3-3B), BTF3L4
MIR486-2	5p		H3F3B (H3-3B), BTF3L4
MIR487A	5p/3p	PRKAA1, TRIM66	FIGN, EN2
MIR487B	3p	FRRS1, ARPP19
MIR488	3p	CCDC115, RPS27A
MIR489	3p	GNAL, UBE2D1
MIR490	5p/3p	SMARCD1, FAM105A (OTULINL)	CALM3, ARPP19
MIR491	5p		MRE11A, BCL2L1
MIR493	5p/3p	WDR82P1, HNRNPU	DDX55, SULT1B1
MIR494	3p	HOXA10, RHOB
MIR495	3p	INHBA, COIL
MIR496	3p	MORF4L1, H2AFZ (H2AZ1)
MIR497	5p		HDGF, WEE1
MIR498	5p/3p	FNDC3A*, BRCA1*	FNDC3A*, BRCA1*
MIR499A	5p		PAQR5, TYRP1
MIR5000	3p	EDARADD, VAV3
MIR5001	5p/3p	C1orf56, C20orf144	VAV3, UNK
MIR5004	5p/3p	HIST2H3C (H3C14), HIST2H3A (H3C15)	KPNA2, CDCA3
MIR500A	3p	ANKEF1, LRRC55
MIR500B	5p		PLEKHG3, TECPR2
MIR501	3p	COL23A1, CA12
MIR5010	5p/3p	B2M, FZD6	STK38, IGF1R
MIR502	3p	COL23A1, CA12
MIR503	5p		CCND1, PIK3R1
MIR504	5p		PLCG2, MAT2A
MIR505	3p	VMP1, SOCS5
MIR506	3p	CDK4, QRFPR
MIR507	3p	ANKEF1, CALM2
MIR508	3p	ATAD5, F3
MIR509-1	3p	ZNF460, COX10
MIR509-2	3p	ZNF460, COX10
MIR509-3	3p	ZNF460, COX10
MIR510	5p/3p	RPS27A, PPP1R15B	PER1, SMAD7
MIR511	3p	DBT, CYP4F11
MIR512-1	3p	PFKP, FEM1C
MIR512-2	3p	PFKP, FEM1C
MIR513A1	5p/3p	KANSL1, GSK3B	OSBPL10, PIGO
MIR513A2	5p/3p	KANSL1, GSK3B	OSBPL10, PIGO
MIR513B	5p		UBN2, GMFB
MIR513C	5p/3p	KANSL1, GSK3B	BTG3, AHSA2 (AHSA2P)
MIR514A1	3p	HAUS3, CEP55
MIR514A2	3p	HAUS3, CEP55
MIR514A3	3p	HAUS3, CEP55
MIR514B	3p	HAUS3, CEP55
MIR515-1	5p		VAV3, ZNF138
MIR515-2	5p		VAV3, ZNF138
MIR516A1	5p		CALR, DAZAP2
MIR516A2	5p		CALR, DAZAP2
MIR516B1	5p/3p	PSAT1, B3GALT5	ZNF354B, CNOT6
MIR516B2	5p/3p	PSAT1, B3GALT5	ZNF354B, CNOT6
MIR517A	3p	NUPL2 (NUP42), DNAJC28
MIR517B	3p	NUPL2 (NUP42), DNAJC28
MIR517C	3p	NUPL2 (NUP42), DNAJC28
MIR5187	5p		ORC4, CRTAP
MIR518A1	5p/3p	RBM8A, ACVR1B	ZNF800, H3F3C (H3-5)
MIR518A2	5p/3p	RBM8A, ACVR1B	ZNF800, H3F3C (H3-5)
MIR518B	3p	RBM8A, ACVR1B
MIR518C	5p/3p	RBM8A, ACVR1B	ABCC6, ARL5B
MIR518D	5p/3p	RBM8A, ACVR1B	MSANTD4, EIF4H
MIR518E	5p		MSANTD4, EIF4H
MIR518F	5p/3p	RBM8A, ACVR1B	MSANTD4, EIF4H
MIR519A1	3p	PAQR5, DICER1
MIR519A2	3p	PAQR5, DICER1
MIR519B	5p/3p	PAQR5, LAPTM4A	MSANTD4, EIF4H
MIR519C	5p/3p	PAQR5, LAPTM4A	MSANTD4, EIF4H
MIR519D	3p	HMGB1, FBXL5
MIR519E	3p	AFF1, GIGYF1
MIR520A	5p/3p	PFKP, BLCAP	TSTD2, ARHGAP1
MIR520B	5p		PFKP, BLCAP
MIR520C	3p	DAZAP2, BLCAP
MIR520D	5p/3p	DAZAP2, BLCAP	UBN2, CDC37L1
MIR520E	3p	PFKP, BLCAP
MIR520F	3p	KIAA0513, MKNK2
MIR520G	3p	KLHL11, PLEKHA1
MIR520H	3p	KLHL11, PLEKHA1
MIR521-1	3p	CARF, INPP5B
MIR521-2	3p	CARF, INPP5B
MIR522	3p	FIGN, ZNF460
MIR523	5p		EIF4H, MSANTD4
MIR524	5p/3p	UNC13A, VANGL1	UBN2, CDC37L1
MIR525	5p/3p	UNC13A, VANGL1	ARHGAP1, TSTD2
MIR526A1	5p/3p	EIF4H*, MSANTD4*	EIF4H*, MSANTD4*
MIR526A2	5p		EIF4H*, MSANTD4*
MIR526B	3p	AKAP11, CCND1
MIR527	5p		ZNF800, H3F3C (H3-5)
MIR532	5p		CASP16 (CASP16P), LRPPRC
MIR539	5p/3p	KPNA2, GAS1	POTED, CCDC71L
MIR541	5p/3p	GIGYF1, C16ORF72 (HAPSTR1)	CCND1, CDK6
MIR542	3p	MYLIP, PLCG2
MIR543	3p	HMGA2, ARID1B
MIR544A	3p	FAM98A, HMGN2
MIR545	5p/3p	CDK4, AMOTL1	MYLIP, AKIRIN1
MIR548A3	3p	DDX3X, KANSL1
MIR548AE2	5p/3p	CDKN1B, FOXN2	ANKEF1, INHBA
MIR548AM	5p		ANKEF1, INHBA
MIR548AP	5p/3p	CCDC115, ANKEF1	ANKEF1, INHBA
MIR548AQ	3p	CDKN1B, FOXN2
MIR548AR	5p		ANKEF1, INHBA
MIR548AS	5p		ANKEF1, INHBA
MIR548AT	5p		TMOD3, GPBP1L1
MIR548AV	5p		CAPZA1, YWHAE
MIR548AX	5p		ANKEF1, MTMR6
MIR548AY	5p		ANKEF1, INHBA
MIR548AZ	5p		DNAJB9, KPNA2
MIR548B	5p/3p	MAP3K9, SUN2	ANKEF1, INHBA
MIR548D1	5p		ANKEF1, INHBA
MIR548D2	5p		ANKEF1, INHBA
MIR548E	5p/3p	DDX3X, KANSL1	E2F7, STK38
MIR548G	5p		ANKEF1, MMGT1
MIR548H4	5p		ANKEF1, INHBA
MIR548J	5p		ANKEF1, INHBA
MIR548O2	5p/3p	TMC7, ADSS	ANKEF1, INHBA
MIR548X	5p/3p	CDKN1B, FOXN2	ANKEF1, MMGT1
MIR550A1	5p/3p	C2orf72, HPS4	FZD6, KLHL15
MIR550A2	5p/3p	C2orf72, HPS4	FZD6, KLHL15
MIR550A3	3p	C2orf72, HPS4
MIR551A	3p	VIMP (SELENOS), REXO1
MIR551B	3p	VIMP (SELENOS), REXO1
MIR552	5p/3p	EDARADD, PIGO	RAN, CTC1
MIR556	5p/3p	NR2C2, CCNE2	CCND1, ABLIM1
MIR5579	5p/3p	C15orf52 (CCDC9B), PURG	NUFIP2, FKBP14
MIR5581	3p	DNAJB6, ABLIM1
MIR5583-1	5p/3p	BCL2L11, DDX55	PDE12, PMAIP1
MIR5583-2	5p/3p	BCL2L11, DDX55	PDE12, PMAIP1
MIR5586	5p/3p	AKAP11, TMEM170A	HES7, GPRC5A
MIR561	5p		SUMF2, FKBP1C
MIR5682	3p	CTC1, MCL1
MIR5683	5p		PLCG2, WASL
MIR5687	3p	GSE1, C6ORF120
MIR574	3p	CKS2, IRF4
MIR576	5p/3p	SOX4, KPNA5	PTBP2, LRPPRC
MIR577	5p		IGF1R, KCTD15
MIR579	5p/3p	OLIG3, SNRPB2	RNF222,
MIR580	3p	RRAS2, SLC25A36
MIR582	5p		ZC3H11A, ANKRD11
MIR584	5p		KCNJ6, GNG12
MIR585	3p	DNAJC10, EIF5A2
MIR589	5p		KCTD15, KLHL42
MIR590	5p/3p	BANK1, GPATCH11	C15orf52 (CCDC9B), COX20
MIR592	5p		APOL6, CDKL1
MIR597	5p/3p	ZNF704, RAB23	APOL6, CDKL1
MIR598	3p	DTX4, B4GALT1
MIR599	3p	BCL2L11, SREK1
MIR605	5p/3p	HSPA6, AKIRIN1	ZNF12, HES7
MIR615	3p	SECTM1, CD300E
MIR616	5p/3p	CDK4, COIL	ASH2L, CDK6
MIR624	5p/3p	VMP1, INSIG1	GRPEL2, NUP155
MIR625	5p/3p	ENDOD1, TNIP1	IGF1R, STK38
MIR627	5p		KANSL1, SLFN5
MIR628	5p		TFAP2A, SSR1
MIR629	5p		HIST1H2BE, HIST1H2BB (H2BC3)
MIR642A	5p/3p	AFF4, BAZ2A	EEF2, CDC42EP4
MIR642B	5p/3p	AFF4, BAZ2A	CCDC115, ZDHHC20
MIR643	3p	PCMTD1, APOL6
MIR6505	5p		NFAT5, MKNK2
MIR6509	5p/3p	ADRB1, ZNF138	ADM, GATA6
MIR651	5p		C7orf60 (BMT2), AKAP2
MIR6511A1	3p	HSPA6, BIRC5
MIR6511A2	3p	HSPA6, BIRC5
MIR6511A3	3p	HSPA6, BIRC5
MIR6511A4	3p	HSPA6, BIRC5
MIR6514	5p		ATG2A, DNAJB9
MIR652	3p	SRM, ADM2
MIR6529	5p
MIR653	5p/3p	UBN2, CSNK1G1	MTRNR2L8, RPS27A
MIR654	3p	HDGF, CLN8
MIR655	3p	E2F7, ANKRD33B
MIR656	3p	PHF8, RABGAP1
MIR659	5p		HIST1H2AH, MAT2A
MIR660	5p		GALNT7, C18orf25
MIR664A	5p/3p	SNRPB2, OLIG3	ADAR, C15orf40
MIR664B	5p		GPBP1L1, CD55
MIR670	3p	ADM, MAT2A
MIR671	5p		DDX39B, OGT
MIR6715A	3p	KPNA2, EDEM1
MIR6720	5p/3p	ABCB11, ALDOA	HES7, HES4
MIR6733	5p		ZNF354B, POU3F2
MIR6734	5p		SEPT8, ATXN7L3B
MIR6735	5p		ATXN7L3B, CCNL1
MIR6741	5p/3p	VAV3, CNKSR3	EEF2, TAOK1
MIR6742	5p/3p	CCDC115, ZADH2	SHOC2, ASCL2
MIR675	5p/3p	EHD3, C9orf170 (LINC02872)	NAGK, NFX1
MIR6758	5p/3p	CMKLR1, METAP2	AGO2, DAZAP2
MIR676	3p	CCDC144A, CTBP1
MIR6769A	5p/3p	ABCF2, FAM53C	GIGYF1, C16ORF72 (HAPSTR1)
MIR6770-1	5p		PAQR5, QRFPR
MIR6770-2	5p		PAQR5, QRFPR
MIR6770-3	5p		PAQR5, QRFPR
MIR6791	3p	ABL2, FAM98A
MIR6793	5p/3p	CDKN1B, ALDOA	HIST2H3A (H3C15), HIST2H3C (H3C14)
MIR6802	3p	C1orf64 (SRARP), KLF2
MIR6807	5p/3p	MARCH5 (MARCHF5), ADSS	HAVCR1, SLC9A8
MIR6820	5p/3p	CA12, C9orf156 (TRMO)	POU3F3, ABCC5
MIR6833	5p/3p	PTCH2, ZNF667	DNAJB9, DNTTIP2
MIR6834	5p/3p	GOLGA8A, GOLGA8B	TUBB2A, SEPT8
MIR6837	5p		CCDC85C, DNLZ
MIR6840	5p/3p	SLFN12L, CTC1	IL1RAPL1, VAV3
MIR6842	3p	MRVI1 (IRAG1), ORC4
MIR6855	5p/3p	PANK1, GNG5	BMP8B, FXYD5
MIR708	5p		TMED4, SEMA4C
MIR7-1	5p		EGFR, RELA
MIR7111	5p/3p	ADRB1, ADM	MRE11A, AGO2
MIR7151	5p		ARL5B, CASP16 (CASP16P)
MIR7154	5p/3p	CYP2W1, CCDC64 (BICDL1)	HIVEP1, RBFOX2
MIR7161	5p		C1orf50, FLCN
MIR7-2	5p		EGFR, RELA
MIR7-3	5p		EGFR, RELA
MIR744	5p		BARX1, FAM212B (INKA2)
MIR758	5p/3p	GRPEL2, COL4A1	KCNJ6, GNG12
MIR760	3p	HIST1H3D (H3C4), HIST2H3A (H3C15)
MIR766	5p/3p	ABCC5, HES7	SMAD7, BTF3L4
MIR767	5p		ANKEF1, COL4A1
MIR769	5p		PABPC1L2A, LRPPRC
MIR770	5p		MAPRE3, XBP1P1
MIR7854	3p	CD207, CTSB
MIR802	5p		KPNA2, RWDD2A
MIR873	5p		AMER1, ABCF2
MIR874	3p	NUFIP2, ZNF354B
MIR875	5p/3p	CALR, RAD21	SSFA2 (ITPRID2), ADAMTS4
MIR876	5p/3p	DDX39B, BBC3	TAOK1, CTC1
MIR877	5p		PCNA, CDKN1B
MIR885	5p/3p	HES7, PFN1	CASP16 (CASP16P), RAC1
MIR887	3p	CRLF3, MNX1
MIR888	5p		SMIM11, ARHGEF6
MIR889	3p	CNOT2, NFAT5
MIR890	5p		H3F3C (H3-5), H3F3B (H3-3B)
MIR892A	3p	KIF5B, CBY3
MIR892B	3p	LAMC1, ZMAT3
MIR892C	5p/3p	LAMC1, UBE2D1	OLIG3, RAB5C
MIR9-1	5p		NFKB1, AMOTL1
MIR9-2	5p		NFKB1, AMOTL1
MIR92A1	3p	BCL2L11, MYLIP
MIR92A2	3p	BCL2L11, MYLIP
MIR92B	3p	SOX4, FOXN2
MIR93	5p		TGFBR2, ZBTB4
MIR9-3	5p		NFKB1, AMOTL1
MIR934	5p		RBM33, TIPRL
MIR935	3p	RRAS2, F3
MIR937	3p	FOXQ1, CAMK2N2
MIR941-1	3p	HSPA6, CEP19
MIR941-2	3p	HSPA6, CEP19
MIR941-3	3p	HSPA6, CEP19
MIR941-4	3p	HSPA6, CEP19
MIR941-5	3p	HSPA6, CEP19
MIR942	5p/3p	GAS1, CASP16 (CASP16P)	DKK3, AGO1
MIR944	3p	NAPG, BTBD3
MIR95	3p	CCND1, DGS2
MIR96	5p		FOXO1, KRAS
MIR98	5p		HMGA2, SLC20A1
MIR9851	undetermined
MIR9903	3p
MIR99A	5p		MTOR, SMARCA5
MIR99B	5p		KBTBD8, SMARCA5
MIRLET7A1	5p		HMGA2, HMGA1
MIRLET7A2	5p		HMGA2, HMGA1
MIRLET7A3	5p		HMGA2, HMGA1
MIRLET7B	5p		HMGA1, HMGA2
MIRLET7C	5p		HMGA2, IGF1R
MIRLET7D	5p		HMGA2, SLC11A2
MIRLET7E	5p		IGF1R, SMC1A
MIRLET7F1	5p		C5ORF51 (RIMOC1), GRPEL2
MIRLET7F2	5p		C5ORF51 (RIMOC1), GRPEL2
MIRLET7G	5p		HMGA2, IGF2BP1
MIRLET7I	5p		C5ORF51 (RIMOC1), GRPEL2
