# Supplementary material for: CMC: Cancer miRNA Census – a list of cancer-related miRNA genes
Source: Nucleic Acids Res. 2024 Jan 23;52(4):1628–44. doi: 10.1093/nar/gkae017 (PMC10899758; doi:10.1093/nar/gkae017)
Supplement: gkae017_Supplemental_Files [file gkae017_supplemental_files.zip › 231122_SuszynskaM_Supplementary_TableS8.xlsx]

## Sheet: Table S8_Gene Ontology BP
Supplementary Table S8. DAVID and ShinyGO fold enrichment analysis of CMC and non-CMC targets in Gene Ontology (BP), DisGeNET, Reactome pathways, KEGG pathways terms, and MSigDB hallmarks
Legend: each tab shows the results for CMC (above) and non-CMC (below) targets; the enrichment results of Gene Ontology (BP), DisGeNET, Reactome pathways, KEGG pathways terms, and MSigDB hallmarks are shown in the separate tabs
CMC
Gene Ontology - Biological Process term	Count	%	PValue	Genes	List Total	Pop Hits	Pop Total	Fold Enrichment	Bonferroni	Benjamini	FDR
GO:0045944~positive regulation of transcription from RNA polymerase II promoter	46	25.4144	6.79655e-17	TRAF6, NFKB1, PER1, ZFX, VEGFA, MET, HDGF, ESR1, HMGA2, RORA, ATM, BACH1, TNIP1, MYC, HMGA1, HOXD10, E2F3, SP1, LMO2, MYO6, MYB, PTMA, REST, DEK, FOXO1, EGFR, YAP1, ZEB2, HIF1A, RELA, TP53, SMAD4, SMARCA5, MAPK7, CEBPB, SATB2, HOXA10, HMGB2, AKIRIN1, NFIA, BMAL1, RREB1, ZEB1, SOX4, YY1, RB1	174	1204	19357	4.25031	2.47802e-13	1.51631e-13	1.43679e-13
GO:0000122~negative regulation of transcription from RNA polymerase II promoter	41	22.6519	4.12371e-16	DICER1, TRAF6, NFKB1, PER1, VEGFA, HDGF, ESR1, CDK6, HMGA2, EID1, SMAD7, SNAI2, BACH1, CCND1, MYC, EZH2, BTG2, MYB, REST, FOXO1, YAP1, ZEB2, HIC2, RELA, TP53, SMAD4, CEBPB, SATB2, ZNF529, DNMT1, TXNIP, HMGB2, ZBTB46, PLK1, BMI1, MBD2, RREB1, ZEB1, ZBTB4, YY1, RB1	174	983	19357	4.64001	9.91207e-13	4.6e-13	4.35876e-13
GO:0043066~negative regulation of apoptotic process	30	16.5746	2.68088e-15	NFKB1, PRKAA1, VEGFA, HMGA2, SOCS3, MCL1, IGF1R, BIRC5, BCL2, MYC, CCND2, BCL2L2, VDAC1, PTMA, FOXO1, EGFR, MIF, RELA, TP53, MAPK7, ERBB3, ERBB2, PTEN, GSK3B, PDCD4, CDKN1B, HSPA1B, BIRC56, MTOR, PLK1	174	520	19357	6.4181	5.94724e-12	1.99368e-12	1.88913e-12
GO:0010628~positive regulation of gene expression	25	13.8122	3.38925e-11	OCLN, PRKAA1, VEGFA, CDK6, HMGA2, ROBO1, F3, ATM, TP53INP1, MYC, SP1, REST, YAP1, HIF1A, RELA, TP53, ERBB3, ERBB2, GSK3B, HSPA1B, DNMT1, MTOR, P2RX7, YY1, KRAS	174	513	19357	5.4214	7.56482e-08	1.89036e-08	1.79122e-08
GO:0000082~G1/S transition of mitotic cell cycle	11	6.07735	3.43039e-10	CDK4, CCND1, BCL2, MYC, CDKN1B, CCND2, CDKN1A, EZH2, E2F3, CDK6, LATS2	174	66	19357	18.5412	7.65662e-07	1.33106e-07	1.26126e-07
GO:0010629~negative regulation of gene expression	19	10.4972	3.57973e-10	DICER1, MIF, HIF1A, NFKB1, PRKAA1, VEGFA, OCLN, ESR1, ROBO1, TP53INP1, GSK3B, MYC, DNMT1, CDKN1A, HMGB2, YY1, REST, YAP1, RB1	174	309	19357	6.84044	7.98995e-07	1.33106e-07	1.26126e-07
GO:0008284~positive regulation of cell proliferation	24	13.2597	5.88379e-10	MIF, TGFBR2, PRKAA1, VEGFA, RELA, NAP1L1, ERBB3, ERBB2, IL6R, IGF1R, PTEN, CDK4, KIT, BIRC5, BCL2, MYC, CDKN1B, CCND2, EZH2, E2F3, IRS1, SOX4, EGFR, KRAS	174	541	19357	4.93518	1.31326e-06	1.87525e-07	1.7769e-07
GO:0048146~positive regulation of fibroblast proliferation	10	5.52486	1.31905e-09	MIF, CDK4, MYC, CDKN1A, CTC1, ESR1, CDK6, BMI1, EGFR, CCNA2	174	55	19357	20.2268	2.94412e-06	3.67851e-07	3.4856e-07
GO:0006355~regulation of transcription, DNA-templated	31	17.1271	2.62001e-09	ZFX, ESR1, HMGA2, SMAD7, SNAI2, RORA, TP53INP1, BACH1, MYC, HMGA1, EZH2, SP1, MYB, REST, ZEB2, HIF1A, RELA, TP53, SMAD4, SMARCA5, CEBPB, ZNF667, ZNF529, FOXN2, NFIA, BMAL1, RREB1, ZEB1, ZBTB4, SOX4, RB1	174	974	19357	3.54072	5.84784e-06	6.49471e-07	6.15411e-07
GO:0006974~cellular response to DNA damage stimulus	17	9.39227	3.85291e-09	TRAF6, TP53, ATM, CCND1, BCL2, MYC, CDKN1A, CTC1, MTOR, VAV3, RBBP6, BTG2, PCLAF, ZBTB4, YY1, FOXO1, YAP1	174	276	19357	6.85218	8.59967e-06	8.59585e-07	8.14506e-07
GO:0045893~positive regulation of transcription, DNA-templated	26	14.3646	6.60528e-09	NFKB1, ESR1, HMGA2, RORA, TP53INP1, CCNA2, MYC, HMGA1, SP1, MYB, REST, FOXO1, EGFR, YAP1, HIF1A, RELA, TP53, SMAD4, CEBPB, HMGB2, NFIA, BMAL1, MBD2, RREB1, SOX4, YY1	174	722	19357	4.00613	1.47429e-05	1.33967e-06	1.26941e-06
GO:0071456~cellular response to hypoxia	12	6.62983	2.6523e-08	PTEN, HIF1A, BCL2, MYC, CDKN1B, PRKAA1, VEGFA, TP53, MTOR, IRAK1, CCNA2, RORA	174	131	19357	10.1906	5.91975e-05	4.93106e-06	4.67246e-06
GO:0045892~negative regulation of transcription, DNA-templated	22	12.1547	6.50879e-08	HIC2, TRAF6, PER1, RELA, TP53, SMAD4, HMGA2, EID1, BIRC5, PDCD4, CDKN1B, HMGB2, HMGA1, EZH2, MBD2, BMAL1, ZEB1, MYB, ZBTB4, REST, FOXO1, RB1	174	585	19357	4.18365	0.000145266	1.11701e-05	1.05843e-05
GO:0051726~regulation of cell cycle	15	8.28729	1.30893e-07	TP53, CDK6, TP53INP1, ATM, PTEN, CDK4, BIRC5, CDKN1B, BIRC56, CDKN1A, PLK1, PCLAF, BMAL1, YY1, RB1	174	267	19357	6.24984	0.000292111	2.08588e-05	1.97649e-05
GO:0006357~regulation of transcription from RNA polymerase II promoter	38	20.9945	3.4092e-07	NFKB1, ZFX, VEGFA, HDGF, ESR1, SMAD7, RORA, BACH1, TNIP1, MYC, HOXD10, E2F3, CRK, SP1, PFN1, DEK, FOXO1, ZEB2, HIC2, HIF1A, RELA, TP53, SMAD4, SMARCA5, CEBPB, ZNF667, SATB2, ZNF529, HOXA10, HMGB2, ZBTB46, FOXN2, NFIA, BMAL1, RREB1, ZEB1, YY1, RB1	174	1711	19357	2.47071	0.000760645	5.07062e-05	4.8047e-05
GO:0043406~positive regulation of MAP kinase activity	9	4.97238	4.30969e-07	MIF, KIT, VEGFA, EZH2, P2RX7, IRAK1, ERBB2, ROBO1, EGFR	174	77	19357	13.0029	0.000961461	6.00933e-05	5.69418e-05
GO:0043065~positive regulation of apoptotic process	15	8.28729	1.50117e-06	MAP3K9, TP53, HMGA2, LATS2, MCL1, TP53INP1, ATM, BCL2L11, BCL2, RHOB, TXNIP, VAV3, SOX4, REST, FOXO1	174	327	19357	5.10308	0.003345	0.000197006	0.000186674
GO:0001541~ovarian follicle development	7	3.8674	1.62087e-06	KIT, BCL2, MYC, VEGFA, SMAD4, CEBPB, ATM	174	41	19357	18.9934	0.00361124	0.000200898	0.000190362
GO:0006468~protein phosphorylation	18	9.94475	1.95066e-06	MAP3K9, TGFBR2, PRKAA1, CDK6, ERBB3, LATS2, ERBB2, ATM, CDK4, CCND1, GSK3B, BIRC5, STK38, MTOR, SNRK, P2RX7, PLK1, IRAK1	174	489	19357	4.09499	0.00434442	0.000229049	0.000217037
GO:0035556~intracellular signal transduction	17	9.39227	2.97655e-06	SOCS1, PRKAA1, YWHAE, SMAD4, MAPK7, HMGA2, LATS2, ERBB2, SOCS3, KIT, GSK3B, STK38, SNRK, VAV3, IRAK1, RAC1, AKAP11	174	450	19357	4.20267	0.00662164	0.000332034	0.000314621
GO:1902895~positive regulation of pri-miRNA transcription from RNA polymerase II promoter	7	3.8674	6.76588e-06	HIF1A, MYC, RELA, TP53, SMAD4, MYB, EGFR	174	52	19357	14.9756	0.014988	0.000718794	0.000681099
GO:0043524~negative regulation of neuron apoptotic process	10	5.52486	8.79541e-06	CCND1, HIF1A, BCL2, BIRC5, BIRC56, HDGF, BTG2, ERBB3, CEBPB, KRAS	174	151	19357	7.36736	0.01944	0.000891934	0.000845159
GO:0071347~cellular response to interleukin-1	8	4.41989	1.02415e-05	HIF1A, NFKB1, MYC, RELA, BMI1, CEBPB, YY1, RORA	174	84	19357	10.595	0.0225999	0.000958687	0.000908411
GO:0090399~replicative senescence	5	2.76243	1.03131e-05	SERPINE1, CDKN1A, TP53, CTC1, ATM	174	16	19357	34.7647	0.022756	0.000958687	0.000908411
GO:0097192~extrinsic apoptotic signaling pathway in absence of ligand	6	3.31492	1.40593e-05	BCL2L11, GSK3B, BCL2, BCL2L2, ERBB3, MCL1	174	35	19357	19.0709	0.0308933	0.00122019	0.0011562
GO:0071230~cellular response to amino acid stimulus	7	3.8674	1.42201e-05	SOCS1, DNMT1, MTOR, COL4A1, ZEB1, CEBPB, EGFR	174	59	19357	13.1988	0.0312411	0.00122019	0.0011562
GO:0009410~response to xenobiotic stimulus	12	6.62983	1.72072e-05	CDK4, CCND1, BCL2, MYC, CDKN1B, BIRC56, TXNIP, TGFBR2, TP53, P2RX7, VAV3, KCNJ11	174	252	19357	5.29748	0.0376786	0.00142182	0.00134726
GO:0042127~regulation of cell proliferation	10	5.52486	2.38219e-05	CDK4, KIT, CDKN1B, TXNIP, TGFBR2, EZH2, ERBB3, MBD2, ERBB2, EGFR	174	171	19357	6.50568	0.0517823	0.0018981	0.00179855
GO:0006351~transcription, DNA-templated	11	6.07735	2.74637e-05	DNMT1, RELA, HMGA1, SMAD4, AKIRIN1, HDGF, HMGA2, ZEB1, PTMA, CCNA2, ZEB2	174	218	19357	5.61339	0.0594588	0.0020441	0.0019369
GO:0071392~cellular response to estradiol stimulus	6	3.31492	2.74867e-05	BCL2L11, BCL2L2, ESR1, EGFR, IGF1R, CCNA2	174	40	19357	16.6871	0.0595071	0.0020441	0.0019369
GO:0071222~cellular response to lipopolysaccharide	10	5.52486	4.41926e-05	CDK4, PDCD4, TRAF6, NFKB1, TNIP1, SERPINE1, RELA, HMGB2, IRAK1, CEBPB	174	185	19357	6.01336	0.0939313	0.00318044	0.00301365
GO:0007275~multicellular organism development	9	4.97238	4.64171e-05	KIT, HOXA10, MET, LMO2, ERBB3, ERBB2, RREB1, EGFR, IGF1R	174	144	19357	6.95295	0.0984189	0.00323021	0.00306081
GO:0045821~positive regulation of glycolytic process	5	2.76243	4.77832e-05	HIF1A, MYC, PRKAA1, MTOR, P2RX7	174	23	19357	24.1842	0.101164	0.00323021	0.00306081
GO:0071407~cellular response to organic cyclic compound	6	3.31492	4.92278e-05	CDKN1B, BIRC56, SLC16A1, AXIN2, MBD2, CEBPB	174	45	19357	14.833	0.104058	0.00323021	0.00306081
GO:0051402~neuron apoptotic process	7	3.8674	5.64787e-05	HIF1A, BCL2, TP53, ERBB3, KRAS, RB1, ATM	174	75	19357	10.3831	0.118442	0.00360011	0.00341131
GO:0048511~rhythmic process	7	3.8674	7.04697e-05	GSK3B, PER1, PRKAA1, TP53, EZH2, MTOR, SP1	174	78	19357	9.98372	0.145547	0.00436716	0.00413814
GO:0001666~response to hypoxia	9	4.97238	9.75234e-05	HIF1A, CDKN1B, TGFBR2, PRKAA1, SLC11A2, VEGFA, SMAD4, REST, ATM	174	160	19357	6.25765	0.19562	0.0058804	0.00557201
GO:0090398~cellular senescence	6	3.31492	0.000119424	MIF, CDKN1B, CDKN1A, TP53, IGF1R, ATM	174	54	19357	12.3608	0.233998	0.00701146	0.00664376
GO:0001934~positive regulation of protein phosphorylation	10	5.52486	0.000125793	CCND1, BIRC5, CCND2, CDKN1A, VEGFA, AXIN2, ERBB2, RAC1, EGFR, KRAS	174	212	19357	5.24751	0.244811	0.00719598	0.0068186
GO:0001701~in utero embryonic development	10	5.52486	0.000134943	BCL2L11, TRAF6, HM13, MYC, TGFBR2, VEGFA, TP53, SMAD4, RBBP6, BMI1	174	214	19357	5.19846	0.26008	0.00752644	0.00713173
GO:0010592~positive regulation of lamellipodium assembly	5	2.76243	0.000140839	OCLN, AKIRIN1, MTOR, FSCN1, RAC1	174	30	19357	18.5412	0.269755	0.00766372	0.00726181
GO:0032355~response to estradiol	7	3.8674	0.000166202	CCND1, MYC, CDKN1B, TXNIP, EZH2, ESR1, MBD2	174	91	19357	8.55747	0.309952	0.00852454	0.00807749
GO:0006879~cellular iron ion homeostasis	6	3.31492	0.000168122	CCDC115, HIF1A, MYC, SLC11A2, SMAD4, ISCU	174	58	19357	11.5083	0.312903	0.00852454	0.00807749
GO:2000134~negative regulation of G1/S transition of mitotic cell cycle	6	3.31492	0.000168122	PTEN, BCL2, CDKN1A, WEE1, EZH2, RB1	174	58	19357	11.5083	0.312903	0.00852454	0.00807749
GO:0030307~positive regulation of cell growth	7	3.8674	0.000176496	BCL2, CRK, MTOR, ERBB2, H3-3B, EGFR, YAP1	174	92	19357	8.46446	0.325629	0.00856006	0.00811115
GO:0035264~multicellular organism growth	7	3.8674	0.000176496	TP53, CTC1, MTOR, RBBP6, H3-3B, CLIC4, ATM	174	92	19357	8.46446	0.325629	0.00856006	0.00811115
GO:0007265~Ras protein signal transduction	7	3.8674	0.000187287	DNMT1, CDKN1A, TP53, RREB1, KRAS, RB1, CCNA2	174	93	19357	8.37344	0.34168	0.00889017	0.00842394
GO:0045736~negative regulation of cyclin-dependent protein serine/threonine kinase activity	5	2.76243	0.000205949	PTEN, CDKN1B, CDKN1A, PLK1, LATS2	174	33	19357	16.8556	0.368543	0.00957233	0.00907033
GO:0046777~protein autophosphorylation	9	4.97238	0.000211488	MAP3K9, GSK3B, KIT, MTOR, IRAK1, ERBB2, EGFR, IGF1R, ATM	174	179	19357	5.59343	0.376303	0.00962918	0.0091242
GO:0006338~chromatin remodeling	9	4.97238	0.000219715	MYC, SMARCA5, ESR1, MBD2, MYB, SATB2, YY1, DEK, RB1	174	180	19357	5.56236	0.387654	0.00980368	0.00928954
GO:0010389~regulation of G2/M transition of mitotic cell cycle	4	2.20994	0.000237527	CDK4, CDKN1A, CTC1, CDK6	174	14	19357	31.7849	0.411527	0.0102976	0.00975757
GO:0008285~negative regulation of cell proliferation	14	7.73481	0.000240016	TP53, SMAD4, AXIN2, CDK6, TP53INP1, PTEN, CDKN1B, HSPA1B, CDKN1A, HMGA1, BTG2, ZEB1, SOX4, REST	174	456	19357	3.41548	0.414787	0.0102976	0.00975757
GO:0018105~peptidyl-serine phosphorylation	9	4.97238	0.000245877	GSK3B, BCL2, STK38, TGFBR2, MTOR, MAPK7, PLK1, LATS2, ATM	174	183	19357	5.47117	0.422395	0.01035	0.00980723
GO:0030336~negative regulation of cell migration	9	4.97238	0.000264423	PTEN, MIF, BCL2, SERPINE1, RHOB, ROBO1, CLIC4, SMAD7, TP53INP1	174	185	19357	5.41202	0.445823	0.0109246	0.0103517
GO:0007346~regulation of mitotic cell cycle	6	3.31492	0.000288187	BIRC5, MYC, CDKN1A, YWHAE, PLK1, RB1	174	65	19357	10.269	0.474459	0.0111536	0.0105686
GO:0003180~aortic valve morphogenesis	5	2.76243	0.000290344	TGFBR2, AXIN2, ROBO1, SNAI2, RB1	174	36	19357	15.451	0.476983	0.0111536	0.0105686
GO:0030010~establishment of cell polarity	5	2.76243	0.000290344	GSK3B, BIRC56, WEE1, CRK, IGF1R	174	36	19357	15.451	0.476983	0.0111536	0.0105686
GO:0032869~cellular response to insulin stimulus	7	3.8674	0.000293627	CDK4, MYC, SP1, IRS1, PCSK9, FOXO1, RB1	174	101	19357	7.7102	0.480803	0.0111536	0.0105686
GO:1904385~cellular response to angiotensin	4	2.20994	0.000294962	NFKB1, MYC, RELA, IGF1R	174	15	19357	29.6659	0.482348	0.0111536	0.0105686
GO:0060412~ventricular septum morphogenesis	5	2.76243	0.000323282	TGFBR2, SMAD4, ROBO1, SOX4, SMAD7	174	37	19357	15.0334	0.514066	0.0118236	0.0112036
GO:2001240~negative regulation of extrinsic apoptotic signaling pathway in absence of ligand	5	2.76243	0.000323282	BCL2, HSPA1B, MAPK7, MCL1, SNAI2	174	37	19357	15.0334	0.514066	0.0118236	0.0112036
GO:0006915~apoptotic process	16	8.83978	0.000360142	MAP3K9, NFKB1, TGFBR2, TP53, MCL1, TP53INP1, PTEN, BCL2L11, BIRC5, PDCD4, BCL2, RHOB, BCL2L2, VDAC1, PCSK9, FOXO1	174	605	19357	2.94207	0.552456	0.012572	0.0119127
GO:0010039~response to iron ion	4	2.20994	0.00036065	CCND1, HIF1A, BCL2, SLC11A2	174	16	19357	27.8118	0.552964	0.012572	0.0119127
GO:0014009~glial cell proliferation	4	2.20994	0.00036065	TP53, SOX4, KRAS, RB1	174	16	19357	27.8118	0.552964	0.012572	0.0119127
GO:0008584~male gonad development	7	3.8674	0.000381002	BCL2L11, KIT, BCL2, HOXA10, HMGB2, ESR1, H3-3B	174	106	19357	7.34651	0.572824	0.0130772	0.0123914
GO:0001525~angiogenesis	10	5.52486	0.000391199	PTEN, HIF1A, SERPINE1, RHOB, VEGFA, AMOTL1, VAV3, CLIC4, NRP2, RORA	174	247	19357	4.50393	0.58244	0.0132237	0.0125302
GO:0030857~negative regulation of epithelial cell differentiation	4	2.20994	0.000435062	CCND1, ZEB1, KRAS, YAP1	174	17	19357	26.1758	0.621398	0.0142754	0.0135267
GO:0033674~positive regulation of kinase activity	6	3.31492	0.000435108	KIT, MET, ERBB3, ERBB2, EGFR, IGF1R	174	71	19357	9.40117	0.621436	0.0142754	0.0135267
GO:1904761~negative regulation of myofibroblast differentiation	3	1.65746	0.000470915	PDCD4, TP53INP1, RB1	174	4	19357	83.4353	0.650528	0.0152263	0.0144278
GO:0007507~heart development	9	4.97238	0.000619042	PTEN, CDKN1B, CDKN1A, TGFBR2, ERBB3, MBD2, ERBB2, SOX4, ATM	174	210	19357	4.76773	0.748957	0.0197298	0.0186951
GO:0014065~phosphatidylinositol 3-kinase signaling	5	2.76243	0.000689902	PTEN, ERBB3, ERBB2, IRS1, IGF1R	174	45	19357	12.3608	0.785703	0.0214547	0.0203295
GO:0045766~positive regulation of angiogenesis	8	4.41989	0.000692397	HIF1A, SERPINE1, RHOB, TGFBR2, VEGFA, SP1, HMGA2, F3	174	164	19357	5.42669	0.786894	0.0214547	0.0203295
GO:0030890~positive regulation of B cell proliferation	5	2.76243	0.000750384	MIF, BCL2, CDKN1A, VAV3, BMI1	174	46	19357	12.0921	0.812783	0.022933	0.0217303
GO:0006977~DNA damage response, signal transduction by p53 class mediator resulting in cell cycle arrest	4	2.20994	0.000828867	CDKN1B, CDKN1A, TP53, ATM	174	21	19357	21.1899	0.842888	0.0249892	0.0236787
GO:0032956~regulation of actin cytoskeleton organization	6	3.31492	0.000842691	RHOB, RHOC, CRK, MTOR, FSCN1, RAC1	174	82	19357	8.14003	0.847666	0.0250672	0.0237526
GO:0034097~response to cytokine	5	2.76243	0.00088243	BCL2, NFKB1, RELA, IL6R, MCL1	174	48	19357	11.5882	0.860606	0.025904	0.0245455
GO:0030308~negative regulation of cell growth	7	3.8674	0.000950132	BCL2, CDKN1B, HSPA1B, CDKN1A, TP53, SMAD4, RB1	174	126	19357	6.1804	0.880172	0.0272935	0.0258621
GO:0001837~epithelial to mesenchymal transition	5	2.76243	0.000954232	GSK3B, HIF1A, SMAD4, HMGA2, SNAI2	174	49	19357	11.3517	0.881265	0.0272935	0.0258621
GO:2000378~negative regulation of reactive oxygen species metabolic process	4	2.20994	0.00108932	HIF1A, BCL2, TP53, VDAC1	174	23	19357	19.3473	0.912199	0.0307628	0.0291496
GO:0008630~intrinsic apoptotic signaling pathway in response to DNA damage	5	2.76243	0.00111	BCL2L11, BCL2, BCL2L2, MCL1, ATM	174	51	19357	10.9066	0.916164	0.0309551	0.0293317
GO:0061419~positive regulation of transcription from RNA polymerase II promoter in response to hypoxia	3	1.65746	0.00116349	HIF1A, VEGFA, TP53	174	6	19357	55.6236	0.925608	0.0316553	0.0299952
GO:1903944~negative regulation of hepatocyte apoptotic process	3	1.65746	0.00116349	PRKAA1, IGF1R, RB1	174	6	19357	55.6236	0.925608	0.0316553	0.0299952
GO:0010718~positive regulation of epithelial to mesenchymal transition	5	2.76243	0.0011942	TGFBR2, SMAD4, EZH2, AXIN2, MTOR	174	52	19357	10.6968	0.930543	0.0320995	0.0304161
GO:1902894~negative regulation of pri-miRNA transcription from RNA polymerase II promoter	4	2.20994	0.0012368	RELA, ESR1, YY1, REST	174	24	19357	18.5412	0.93685	0.0328488	0.0311261
GO:0090263~positive regulation of canonical Wnt signaling pathway	7	3.8674	0.00125676	NFKB1, BMAL1, SOX4, EGFR, AMER1, YAP1, ZEB2	174	133	19357	5.85511	0.939605	0.0329862	0.0312563
GO:0035019~somatic stem cell population maintenance	5	2.76243	0.00137584	KIT, SMC1A, SOX4, REST, YAP1	174	54	19357	10.3007	0.953718	0.0346121	0.0327969
GO:0045786~negative regulation of cell cycle	5	2.76243	0.00137584	PDCD4, RHOB, HOXD10, CDK6, RB1	174	54	19357	10.3007	0.953718	0.0346121	0.0327969
GO:0003148~outflow tract septum morphogenesis	4	2.20994	0.00139627	TGFBR2, SMAD4, ROBO1, NRP2	174	25	19357	17.7995	0.955784	0.0346121	0.0327969
GO:0007569~cell aging	4	2.20994	0.00139627	MIF, PDCD4, BCL2, TP53	174	25	19357	17.7995	0.955784	0.0346121	0.0327969
GO:0017015~regulation of transforming growth factor beta receptor signaling pathway	4	2.20994	0.00139627	SMAD4, LATS2, ZEB1, SMAD7	174	25	19357	17.7995	0.955784	0.0346121	0.0327969
GO:0000079~regulation of cyclin-dependent protein serine/threonine kinase activity	5	2.76243	0.00147352	CCND1, CDKN1B, CCND2, CDKN1A, CCNA2	174	55	19357	10.1134	0.962796	0.0359781	0.0340913
GO:0042060~wound healing	6	3.31492	0.00148363	CDKN1A, TGFBR2, SMAD4, ERBB3, ERBB2, YAP1	174	93	19357	7.17723	0.963627	0.0359781	0.0340913
GO:0048468~cell development	4	2.20994	0.00156809	TRAF6, EZH2, AXIN2, YY1	174	26	19357	17.1149	0.969885	0.0374033	0.0354418
GO:0009612~response to mechanical stimulus	5	2.76243	0.00157593	TXNIP, TGFBR2, P2RX7, BTG2, MBD2	174	56	19357	9.93278	0.970408	0.0374033	0.0354418
GO:0002931~response to ischemia	5	2.76243	0.00179542	BCL2, TP53, BCL2L2, P2RX7, REST	174	58	19357	9.59027	0.981884	0.0417249	0.0395367
GO:0048661~positive regulation of smooth muscle cell proliferation	5	2.76243	0.00179542	MYC, TGFBR2, IRAK1, IL6R, IGF1R	174	58	19357	9.59027	0.981884	0.0417249	0.0395367
GO:0010332~response to gamma radiation	4	2.20994	0.0019501	BCL2, MYC, PRKAA1, TP53	174	28	19357	15.8924	0.987182	0.0443946	0.0420664
GO:2000773~negative regulation of cellular senescence	4	2.20994	0.0019501	PTEN, MIF, CDK6, HMGA2	174	28	19357	15.8924	0.987182	0.0443946	0.0420664
GO:0045656~negative regulation of monocyte differentiation	3	1.65746	0.00214641	MYC, ZBTB46, CDK6	174	8	19357	41.7177	0.991737	0.0473122	0.044831
GO:0031116~positive regulation of microtubule polymerization	4	2.20994	0.00216093	CDKN1B, OCLN, MET, RAC1	174	29	19357	15.3444	0.992001	0.0473122	0.044831
GO:0022008~neurogenesis	5	2.76243	0.00216308	BTBD3, ERBB3, ERBB2, PCSK9, EGFR	174	61	19357	9.11862	0.992039	0.0473122	0.044831
GO:0040008~regulation of growth	5	2.76243	0.00216308	SOCS1, TGFBR2, HMGA2, KCTD11, SOCS3	174	61	19357	9.11862	0.992039	0.0473122	0.044831
GO:0071480~cellular response to gamma radiation	4	2.20994	0.00238538	CDKN1A, TP53, YAP1, ATM	174	30	19357	14.833	0.995158	0.0516678	0.0489582
GO:0051301~cell division	11	6.07735	0.00249013	CDK4, CCND1, BIRC5, SMC1A, CCND2, WEE1, CDK6, HMGA2, LATS2, RB1, CCNA2	174	385	19357	3.17849	0.99617	0.0529346	0.0501585
GO:0010468~regulation of gene expression	9	4.97238	0.00251504	CDK4, HIF1A, BCL2, MYC, TGFBR2, CDK6, BMI1, IGF2BP1, REST	174	262	19357	3.82147	0.996378	0.0529346	0.0501585
GO:0030335~positive regulation of cell migration	9	4.97238	0.00251504	KIT, RHOC, VEGFA, SEMA4C, F3, EGFR, IGF1R, SNAI2, ATM	174	262	19357	3.82147	0.996378	0.0529346	0.0501585
GO:0042752~regulation of circadian rhythm	5	2.76243	0.00257965	GSK3B, PER1, PRKAA1, EZH2, MTOR	174	64	19357	8.69118	0.996865	0.0532889	0.0504943
GO:0070301~cellular response to hydrogen peroxide	5	2.76243	0.00257965	RHOB, PRKAA1, RELA, EZH2, MAPK7	174	64	19357	8.69118	0.996865	0.0532889	0.0504943
GO:0000165~MAPK cascade	7	3.8674	0.00271426	MAP3K9, MYC, YWHAE, MAPK7, P2RX7, EGFR, KRAS	174	155	19357	5.02406	0.997681	0.0546492	0.0517833
GO:0030216~keratinocyte differentiation	5	2.76243	0.00272991	TXNIP, EZH2, LATS2, CLIC4, YAP1	174	65	19357	8.55747	0.99776	0.0546492	0.0517833
GO:0051248~negative regulation of protein metabolic process	3	1.65746	0.00274349	MIF, NFKB1, BIRC56	174	9	19357	37.0824	0.997827	0.0546492	0.0517833
GO:1990314~cellular response to insulin-like growth factor stimulus	3	1.65746	0.00274349	CRK, IGF1R, CCNA2	174	9	19357	37.0824	0.997827	0.0546492	0.0517833
GO:0071466~cellular response to xenobiotic stimulus	5	2.76243	0.00304822	MYC, PRKAA1, TP53, REST, RB1	174	67	19357	8.30202	0.998902	0.0596541	0.0565257
GO:0071560~cellular response to transforming growth factor beta stimulus	5	2.76243	0.00304822	CRK, MAPK7, ZEB1, SMAD7, IGF1R	174	67	19357	8.30202	0.998902	0.0596541	0.0565257
GO:0046676~negative regulation of insulin secretion	4	2.20994	0.00314336	IRS1, KCNJ11, REST, FOXO1	174	33	19357	13.4845	0.999112	0.0604554	0.057285
GO:0097421~liver regeneration	4	2.20994	0.00314336	CCND1, MYC, EZH2, CEBPB	174	33	19357	13.4845	0.999112	0.0604554	0.057285
GO:0031507~heterochromatin assembly	5	2.76243	0.00321648	EZH2, SMARCA5, BMI1, HMGA2, RB1	174	68	19357	8.17994	0.999246	0.0608133	0.0576241
GO:1901224~positive regulation of NIK/NF-kappaB signaling	5	2.76243	0.00321648	PDCD4, TRAF6, RELA, IRAK1, EGFR	174	68	19357	8.17994	0.999246	0.0608133	0.0576241
GO:0021766~hippocampus development	5	2.76243	0.00339097	GSK3B, YWHAE, EZH2, CRK, IGF1R	174	69	19357	8.06139	0.99949	0.0633838	0.0600598
GO:0033033~negative regulation of myeloid cell apoptotic process	3	1.65746	0.00340926	MIF, BCL2, SNAI2	174	10	19357	33.3741	0.999511	0.0633838	0.0600598
GO:0030154~cell differentiation	15	8.28729	0.00349673	TGFBR2, VEGFA, SMAD4, MAPK7, EID1, CLIC4, SOCS3, SMAD7, MCL1, RHOB, SEMA4C, ZEB1, SOX4, EGFR, RB1	174	686	19357	2.43252	0.999598	0.0644728	0.0610916
GO:0050821~protein stabilization	8	4.41989	0.00369745	PTEN, HSPA1B, BIRC56, TP53, NAPG, PFN1, SOX4, SMAD7	174	220	19357	4.04535	0.999743	0.0676148	0.0640689
GO:0042593~glucose homeostasis	6	3.31492	0.00403091	HIF1A, PRKAA1, SLC16A1, IRS1, SOX4, IGF1R	174	117	19357	5.70498	0.999878	0.0725762	0.0687701
GO:0007095~mitotic G2 DNA damage checkpoint	4	2.20994	0.00403382	CDKN1A, PLK1, HMGA2, ATM	174	36	19357	12.3608	0.999879	0.0725762	0.0687701
GO:0072091~regulation of stem cell proliferation	3	1.65746	0.00414247	TGFBR2, HMGB2, YAP1	174	11	19357	30.3401	0.999905	0.0735406	0.0696839
GO:0050679~positive regulation of epithelial cell proliferation	5	2.76243	0.00415335	MYC, VEGFA, ERBB2, EGFR, YAP1	174	73	19357	7.61967	0.999908	0.0735406	0.0696839
GO:0001938~positive regulation of endothelial cell proliferation	5	2.76243	0.00457466	HIF1A, VEGFA, HMGB2, F3, NRP2	174	75	19357	7.41648	0.999964	0.0803628	0.0761483
GO:0010634~positive regulation of epithelial cell migration	4	2.20994	0.00470428	HIF1A, TGFBR2, PFN1, RREB1	174	38	19357	11.7102	0.999973	0.0813586	0.0770919
GO:0042327~positive regulation of phosphorylation	4	2.20994	0.00470428	MIF, KIT, VEGFA, EGFR	174	38	19357	11.7102	0.999973	0.0813586	0.0770919
GO:0045444~fat cell differentiation	5	2.76243	0.00525913	SOCS1, CCND1, METRNL, HMGA2, FOXO1	174	78	19357	7.13123	0.999992	0.0902548	0.0855216
GO:0045737~positive regulation of cyclin-dependent protein serine/threonine kinase activity	4	2.20994	0.00543823	CCND1, CDKN1B, CCND2, EGFR	174	40	19357	11.1247	0.999995	0.0912232	0.0864392
GO:0046627~negative regulation of insulin receptor signaling pathway	4	2.20994	0.00543823	SOCS1, PRKAA1, IRS1, SOCS3	174	40	19357	11.1247	0.999995	0.0912232	0.0864392
GO:0071479~cellular response to ionizing radiation	4	2.20994	0.00543823	RHOB, CDKN1A, TP53, SNAI2	174	40	19357	11.1247	0.999995	0.0912232	0.0864392
GO:0032436~positive regulation of proteasomal ubiquitin-dependent protein catabolic process	5	2.76243	0.00550169	GSK3B, HSPA1B, AXIN2, PLK1, SMAD7	174	79	19357	7.04096	0.999996	0.091599	0.0867953
GO:0006366~transcription from RNA polymerase II promoter	8	4.41989	0.00577641	NFKB1, MYC, SMAD4, ESR1, RREB1, CEBPB, DEK, RB1	174	239	19357	3.72375	0.999998	0.0952478	0.0902527
GO:1904996~positive regulation of leukocyte adhesion to vascular endothelial cell	3	1.65746	0.00580623	TRAF6, RELA, IRAK1	174	13	19357	25.6724	0.999998	0.0952478	0.0902527
GO:0051897~positive regulation of protein kinase B signaling	6	3.31492	0.00608065	BIRC56, VEGFA, MET, F3, EGFR, IGF1R	174	129	19357	5.17428	0.999999	0.0990214	0.0938284
GO:0042981~regulation of apoptotic process	8	4.41989	0.00617878	BCL2L11, TRAF6, BIRC5, TP53, BCL2L2, ESR1, MCL1, ATM	174	242	19357	3.67759	0.999999	0.0998903	0.0946518
GO:0071902~positive regulation of protein serine/threonine kinase activity	4	2.20994	0.00623722	BIRC56, EZH2, HMGA2, DAZAP2	174	42	19357	10.595	0.999999	0.10011	0.0948596
GO:0048546~digestive tract morphogenesis	3	1.65746	0.00673435	HIF1A, BCL2, EGFR	174	14	19357	23.8387	1	0.105065	0.0995553
GO:0070102~interleukin-6-mediated signaling pathway	3	1.65746	0.00673435	SMAD4, IL6R, YAP1	174	14	19357	23.8387	1	0.105065	0.0995553
GO:1904668~positive regulation of ubiquitin protein ligase activity	3	1.65746	0.00673435	PTEN, CDKN1B, PLK1	174	14	19357	23.8387	1	0.105065	0.0995553
GO:2001022~positive regulation of response to DNA damage stimulus	3	1.65746	0.00673435	MYC, HMGA2, ATM	174	14	19357	23.8387	1	0.105065	0.0995553
GO:0008283~cell proliferation	7	3.8674	0.00680021	BCL2, MYC, SMAD4, CRK, AXIN2, H3-3B, YAP1	174	187	19357	4.16433	1	0.105356	0.0998308
GO:0007169~transmembrane receptor protein tyrosine kinase signaling pathway	6	3.31492	0.00690207	KIT, MET, ERBB3, ERBB2, EGFR, IGF1R	174	133	19357	5.01867	1	0.105469	0.0999382
GO:0050728~negative regulation of inflammatory response	6	3.31492	0.00690207	NFKB1, METRNL, MAPK7, SOCS3, RB1, RORA	174	133	19357	5.01867	1	0.105469	0.0999382
GO:0048863~stem cell differentiation	4	2.20994	0.00710267	KIT, EZH2, ESR1, HMGA2	174	44	19357	10.1134	1	0.106349	0.100772
GO:0050918~positive chemotaxis	4	2.20994	0.00710267	MIF, VEGFA, HMGB2, MET	174	44	19357	10.1134	1	0.106349	0.100772
GO:0071364~cellular response to epidermal growth factor stimulus	4	2.20994	0.00710267	MYC, ERBB2, EGFR, SNAI2	174	44	19357	10.1134	1	0.106349	0.100772
GO:0048704~embryonic skeletal system morphogenesis	4	2.20994	0.00756073	HOXD10, BMI1, ZEB1, SATB2	174	45	19357	9.88863	1	0.111708	0.10585
GO:1904706~negative regulation of vascular smooth muscle cell proliferation	4	2.20994	0.00756073	PTEN, PDCD4, CDKN1B, CDKN1A	174	45	19357	9.88863	1	0.111708	0.10585
GO:0070885~negative regulation of calcineurin-NFAT signaling cascade	3	1.65746	0.00772502	GSK3B, MTOR, MAPK7	174	15	19357	22.2494	1	0.111913	0.106044
GO:0071168~protein localization to chromatin	3	1.65746	0.00772502	EZH2, ESR1, PLK1	174	15	19357	22.2494	1	0.111913	0.106044
GO:1904036~negative regulation of epithelial cell apoptotic process	3	1.65746	0.00772502	BCL2, CDKN1B, YAP1	174	15	19357	22.2494	1	0.111913	0.106044
GO:0007015~actin filament organization	6	3.31492	0.00803427	BCL2, RHOB, RHOC, FSCN1, MYO6, RAC1	174	138	19357	4.83683	1	0.114923	0.108896
GO:1904646~cellular response to beta-amyloid	4	2.20994	0.00803587	BCL2L11, GSK3B, BCL2L2, IGF1R	174	46	19357	9.67366	1	0.114923	0.108896
GO:0016055~Wnt signaling pathway	7	3.8674	0.00825311	CCND1, GSK3B, PRKAA1, AMOTL1, AXIN2, MBD2, AMER1	174	195	19357	3.99349	1	0.117278	0.111128
GO:0006275~regulation of DNA replication	4	2.20994	0.00852823	SMARCA5, RBBP6, YY1, CCNA2	174	47	19357	9.46784	1	0.118915	0.112679
GO:0035914~skeletal muscle cell differentiation	4	2.20994	0.00852823	FOXN2, BTG2, KRAS, RB1	174	47	19357	9.46784	1	0.118915	0.112679
GO:0048538~thymus development	4	2.20994	0.00852823	BCL2L11, BCL2, CTC1, ATM	174	47	19357	9.46784	1	0.118915	0.112679
GO:0060074~synapse maturation	3	1.65746	0.00877708	PTEN, NFIA, PFN1	174	16	19357	20.8588	1	0.121625	0.115247
GO:0007165~signal transduction	21	11.6022	0.00887621	HIF1A, PRKAA1, YWHAE, MET, MAPK7, HDGF, ESR1, CDK6, ERBB3, ERBB2, IGF1R, ATM, CDK4, KIT, GSK3B, METRNL, CRK, IRS1, DEK, EGFR, KRAS	174	1259	19357	1.85559	1	0.121873	0.115481
GO:0033138~positive regulation of peptidyl-serine phosphorylation	5	2.76243	0.00901343	MIF, BCL2, BIRC56, VEGFA, EGFR	174	91	19357	6.11248	1	0.121873	0.115481
GO:0045732~positive regulation of protein catabolic process	5	2.76243	0.00901343	GSK3B, CDKN1B, MYLIP, FOXO1, AMER1	174	91	19357	6.11248	1	0.121873	0.115481
GO:0050731~positive regulation of peptidyl-tyrosine phosphorylation	5	2.76243	0.00901343	MIF, VEGFA, TP53, MTOR, IL6R	174	91	19357	6.11248	1	0.121873	0.115481
GO:0030330~DNA damage response, signal transduction by p53 class mediator	3	1.65746	0.00988935	MIF, TP53, MYO6	174	17	19357	19.6318	1	0.131328	0.124441
GO:0071732~cellular response to nitric oxide	3	1.65746	0.00988935	CRK, FOXO1, CCNA2	174	17	19357	19.6318	1	0.131328	0.124441
GO:1900034~regulation of cellular response to heat	3	1.65746	0.00988935	GSK3B, MTOR, ATM	174	17	19357	19.6318	1	0.131328	0.124441
GO:0034605~cellular response to heat	4	2.20994	0.0101099	HSPA1B, BIRC56, YWHAE, IRAK1	174	50	19357	8.89977	1	0.132678	0.12572
GO:0050673~epithelial cell proliferation	4	2.20994	0.0101099	KIT, EGFR, YAP1, RB1	174	50	19357	8.89977	1	0.132678	0.12572
GO:0031647~regulation of protein stability	5	2.76243	0.0104465	PTEN, BCL2, SEPT8, SOX4, KRAS	174	95	19357	5.85511	1	0.136294	0.129146
GO:0021542~dentate gyrus development	3	1.65746	0.0110607	PTEN, BTG2, CDK6	174	18	19357	18.5412	1	0.141818	0.134381
GO:0060065~uterus development	3	1.65746	0.0110607	HOXA10, SMAD4, ESR1	174	18	19357	18.5412	1	0.141818	0.134381
GO:0060749~mammary gland alveolus development	3	1.65746	0.0110607	CCND1, VEGFA, ESR1	174	18	19357	18.5412	1	0.141818	0.134381
GO:0097191~extrinsic apoptotic signaling pathway	4	2.20994	0.0112527	GSK3B, P2RX7, IL6R, YAP1	174	52	19357	8.55747	1	0.14282	0.13533
GO:0008360~regulation of cell shape	6	3.31492	0.0112669	KIT, RHOB, RHOC, VEGFA, CRK, RAC1	174	150	19357	4.44989	1	0.14282	0.13533
GO:0007568~aging	6	3.31492	0.011857	TGFBR2, SMAD4, CTC1, MBD2, IRAK1, IGF1R	174	152	19357	4.39133	1	0.149346	0.141514
GO:0007399~nervous system development	10	5.52486	0.0119762	PTEN, MYLIP, VEGFA, NAP1L1, MET, ERBB3, SEMA4C, ROBO1, IGF2BP1, ZEB2	174	412	19357	2.70017	1	0.149346	0.141514
GO:0016477~cell migration	8	4.41989	0.0119825	PTEN, RHOB, RHOC, CRK, MET, VAV3, FSCN1, RAC1	174	275	19357	3.23628	1	0.149346	0.141514
GO:0035162~embryonic hemopoiesis	3	1.65746	0.01229	KIT, HIF1A, TGFBR2	174	19	19357	17.5653	1	0.150347	0.142462
GO:0042692~muscle cell differentiation	3	1.65746	0.01229	SEMA4C, H3-3B, RORA	174	19	19357	17.5653	1	0.150347	0.142462
GO:2000811~negative regulation of anoikis	3	1.65746	0.01229	BCL2, MCL1, SNAI2	174	19	19357	17.5653	1	0.150347	0.142462
GO:0010507~negative regulation of autophagy	4	2.20994	0.0124671	BCL2, MET, MTOR, MCL1	174	54	19357	8.24053	1	0.150347	0.142462
GO:0031334~positive regulation of protein complex assembly	4	2.20994	0.0124671	BCL2L11, GSK3B, RHOC, VEGFA	174	54	19357	8.24053	1	0.150347	0.142462
GO:0043124~negative regulation of I-kappaB kinase/NF-kappaB signaling	4	2.20994	0.0124671	TNIP1, PER1, ESR1, RORA	174	54	19357	8.24053	1	0.150347	0.142462
GO:0019221~cytokine-mediated signaling pathway	6	3.31492	0.0131746	SOCS1, KIT, RELA, IRAK1, F3, IL6R	174	156	19357	4.27874	1	0.158025	0.149738
GO:0001892~embryonic placenta development	3	1.65746	0.013576	HIF1A, CEBPB, EGFR	174	20	19357	16.6871	1	0.158988	0.15065
GO:0035329~hippo signaling	3	1.65746	0.013576	AMOTL1, LATS2, YAP1	174	20	19357	16.6871	1	0.158988	0.15065
GO:0045945~positive regulation of transcription from RNA polymerase III promoter	3	1.65746	0.013576	SMARCA5, MTOR, DEK	174	20	19357	16.6871	1	0.158988	0.15065
GO:0071391~cellular response to estrogen stimulus	3	1.65746	0.013576	MYC, SP1, ESR1	174	20	19357	16.6871	1	0.158988	0.15065
GO:0007163~establishment or maintenance of cell polarity	4	2.20994	0.0137537	RHOB, RHOC, FSCN1, RAC1	174	56	19357	7.94622	1	0.158988	0.15065
GO:0043525~positive regulation of neuron apoptotic process	4	2.20994	0.0137537	BCL2L11, TP53, PCSK9, ATM	174	56	19357	7.94622	1	0.158988	0.15065
GO:0045600~positive regulation of fat cell differentiation	4	2.20994	0.0137537	CCDC71L, AXIN2, CEBPB, SNAI2	174	56	19357	7.94622	1	0.158988	0.15065
GO:0000086~G2/M transition of mitotic cell cycle	4	2.20994	0.0144243	BIRC5, WEE1, PLK1, CCNA2	174	57	19357	7.80682	1	0.16588	0.157181
GO:0006606~protein import into nucleus	5	2.76243	0.0146509	KPNA2, CDKN1A, TXNIP, TP53, E2F3	174	105	19357	5.29748	1	0.167245	0.158474
GO:0030865~cortical cytoskeleton organization	3	1.65746	0.0149179	RHOB, RHOC, RAC1	174	21	19357	15.8924	1	0.167245	0.158474
GO:0031018~endocrine pancreas development	3	1.65746	0.0149179	ZNF800, IL6R, SOX4	174	21	19357	15.8924	1	0.167245	0.158474
GO:0033554~cellular response to stress	3	1.65746	0.0149179	HIF1A, NFKB1, RELA	174	21	19357	15.8924	1	0.167245	0.158474
GO:0060218~hematopoietic stem cell differentiation	3	1.65746	0.0149179	BCL2, TP53, CDK6	174	21	19357	15.8924	1	0.167245	0.158474
GO:0034644~cellular response to UV	4	2.20994	0.0151132	MYC, TP53, YY1, TP53INP1	174	58	19357	7.67222	1	0.168588	0.159746
GO:0043627~response to estrogen	4	2.20994	0.0158203	CCND1, HOXA10, TGFBR2, ESR1	174	59	19357	7.54218	1	0.173868	0.16475
GO:0045599~negative regulation of fat cell differentiation	4	2.20994	0.0158203	BMAL1, FOXO1, YAP1, RORA	174	59	19357	7.54218	1	0.173868	0.16475
GO:0045785~positive regulation of cell adhesion	4	2.20994	0.0158203	VEGFA, VAV3, ERBB2, ATM	174	59	19357	7.54218	1	0.173868	0.16475
GO:0002755~MyD88-dependent toll-like receptor signaling pathway	3	1.65746	0.0163143	TRAF6, TNIP1, IRAK1	174	22	19357	15.1701	1	0.177547	0.168236
GO:0014911~positive regulation of smooth muscle cell migration	3	1.65746	0.0163143	BCL2, MYC, CRK	174	22	19357	15.1701	1	0.177547	0.168236
GO:0001836~release of cytochrome c from mitochondria	3	1.65746	0.0177643	BCL2, TP53, MCL1	174	23	19357	14.5105	1	0.189958	0.179996
GO:1905179~negative regulation of cardiac muscle tissue regeneration	2	1.10497	0.0177953	CDKN1B, CDKN1A	174	2	19357	111.247	1	0.189958	0.179996
GO:1990859~cellular response to endothelin	2	1.10497	0.0177953	MYC, CRK	174	2	19357	111.247	1	0.189958	0.179996
GO:2000740~negative regulation of mesenchymal stem cell differentiation	2	1.10497	0.0177953	GSK3B, REST	174	2	19357	111.247	1	0.189958	0.179996
GO:0090090~negative regulation of canonical Wnt signaling pathway	6	3.31492	0.0180294	GSK3B, AXIN2, LATS2, FOXO1, AMER1, SNAI2	174	169	19357	3.9496	1	0.191541	0.181496
GO:0008361~regulation of cell size	3	1.65746	0.0192668	MTOR, VAV3, RAC1	174	24	19357	13.9059	1	0.201804	0.191221
GO:0044772~mitotic cell cycle phase transition	3	1.65746	0.0192668	CCND1, CCND2, CCNA2	174	24	19357	13.9059	1	0.201804	0.191221
GO:0097150~neuronal stem cell population maintenance	3	1.65746	0.0192668	IGF2BP1, REST, FOXO1	174	24	19357	13.9059	1	0.201804	0.191221
GO:0032757~positive regulation of interleukin-8 production	4	2.20994	0.0204503	SERPINE1, HSPA1B, RELA, F3	174	65	19357	6.84598	1	0.213078	0.201904
GO:0043200~response to amino acid	3	1.65746	0.0208207	BCL2, CDKN1B, MTOR	174	25	19357	13.3497	1	0.213078	0.201904
GO:0045943~positive regulation of transcription from RNA polymerase I promoter	3	1.65746	0.0208207	SMARCA5, ERBB2, DEK	174	25	19357	13.3497	1	0.213078	0.201904
GO:0048844~artery morphogenesis	3	1.65746	0.0208207	TGFBR2, VEGFA, SMAD7	174	25	19357	13.3497	1	0.213078	0.201904
GO:0051571~positive regulation of histone H3-K4 methylation	3	1.65746	0.0208207	DNMT1, SMAD4, MYB	174	25	19357	13.3497	1	0.213078	0.201904
GO:0000281~mitotic cytokinesis	4	2.20994	0.0221416	BIRC5, RHOB, RHOC, PLK1	174	67	19357	6.64162	1	0.22352	0.211798
GO:0008286~insulin receptor signaling pathway	4	2.20994	0.0221416	GSK3B, IRS1, FOXO1, IGF1R	174	67	19357	6.64162	1	0.22352	0.211798
GO:0010595~positive regulation of endothelial cell migration	4	2.20994	0.0221416	RHOB, VEGFA, NRP2, RAC1	174	67	19357	6.64162	1	0.22352	0.211798
GO:0018107~peptidyl-threonine phosphorylation	4	2.20994	0.0248176	GSK3B, BCL2, TGFBR2, MTOR	174	70	19357	6.35698	1	0.248287	0.235266
GO:0071300~cellular response to retinoic acid	4	2.20994	0.0248176	GSK3B, MYC, YAP1, ATM	174	70	19357	6.35698	1	0.248287	0.235266
GO:0030036~actin cytoskeleton organization	6	3.31492	0.0250083	CRK, AMOTL1, PFN1, FSCN1, RAC1, KRAS	174	184	19357	3.62762	1	0.249078	0.236015
GO:0035066~positive regulation of histone acetylation	3	1.65746	0.0257812	SMARCA5, DEK, SNAI2	174	28	19357	11.9193	1	0.251169	0.237997
GO:0045740~positive regulation of DNA replication	3	1.65746	0.0257812	SMARCA5, CTC1, EGFR	174	28	19357	11.9193	1	0.251169	0.237997
GO:0048565~digestive tract development	3	1.65746	0.0257812	KIT, TGFBR2, RB1	174	28	19357	11.9193	1	0.251169	0.237997
GO:1902042~negative regulation of extrinsic apoptotic signaling pathway via death domain receptors	3	1.65746	0.0257812	GSK3B, SERPINE1, HMGB2	174	28	19357	11.9193	1	0.251169	0.237997
GO:2001243~negative regulation of intrinsic apoptotic signaling pathway	3	1.65746	0.0257812	BCL2, BCL2L2, MCL1	174	28	19357	11.9193	1	0.251169	0.237997
GO:0070141~response to UV-A	2	1.10497	0.0265745	CCND1, EGFR	174	3	19357	74.1648	1	0.253366	0.240079
GO:0090230~regulation of centromere complex assembly	2	1.10497	0.0265745	H3-3B, RB1	174	3	19357	74.1648	1	0.253366	0.240079
GO:0097324~melanocyte migration	2	1.10497	0.0265745	KIT, ZEB2	174	3	19357	74.1648	1	0.253366	0.240079
GO:1904030~negative regulation of cyclin-dependent protein kinase activity	2	1.10497	0.0265745	CDKN1B, CDKN1A	174	3	19357	74.1648	1	0.253366	0.240079
GO:2000630~positive regulation of miRNA metabolic process	2	1.10497	0.0265745	NFKB1, RELA	174	3	19357	74.1648	1	0.253366	0.240079
GO:0006306~DNA methylation	3	1.65746	0.0275308	DNMT1, EZH2, BMI1	174	29	19357	11.5083	1	0.258201	0.24466
GO:0048009~insulin-like growth factor receptor signaling pathway	3	1.65746	0.0275308	64BCL2L2, IRS1, IGF1R	174	29	19357	11.5083	1	0.258201	0.24466
GO:0071549~cellular response to dexamethasone stimulus	3	1.65746	0.0275308	AXIN2, BMI1, IGF1R	174	29	19357	11.5083	1	0.258201	0.24466
GO:0007338~single fertilization	4	2.20994	0.0276602	HOXA10, HOXD10, SMAD4, H3-3B	174	73	19357	6.09573	1	0.258201	0.24466
GO:0034613~cellular protein localization	4	2.20994	0.0276602	TP53, YWHAE, SEPT8, AXIN2	174	73	19357	6.09573	1	0.258201	0.24466
GO:0030225~macrophage differentiation	3	1.65746	0.0293269	SOCS1, VEGFA, ZBTB46	174	30	19357	11.1247	1	0.270365	0.256186
GO:0048873~homeostasis of number of cells within a tissue	3	1.65746	0.0293269	BCL2, P2RX7, KRAS	174	30	19357	11.1247	1	0.270365	0.256186
GO:0051276~chromosome organization	3	1.65746	0.0293269	MYC, TP53, RB1	174	30	19357	11.1247	1	0.270365	0.256186
GO:0071333~cellular response to glucose stimulus	4	2.20994	0.0296476	PRKAA1, SMAD4, SOX4, IGF1R	174	75	19357	5.93318	1	0.272197	0.257922
GO:0021987~cerebral cortex development	4	2.20994	0.0306689	HIF1A, BTBD3, YWHAE, CRK	174	76	19357	5.85511	1	0.28042	0.265714
GO:0010033~response to organic substance	3	1.65746	0.0311685	CDK4, RELA, CDK6	174	31	19357	10.7659	1	0.283824	0.26894
GO:0043123~positive regulation of I-kappaB kinase/NF-kappaB signaling	6	3.31492	0.0327714	TRAF6, RHOC, RELA, SLC20A1, IRAK1, TMED4	174	198	19357	3.37113	1	0.29498	0.27951
GO:0006954~inflammatory response	9	4.97238	0.032923	MIF, KIT, NFKB1, TNIP1, RELA, MTOR, P2RX7, CEBPB, RAC1	174	414	19357	2.41842	1	0.29498	0.27951
GO:0001569~branching involved in blood vessel morphogenesis	3	1.65746	0.0330546	TGFBR2, VEGFA, COL4A1	174	32	19357	10.4294	1	0.29498	0.27951
GO:0007094~mitotic spindle assembly checkpoint	3	1.65746	0.0330546	BIRC5, PLK1, ATM	174	32	19357	10.4294	1	0.29498	0.27951
GO:0043552~positive regulation of phosphatidylinositol 3-kinase activity	3	1.65746	0.0330546	KIT, VAV3, IRS1	174	32	19357	10.4294	1	0.29498	0.27951
GO:0048147~negative regulation of fibroblast proliferation	3	1.65746	0.0349844	MYC, TP53, TP53INP1	174	33	19357	10.1134	1	0.299239	0.283546
GO:0048568~embryonic organ development	3	1.65746	0.0349844	TP53, RBBP6, MBD2	174	33	19357	10.1134	1	0.299239	0.283546
GO:2000379~positive regulation of reactive oxygen species metabolic process	3	1.65746	0.0349844	CDKN1A, TGFBR2, TP53	174	33	19357	10.1134	1	0.299239	0.283546
GO:2001234~negative regulation of apoptotic signaling pathway	3	1.65746	0.0349844	BCL2, BMI1, RB1	174	33	19357	10.1134	1	0.299239	0.283546
GO:0000320~re-entry into mitotic cell cycle	2	1.10497	0.0352756	CCND1, MYC	174	4	19357	55.6236	1	0.299239	0.283546
GO:0010957~negative regulation of vitamin D biosynthetic process	2	1.10497	0.0352756	NFKB1, SNAI2	174	4	19357	55.6236	1	0.299239	0.283546
GO:0032909~regulation of transforming growth factor beta2 production	2	1.10497	0.0352756	HIF1A, SMAD4	174	4	19357	55.6236	1	0.299239	0.283546
GO:0038133~ERBB2-ERBB3 signaling pathway	2	1.10497	0.0352756	ERBB3, ERBB2	174	4	19357	55.6236	1	0.299239	0.283546
GO:0060334~regulation of interferon-gamma-mediated signaling pathway	2	1.10497	0.0352756	SOCS1, BIRC56	174	4	19357	55.6236	1	0.299239	0.283546
GO:0061515~myeloid cell development	2	1.10497	0.0352756	MYB, CEBPB	174	4	19357	55.6236	1	0.299239	0.283546
GO:0071359~cellular response to dsRNA	2	1.10497	0.0352756	NFKB1, P2RX7	174	4	19357	55.6236	1	0.299239	0.283546
GO:0090402~oncogene-induced cell senescence	2	1.10497	0.0352756	HMGA1, HMGA2	174	4	19357	55.6236	1	0.299239	0.283546
GO:0090403~oxidative stress-induced premature senescence	2	1.10497	0.0352756	TP53, BMAL1	174	4	19357	55.6236	1	0.299239	0.283546
GO:0045727~positive regulation of translation	4	2.20994	0.0360499	MYC, MTOR, ERBB2, SOX4	174	81	19357	5.49369	1	0.304649	0.288673
GO:0018108~peptidyl-tyrosine phosphorylation	5	2.76243	0.0362534	KIT, WEE1, MET, ERBB2, EGFR	174	139	19357	4.0017	1	0.305212	0.289206
GO:0030511~positive regulation of transforming growth factor beta receptor signaling pathway	3	1.65746	0.0369569	BIRC56, SMAD4, ZEB2	174	34	19357	9.81592	1	0.306089	0.290037
GO:0043029~T cell homeostasis	3	1.65746	0.0369569	BCL2L11, BCL2, P2RX7	174	34	19357	9.81592	1	0.306089	0.290037
GO:0045648~positive regulation of erythrocyte differentiation	3	1.65746	0.0369569	HIF1A, HSPA1B, HMGB2	174	34	19357	9.81592	1	0.306089	0.290037
GO:0009653~anatomical structure morphogenesis	5	2.76243	0.037069	ANKRD11, SMAD4, SOX4, RAC1, SMAD7	174	140	19357	3.97311	1	0.306089	0.290037
GO:0006919~activation of cysteine-type endopeptidase activity involved in apoptotic process	4	2.20994	0.0371807	BCL2L11, SLC11A2, F3, ROBO1	174	82	19357	5.42669	1	0.306089	0.290037
GO:0010508~positive regulation of autophagy	4	2.20994	0.0371807	GSK3B, PRKAA1, FOXO1, TP53INP1	174	82	19357	5.42669	1	0.306089	0.290037
GO:0016485~protein processing	4	2.20994	0.0383294	METAP2, P2RX7, MMP16, F3	174	83	19357	5.36131	1	0.314151	0.297676
GO:0006325~chromatin organization	7	3.8674	0.0384416	PRKAA1, RELA, HMGB2, EZH2, HMGA2, DEK, RB1	174	277	19357	2.8113	1	0.314151	0.297676
GO:0070059~intrinsic apoptotic signaling pathway in response to endoplasmic reticulum stress	3	1.65746	0.0389711	BCL2, TP53, CEBPB	174	35	19357	9.53547	1	0.316162	0.299582
GO:0071526~semaphorin-plexin signaling pathway	3	1.65746	0.0389711	MET, SEMA4C, RAC1	174	35	19357	9.53547	1	0.316162	0.299582
GO:0014068~positive regulation of phosphatidylinositol 3-kinase signaling	4	2.20994	0.0406809	KIT, VEGFA, ERBB3, IGF1R	174	85	19357	5.23516	1	0.328837	0.311592
GO:0030032~lamellipodium assembly	3	1.65746	0.0410262	KIT, VAV3, RAC1	174	36	19357	9.27059	1	0.329243	0.311977
GO:0048536~spleen development	3	1.65746	0.0410262	BCL2L11, BCL2, CTC1	174	36	19357	9.27059	1	0.329243	0.311977
GO:0065003~macromolecular complex assembly	5	2.76243	0.0413055	OCLN, TP53, NAPG, MBD2, YAP1	174	145	19357	3.83611	1	0.330296	0.312975
GO:0007049~cell cycle	8	4.41989	0.041632	BIRC5, TXNIP, TP53, MAPK7, HMGA2, KCTD11, EID1, RB1	174	357	19357	2.49293	1	0.331717	0.314321
GO:0002326~B cell lineage commitment	2	1.10497	0.0438995	BCL2, TP53	174	5	19357	44.4989	1	0.342447	0.324488
GO:0043516~regulation of DNA damage response, signal transduction by p53 class mediator	2	1.10497	0.0438995	TP53, SOX4	174	5	19357	44.4989	1	0.342447	0.324488
GO:0045636~positive regulation of melanocyte differentiation	2	1.10497	0.0438995	BCL2, ZEB2	174	5	19357	44.4989	1	0.342447	0.324488
GO:0045899~positive regulation of RNA polymerase II transcriptional preinitiation complex assembly	2	1.10497	0.0438995	TP53, ESR1	174	5	19357	44.4989	1	0.342447	0.324488
GO:0048102~autophagic cell death	2	1.10497	0.0438995	CDKN1B, TP53INP1	174	5	19357	44.4989	1	0.342447	0.324488
GO:1903691~positive regulation of wound healing, spreading of epidermal cells	2	1.10497	0.0438995	MTOR, RREB1	174	5	19357	44.4989	1	0.342447	0.324488
GO:0032147~activation of protein kinase activity	3	1.65746	0.0452557	TRAF6, TGFBR2, VEGFA	174	38	19357	8.78267	1	0.349361	0.33104
GO:0070555~response to interleukin-1	3	1.65746	0.0452557	TRAF6, RELA, IRAK1	174	38	19357	8.78267	1	0.349361	0.33104
GO:0072593~reactive oxygen species metabolic process	3	1.65746	0.0452557	BCL2, TP53, P2RX7	174	38	19357	8.78267	1	0.349361	0.33104
GO:0034599~cellular response to oxidative stress	4	2.20994	0.0455973	HSPA1B, PRKAA1, SLC11A2, FOXO1	174	89	19357	4.99987	1	0.350785	0.332388
GO:0032007~negative regulation of TOR signaling	3	1.65746	0.0474282	HIF1A, PRKAA1, BMAL1	174	39	19357	8.55747	1	0.361134	0.342196
GO:0033077~T cell differentiation in thymus	3	1.65746	0.0474282	BCL2, TP53, CDK6	174	39	19357	8.55747	1	0.361134	0.342196
GO:0050767~regulation of neurogenesis	3	1.65746	0.0474282	HMGB2, BMAL1, YAP1	174	39	19357	8.55747	1	0.361134	0.342196
GO:0007405~neuroblast proliferation	3	1.65746	0.0518848	HIF1A, TP53, BTG2	174	41	19357	8.14003	1	0.384897	0.364711
GO:0007595~lactation	3	1.65746	0.0518848	CCND1, HIF1A, VEGFA	174	41	19357	8.14003	1	0.384897	0.364711
GO:0043433~negative regulation of sequence-specific DNA binding transcription factor activity	4	2.20994	0.0521365	EZH2, ESR1, SMAD7, RB1	174	94	19357	4.73392	1	0.384897	0.364711
GO:0002320~lymphoid progenitor cell differentiation	2	1.10497	0.0524467	KIT, BCL2	174	6	19357	37.0824	1	0.384897	0.364711
GO:0007270~neuron-neuron synaptic transmission	2	1.10497	0.0524467	PTEN, VDAC1	174	6	19357	37.0824	1	0.384897	0.364711
GO:0032269~negative regulation of cellular protein metabolic process	2	1.10497	0.0524467	MIF, NFKB1	174	6	19357	37.0824	1	0.384897	0.364711
GO:0042634~regulation of hair cycle	2	1.10497	0.0524467	PER1, BMAL1	174	6	19357	37.0824	1	0.384897	0.364711
GO:0048066~developmental pigmentation	2	1.10497	0.0524467	BCL2L11, ZEB2	174	6	19357	37.0824	1	0.384897	0.364711
GO:0090344~negative regulation of cell aging	2	1.10497	0.0524467	PTEN, MIF	174	6	19357	37.0824	1	0.384897	0.364711
GO:0097398~cellular response to interleukin-17	2	1.10497	0.0524467	NFKB1, SOCS3	174	6	19357	37.0824	1	0.384897	0.364711
GO:2000323~negative regulation of glucocorticoid receptor signaling pathway	2	1.10497	0.0524467	PER1, BMAL1	174	6	19357	37.0824	1	0.384897	0.364711
GO:0009952~anterior/posterior pattern specification	4	2.20994	0.0548724	HOXA10, HOXD10, BTG2, YY1	174	96	19357	4.6353	1	0.401378	0.380329
GO:0001756~somitogenesis	3	1.65746	0.0564846	TP53, AXIN2, ATM	174	43	19357	7.76143	1	0.409146	0.38769
GO:0007566~embryo implantation	3	1.65746	0.0564846	TGFBR2, VMP1, H3-3B	174	43	19357	7.76143	1	0.409146	0.38769
GO:0042542~response to hydrogen peroxide	3	1.65746	0.0564846	BCL2, TXNIP, CRK	174	43	19357	7.76143	1	0.409146	0.38769
GO:0043410~positive regulation of MAPK cascade	5	2.76243	0.0579461	KIT, VEGFA, ERBB2, IL6R, IGF1R	174	162	19357	3.43355	1	0.418374	0.396434
GO:0001658~branching involved in ureteric bud morphogenesis	3	1.65746	0.0588361	BCL2, MYC, SMAD4	174	44	19357	7.58503	1	0.421271	0.399178
GO:0070498~interleukin-1-mediated signaling pathway	3	1.65746	0.0588361	TRAF6, RELA, IRAK1	174	44	19357	7.58503	1	0.421271	0.399178
GO:0007179~transforming growth factor beta receptor signaling pathway	4	2.20994	0.0591026	TGFBR2, TP53, SMAD4, SMAD7	174	99	19357	4.49483	1	0.421271	0.399178
GO:0060070~canonical Wnt signaling pathway	4	2.20994	0.0591026	PTEN, LATS2, FOXO1, YAP1	174	99	19357	4.49483	1	0.421271	0.399178
GO:0030855~epithelial cell differentiation	4	2.20994	0.0605459	VEGFA, TAGLN2, VDAC1, COL4A1	174	100	19357	4.44989	1	0.428163	0.405709
GO:0010573~vascular endothelial growth factor production	2	1.10497	0.0609179	HIF1A, IL6R	174	7	19357	31.7849	1	0.428163	0.405709
GO:0021955~central nervous system neuron axonogenesis	2	1.10497	0.0609179	PTEN, BIRC56	174	7	19357	31.7849	1	0.428163	0.405709
GO:0048870~cell motility	3	1.65746	0.061221	PTEN, FSCN1, RAC1	174	45	19357	7.41648	1	0.428163	0.405709
GO:0097009~energy homeostasis	3	1.65746	0.061221	PRKAA1, METRNL, FOXO1	174	45	19357	7.41648	1	0.428163	0.405709
GO:1900026~positive regulation of substrate adhesion-dependent cell spreading	3	1.65746	0.061221	CRK, RREB1, RAC1	174	45	19357	7.41648	1	0.428163	0.405709
GO:0007098~centrosome cycle	3	1.65746	0.0636385	SLC16A1, PLK1, PCLAF	174	46	19357	7.25525	1	0.439559	0.416507
GO:0021549~cerebellum development	3	1.65746	0.0636385	TP53, SEMA4C, IGF1R	174	46	19357	7.25525	1	0.439559	0.416507
GO:0042177~negative regulation of protein catabolic process	3	1.65746	0.0636385	RELA, SMAD4, EGFR	174	46	19357	7.25525	1	0.439559	0.416507
GO:0050796~regulation of insulin secretion	3	1.65746	0.0636385	SLC16A1, BMAL1, KCNJ11	174	46	19357	7.25525	1	0.439559	0.416507
GO:1990830~cellular response to leukemia inhibitory factor	4	2.20994	0.0649741	SMARCA5, NRP2, SOCS3, SMAD7	174	103	19357	4.32028	1	0.447399	0.423936
GO:0030182~neuron differentiation	5	2.76243	0.0662324	CCND1, MET, ERBB2, PCSK9, CEBPB	174	170	19357	3.27197	1	0.45466	0.430817
GO:0008542~visual learning	3	1.65746	0.0685683	KIT, HIF1A, KRAS	174	48	19357	6.95295	1	0.460236	0.4361
GO:0038061~NIK/NF-kappaB signaling	3	1.65746	0.0685683	DICER1, NFKB1, RELA	174	48	19357	6.95295	1	0.460236	0.4361
GO:0003183~mitral valve morphogenesis	2	1.10497	0.0693138	AXIN2, SOX4	174	8	19357	27.8118	1	0.460236	0.4361
GO:0032873~negative regulation of stress-activated MAPK cascade	2	1.10497	0.0693138	MYC, FOXO1	174	8	19357	27.8118	1	0.460236	0.4361
GO:0033028~myeloid cell apoptotic process	2	1.10497	0.0693138	BCL2, SNAI2	174	8	19357	27.8118	1	0.460236	0.4361
GO:0033151~V(D)J recombination	2	1.10497	0.0693138	HMGB2, ATM	174	8	19357	27.8118	1	0.460236	0.4361
GO:0033601~positive regulation of mammary gland epithelial cell proliferation	2	1.10497	0.0693138	CCND1, RREB1	174	8	19357	27.8118	1	0.460236	0.4361
GO:0036003~positive regulation of transcription from RNA polymerase II promoter in response to stress	2	1.10497	0.0693138	TP53, MAPK7	174	8	19357	27.8118	1	0.460236	0.4361
GO:0038134~ERBB2-EGFR signaling pathway	2	1.10497	0.0693138	ERBB2, EGFR	174	8	19357	27.8118	1	0.460236	0.4361
GO:0046620~regulation of organ growth	2	1.10497	0.0693138	BCL2L11, LATS2	174	8	19357	27.8118	1	0.460236	0.4361
GO:0071316~cellular response to nicotine	2	1.10497	0.0693138	NFKB1, RELA	174	8	19357	27.8118	1	0.460236	0.4361
GO:0031667~response to nutrient levels	3	1.65746	0.071079	MTOR, MBD2, ZEB1	174	49	19357	6.81105	1	0.469164	0.444559
GO:0043536~positive regulation of blood vessel endothelial cell migration	3	1.65746	0.071079	HIF1A, VEGFA, SP1	174	49	19357	6.81105	1	0.469164	0.444559
GO:0050729~positive regulation of inflammatory response	4	2.20994	0.0726752	PDCD4, TNIP1, SERPINE1, CEBPB	174	108	19357	4.12026	1	0.478285	0.453202
GO:0043434~response to peptide hormone	3	1.65746	0.0736194	CDKN1B, BTG2, IRS1	174	50	19357	6.67483	1	0.482219	0.45693
GO:0006886~intracellular protein transport	7	3.8674	0.0737053	RHOB, GRPEL2, ARL5C, NAPG, TMED4, MYO6, TRIM23	174	327	19357	2.38144	1	0.482219	0.45693
GO:0003151~outflow tract morphogenesis	3	1.65746	0.0761887	HIF1A, TGFBR2, VEGFA	174	51	19357	6.54395	1	0.48381	0.458438
GO:0031648~protein destabilization	3	1.65746	0.0761887	MYLIP, PLK1, DAZAP2	174	51	19357	6.54395	1	0.48381	0.458438
GO:0043280~positive regulation of cysteine-type endopeptidase activity involved in apoptotic process	3	1.65746	0.0761887	BCL2L11, MYC, REST	174	51	19357	6.54395	1	0.48381	0.458438
GO:1900087~positive regulation of G1/S transition of mitotic cell cycle	3	1.65746	0.0761887	CCND1, CCND2, EGFR	174	51	19357	6.54395	1	0.48381	0.458438
GO:0010224~response to UV-B	2	1.10497	0.0776351	BCL2, RELA	174	9	19357	24.7216	1	0.48381	0.458438
GO:0031497~chromatin assembly	2	1.10497	0.0776351	TP53, SMARCA5	174	9	19357	24.7216	1	0.48381	0.458438
GO:0032886~regulation of microtubule-based process	2	1.10497	0.0776351	GSK3B, ERBB2	174	9	19357	24.7216	1	0.48381	0.458438
GO:0034224~cellular response to zinc ion starvation	2	1.10497	0.0776351	SP1, IGF1R	174	9	19357	24.7216	1	0.48381	0.458438
GO:0045792~negative regulation of cell size	2	1.10497	0.0776351	PTEN, MTOR	174	9	19357	24.7216	1	0.48381	0.458438
GO:0048012~hepatocyte growth factor receptor signaling pathway	2	1.10497	0.0776351	MET, RAC1	174	9	19357	24.7216	1	0.48381	0.458438
GO:0048539~bone marrow development	2	1.10497	0.0776351	TP53, CTC1	174	9	19357	24.7216	1	0.48381	0.458438
GO:0051782~negative regulation of cell division	2	1.10497	0.0776351	MYC, TXNIP	174	9	19357	24.7216	1	0.48381	0.458438
GO:0060253~negative regulation of glial cell proliferation	2	1.10497	0.0776351	TP53, RB1	174	9	19357	24.7216	1	0.48381	0.458438
GO:0061469~regulation of type B pancreatic cell proliferation	2	1.10497	0.0776351	CDK4, BIRC5	174	9	19357	24.7216	1	0.48381	0.458438
GO:0099527~postsynapse to nucleus signaling pathway	2	1.10497	0.0776351	KPNA2, RELA	174	9	19357	24.7216	1	0.48381	0.458438
GO:1900748~positive regulation of vascular endothelial growth factor signaling pathway	2	1.10497	0.0776351	VEGFA, ROBO1	174	9	19357	24.7216	1	0.48381	0.458438
GO:1904628~cellular response to phorbol 13-acetate 12-myristate	2	1.10497	0.0776351	CDK4, MYC	174	9	19357	24.7216	1	0.48381	0.458438
GO:0001932~regulation of protein phosphorylation	3	1.65746	0.081411	SOCS1, EZH2, SOCS3	174	53	19357	6.29701	1	0.502897	0.476524
GO:0051496~positive regulation of stress fiber assembly	3	1.65746	0.081411	RHOC, MTOR, RAC1	174	53	19357	6.29701	1	0.502897	0.476524
GO:0002062~chondrocyte differentiation	3	1.65746	0.0840627	HIF1A, HMGA2, RB1	174	54	19357	6.1804	1	0.502897	0.476524
GO:0031397~negative regulation of protein ubiquitination	3	1.65746	0.0840627	HSPA1B, SOX4, SMAD7	174	54	19357	6.1804	1	0.502897	0.476524
GO:0051592~response to calcium ion	3	1.65746	0.0840627	CCND1, TXNIP, P2RX7	174	54	19357	6.1804	1	0.502897	0.476524
GO:2000045~regulation of G1/S transition of mitotic cell cycle	3	1.65746	0.0840627	CCND1, CDKN1B, CDKN1A	174	54	19357	6.1804	1	0.502897	0.476524
GO:0007420~brain development	6	3.31492	0.0842794	BCL2L11, TGFBR2, BCL2L2, BMI1, COL4A1, ATM	174	260	19357	2.56724	1	0.502897	0.476524
GO:0010863~positive regulation of phospholipase C activity	2	1.10497	0.0858824	KIT, ESR1	174	10	19357	22.2494	1	0.502897	0.476524
GO:0031666~positive regulation of lipopolysaccharide-mediated signaling pathway	2	1.10497	0.0858824	MIF, TRAF6	174	10	19357	22.2494	1	0.502897	0.476524
GO:0033197~response to vitamin E	2	1.10497	0.0858824	CCND1, IGF1R	174	10	19357	22.2494	1	0.502897	0.476524
GO:0033598~mammary gland epithelial cell proliferation	2	1.10497	0.0858824	CCND1, CEBPB	174	10	19357	22.2494	1	0.502897	0.476524
GO:0033629~negative regulation of cell adhesion mediated by integrin	2	1.10497	0.0858824	SERPINE1, SNAI2	174	10	19357	22.2494	1	0.502897	0.476524
GO:0035148~tube formation	2	1.10497	0.0858824	BCL2L11, VEGFA	174	10	19357	22.2494	1	0.502897	0.476524
GO:0042753~positive regulation of circadian rhythm	2	1.10497	0.0858824	BMAL1, RORA	174	10	19357	22.2494	1	0.502897	0.476524
GO:0043583~ear development	2	1.10497	0.0858824	BCL2L11, BCL2	174	10	19357	22.2494	1	0.502897	0.476524
GO:0048103~somatic stem cell division	2	1.10497	0.0858824	KIT, BMI1	174	10	19357	22.2494	1	0.502897	0.476524
GO:0051093~negative regulation of developmental process	2	1.10497	0.0858824	GSK3B, KIT	174	10	19357	22.2494	1	0.502897	0.476524
GO:0070231~T cell apoptotic process	2	1.10497	0.0858824	BCL2, P2RX7	174	10	19357	22.2494	1	0.502897	0.476524
GO:0070234~positive regulation of T cell apoptotic process	2	1.10497	0.0858824	BCL2L11, P2RX7	174	10	19357	22.2494	1	0.502897	0.476524
GO:1901522~positive regulation of transcription from RNA polymerase II promoter involved in cellular response to chemical stimulus	2	1.10497	0.0858824	RELA, SMAD4	174	10	19357	22.2494	1	0.502897	0.476524
GO:1902806~regulation of cell cycle G1/S phase transition	2	1.10497	0.0858824	CDKN1B, CDKN1A	174	10	19357	22.2494	1	0.502897	0.476524
GO:1905461~positive regulation of vascular associated smooth muscle cell apoptotic process	2	1.10497	0.0858824	PDCD4, E2F3	174	10	19357	22.2494	1	0.502897	0.476524
GO:2000343~positive regulation of chemokine (C-X-C motif) ligand 2 production	2	1.10497	0.0858824	MIF, MCOLN2	174	10	19357	22.2494	1	0.502897	0.476524
GO:0007219~Notch signaling pathway	4	2.20994	0.0892247	CDKN1B, TGFBR2, CDK6, SNAI2	174	118	19357	3.77109	1	0.519659	0.492406
GO:0051091~positive regulation of sequence-specific DNA binding transcription factor activity	4	2.20994	0.0892247	PTEN, KIT, TRAF6, ESR1	174	118	19357	3.77109	1	0.519659	0.492406
GO:0042475~odontogenesis of dentin-containing tooth	3	1.65746	0.0894437	ANKRD11, BCL2L11, TRAF6	174	56	19357	5.95967	1	0.519659	0.492406
GO:0007411~axon guidance	5	2.76243	0.0897748	SMAD4, SEMA4C, KIF5B, NRP2, EFNA3	174	189	19357	2.94305	1	0.520227	0.492945
GO:0009651~response to salt stress	2	1.10497	0.0940564	BIRC56, TP53	174	11	19357	20.2268	1	0.534785	0.50674
GO:0043030~regulation of macrophage activation	2	1.10497	0.0940564	MIF, RORA	174	11	19357	20.2268	1	0.534785	0.50674
GO:0070242~thymocyte apoptotic process	2	1.10497	0.0940564	BCL2L11, TP53	174	11	19357	20.2268	1	0.534785	0.50674
GO:0071394~cellular response to testosterone stimulus	2	1.10497	0.0940564	MYC, IGF1R	174	11	19357	20.2268	1	0.534785	0.50674
GO:1903799~negative regulation of production of miRNAs involved in gene silencing by miRNA	2	1.10497	0.0940564	TP53, ESR1	174	11	19357	20.2268	1	0.534785	0.50674
GO:2000672~negative regulation of motor neuron apoptotic process	2	1.10497	0.0940564	BCL2, ERBB3	174	11	19357	20.2268	1	0.534785	0.50674
GO:0001764~neuron migration	4	2.20994	0.0944726	YWHAE, CRK, SATB2, RAC1	174	121	19357	3.67759	1	0.534785	0.50674
GO:0007264~small GTPase mediated signal transduction	4	2.20994	0.0944726	RHOC, VAV3, RAC1, NUCB1	174	121	19357	3.67759	1	0.534785	0.50674
GO:0042149~cellular response to glucose starvation	3	1.65746	0.0949238	BCL2, PRKAA1, TP53	174	58	19357	5.75416	1	0.534785	0.50674
GO:0045597~positive regulation of cell differentiation	3	1.65746	0.0949238	GSK3B, BIRC56, SOCS3	174	58	19357	5.75416	1	0.534785	0.50674
GO:0071363~cellular response to growth factor stimulus	3	1.65746	0.0949238	TGFBR2, MAPK7, ERBB2	174	58	19357	5.75416	1	0.534785	0.50674
GO:0006260~DNA replication	4	2.20994	0.0962496	NAP1L1, NFIA, RBBP6, PCLAF	174	122	19357	3.64745	1	0.540889	0.512523
GO:0000723~telomere maintenance	3	1.65746	0.0976993	CTC1, YY1, ATM	174	59	19357	5.65663	1	0.547656	0.518936
non-CMC
Gene Ontology - Biological Process term	Count	%	PValue	Genes	List Total	Pop Hits	Pop Total	Fold Enrichment	Bonferroni	Benjamini	FDR
GO:0000122~negative regulation of transcription from RNA polymerase II promoter	65	11.2847	6.52771e-11	DICER1, UBE2D1, PER1, CDK6, IRF2BP2, 80ACVR1B, SMAD7, RBPJ, CNOT2, FOXM1, ASCL2, CCND1, MYC, TBX2, FLCN, HOXD8, SATB1, BTG2, PRDM1, PURA, 26ABL2, ADRB1222, FOXQ1, PCNA, HIVEP1, ZNF354B, TXNIP, ZBTB46, OLIG3, BCL6, MBD2, RREB1, CHD4, BHLHE40, OGT, ACTG101, SKIL, HDGF, CBX6, EID1, 1BMP8B31, ACTG182, ZBTB39, TFAP2A, E2F7, SMO, LEFTY1, ELK4, HES7, CALR, ZNF180, ZEB2, HEYL, HNRNPU, SMAD4, MNX1, BACH2,…	525	983	19357	2.43803	1.86693e-07	1.86627e-07	1.85517e-07
GO:0006357~regulation of transcription from RNA polymerase II promoter	80	13.8889	1.73884e-06	619ABL29, IRF2BP2, PURG, SMAD7, RBPJ, CNOT2, FOXM1, BRCA1, ASCL2, MYC, TBX2, HOXD8, SATB1, PFN1, ZNF12, PRDM1, PURA, 26ABL2, ADRB1222, FOXQ1, ZNF138, 23ADM, POU2F3, HIVEP1, ZNF354B, HOXA9, BBX, CREBL2, ZBTB46, CARF, MRGBP, OLIG3, BCL6, RREB1, NRF1, ARID3B, PITX1, BHLHE40, OGT, ACTG101, IRF4, HDGF, 1AP1G1, BARX1, ZNF585B, ACTG182, ZBTB39, TFAP2A, E2F7, HES4, ELK4, 116ADCY9, B2M51, HES7, ZNF180, ZN…	525	1711	19357	1.72393	0.00496075	0.00248568	0.00247089
GO:0045944~positive regulation of transcription from RNA polymerase II promoter	61	10.5903	3.45248e-06	PER1, TET3, 80ACVR1B, ATM, RBPJ, FOXM1, BRCA1, ASCL2, MYC, DDX3X, TBX2, FLCN, HOXD8, ABL2161, 26ABL2, ADRB1222, 23ADM, KDM6B, ASH2L, AGO1, POU2F3, HIVEP1, HOXA9, PAGR1, AKIRIN1, CRLF3, APEX1, WASL, RREB1, NRF1, ARID3B, PITX1, GTF2A1, OGT, ACTG101, IRF4, HDGF, SENP1, ZNF585B, ACTG182, TFAP2A, E2F7, SMO, ELK4, B2M51, H2AZ1, ZEB2, HEYL, HNRNPU, PIK3R1, SMAD4, POU3F2, POU3F3, EN2, INHBA, NFAT5, HMGB1…	525	1204	19357	1.86802	0.00982552	0.00329021	0.00327065
GO:0000082~G1/S transition of mitotic cell cycle	10	1.73611	6.84083e-05	CDK4, CCND1, MYC, 10ABL2, ACVR1B34, CDKN1A, ACVR1B, 23ADM, CDK6, LATS2	525	66	19357	5.58644	0.177704	0.0488949	0.0486041
GO:0050821~protein stabilization	17	2.95139	0.000341904	HPS4, PIK3R1, 104ACVR1B, NAPG, BIRC50, DNLZ, SMAD7, SMO, HSPA1B, BIRC56, CREBL2, A1CF, MAPK8IP3, CDC37L1, CALR, PFN1, SOX4	525	220	19357	2.84908	0.623942	0.153	0.15209
GO:0010606~positive regulation of cytoplasmic mRNA processing body assembly	4	0.694444	0.000371149	CNOT2, CNOT6L, PAN2, 57ATM	525	6	19357	24.5803	0.654127	0.153	0.15209
GO:0051726~regulation of cell cycle	19	3.29861	0.000376443	ACVR1B34, SKIL, PUM1, CDK6, ATM, CDK4, BRCA1, FOXM1, CCNL1, BIRC5, 10ABL2, MORF4L1, BIRC56, CDKN1A, ZNF703, CTBP1, MRGBP, 8CAMK4, AKT2	525	267	19357	2.62374	0.659326	0.153	0.15209
GO:0010389~regulation of G2/M transition of mitotic cell cycle	5	0.868056	0.000428121	CDK4, CDKN1A, CTC1, CDK6, KIF14	525	14	19357	13.168	0.70615	0.153	0.15209
GO:0017015~regulation of transforming growth factor beta receptor signaling pathway	6	1.04167	0.000483703	ZNF703, SMAD4, ABL2122, LATS2, ZEB1, SMAD7	525	25	19357	8.84891	0.749357	0.153656	0.152743
GO:0006974~cellular response to DNA damage stimulus	19	3.29861	0.000558096	MRE11A, PMAIP1, ASH2L, CTLA4, TAOK1, ATM, NABP1, BRCA1, CCND1, NFAT5, MYC, CDKN1A, ABL2113, CTC1, VAV3, RBBP6, BTG2, BCL6, ZMAT3	525	276	19357	2.53818	0.797416	0.157445	0.156509
GO:0043065~positive regulation of apoptotic process	21	3.64583	0.000635669	MAP3K9, CALM3, ARHGEF6, PMAIP1, B4GALT1, CTLA4, 80ACVR1B, LATS2, MCL1, ATM, BCL2L11, ADM, DDX3X, TXNIP, BCL2L1, DNAJA1, FLCN, HMGB1, VAV3, BCL6, SOX4	525	327	19357	2.36783	0.837746	0.157445	0.156509
GO:0045892~negative regulation of transcription, DNA-templated	31	5.38194	0.000660839	BHLHE40, PER1, 80ACVR1B, RBFOX2, EID1, TFAP2A, RBPJ, FOXM1, BRCA1, BIRC5, TBX2, ABL2122, CALR, SMYD1, ZNF12, PURA, 26ABL2, HEYL, SMAD4, POU3F3, 10ABL2, ZNF703, CTBP1, CIC, APEX1, BCL6, MBD2, ZEB1, PITX1, DNAJB6, CHD4	525	585	19357	1.95382	0.849022	0.157445	0.156509
GO:0035196~production of miRNAs involved in gene silencing by miRNA	5	0.868056	0.000745604	DICER1, NUP155, PUM1, AGO1, ABL2161	525	16	19357	11.522	0.881545	0.163976	0.163001
GO:0016055~Wnt signaling pathway	15	2.60417	0.000892367	PRKAA1, HMGXB4, AMOTL1, BARX1, CCND1, GSK3B, CSNK1G3, DDX3X, ABL2122, APC2, ATP6V0B6, CSNK1G1, MBD2, STRN, AMER1	525	195	19357	2.83619	0.922176	0.17232	0.171295
GO:0006986~response to unfolded protein	8	1.38889	0.000931936	DGS27, ADRB1222, BIRC56, EDEM1, DNAJA1, DNAJB9, HSPA6, BIRC50	525	58	19357	5.08558	0.930511	0.17232	0.171295
GO:0035280~miRNA loading onto RISC involved in gene silencing by miRNA	4	0.694444	0.000997872	DICER1, ADAR, AGO1, ABL2161	525	8	19357	18.4352	0.942464	0.17232	0.171295
GO:0043066~negative regulation of apoptotic process	28	4.86111	0.00102464	ACTG101, HHIP, PRKAA1, CLN8, 80ACVR1B, MCL1, IGF1R, TFAP2A, ARHGDIA, SMO, BIRC5, MYC, DDX3X, BCL2L1, MAPK8IP3, 26ABL2, PIK3R1, MRE11A, POU3F3, IL6ST, GSK3B, 10ABL2, HSPA1B, BIRC56, ADAR, DNAJA1, AKT2, KIF14	525	520	19357	1.98533	0.946707	0.17232	0.171295
GO:0021542~dentate gyrus development	5	0.868056	0.00120088	SMO, ACTG101, BTG2, CDK6, ATAT1	525	18	19357	10.2418	0.967825	0.182328	0.181244
GO:0031047~gene silencing by RNA	7	1.21528	0.00127097	CNOT2, DICER1, 5ADSS3, CNOT6L, TDRKH, AGO1, ABL2161	525	45	19357	5.73541	0.973677	0.182328	0.181244
GO:0045893~positive regulation of transcription, DNA-templated	35	6.07639	0.00131848	OGT, IRF4, TRIP4, 80ACVR1B, TFAP2A, CCNA2, FOXM1, BRCA1, MYC, MORF4L1, GPBP1L1, KMT2B, KANSL1, SMARCD1, CAMK4, 26ABL2, KARS1, MAPRE3, SMAD4, POU3F3, 23ADM, 57ATM, ABT1, ARID1B, INHBA, CREBL2, CTBP1, MRGBP, CRLF3, MBD2, ADAR65, RREB1, SOX4, SNAI1, CHD4	525	722	19357	1.78735	0.977025	0.182328	0.181244
GO:0010501~RNA secondary structure unwinding	4	0.694444	0.00146679	DDX3X, 7ACVR1B9, AGO1, ABL2161	525	9	19357	16.3869	0.984976	0.182328	0.181244
GO:0051782~negative regulation of cell division	4	0.694444	0.00146679	ABLF3, MYC, TXNIP, ORC6	525	9	19357	16.3869	0.984976	0.182328	0.181244
GO:0070922~small RNA loading onto RISC	4	0.694444	0.00146679	DICER1, ADAR, AGO1, ABL2161	525	9	19357	16.3869	0.984976	0.182328	0.181244
GO:0042026~protein refolding	5	0.868056	0.00182157	HSPA1B, DNAJA1, B2M, HSPA6, BIRC50	525	20	19357	9.21762	0.994563	0.208315	0.207076
GO:1900118~negative regulation of execution phase of apoptosis	5	0.868056	0.00182157	BCL2L1, MTRNR2L8, MTRNR2L3, MTRNR2L11, MTRNR2L10	525	20	19357	9.21762	0.994563	0.208315	0.207076
GO:0051301~cell division	22	3.81944	0.00196448	HNRNPU, MAPRE3, ACVR1B34, ABL2436, 1AP1G1, CDK6, 80ACVR1B, LATS2, HAUS3, CCNA2, CDK4, CCND1, BIRC5, ABLF3, KLHL42, FIGN, RAD21, CDCA3, WASL, KIF14, RAN, ARPP19	525	385	19357	2.10688	0.99639	0.212374	0.211111
GO:0060021~palate development	8	1.38889	0.00200563	INSIG1, PLEKHA1, INHBA, ABLF3, TBX2, ANP32B, SNAI1, TFAP2A	525	66	19357	4.46915	0.996791	0.212374	0.211111
GO:0006606~protein import into nucleus	10	1.73611	0.00219561	SMO, PIK3R1, NUP155, KPNA2, CDKN1A, TXNIP, ADAR, KPNA5, RAN, FAM53C	525	105	19357	3.51147	0.998138	0.213809	0.212538
GO:0050673~epithelial cell proliferation	7	1.21528	0.00221314	RBPJ, SMO, BCL2L1, FLCN, B4GALT1, COL8A1, PURA	525	50	19357	5.16187	0.99823	0.213809	0.212538
GO:0030308~negative regulation of cell growth	11	1.90972	0.00226596	BRCA1, INHBA, 10ABL2, DDX3X, HSPA1B, CDKN1A, SMAD4, FLCN, CRLF3, ACVR1B, BCL6	525	126	19357	3.21885	0.998478	0.213809	0.212538
GO:0008630~intrinsic apoptotic signaling pathway in response to DNA damage	7	1.21528	0.00245193	BRCA1, BCL2L11, PIK3R1, SKIL, BCL2L1, MCL1, ATM	525	51	19357	5.06065	0.999107	0.213809	0.212538
GO:0006351~transcription, DNA-templated	15	2.60417	0.00255328	SMAD4, HDGF, 23ADM, 80ACVR1B, CCNA2, CNOT2, HOXA9, CREBL2, GPBP1L1, AKIRIN1, PLAG1, BAZ2A, SMARCD1, ZEB1, ZEB2	525	218	19357	2.53696	0.999332	0.213809	0.212538
GO:0042981~regulation of apoptotic process	16	2.77778	0.00256532	ABL2, FRS2, BIRC50, MCL1, ATM, BCL2L11, CCNL1, BIRC5, MORF4L1, BCL2L1, MRGBP, CALR, APEX1, ANP32B, CTSB, GAS1	525	242	19357	2.43772	0.999355	0.213809	0.212538
GO:0007095~mitotic G2 DNA damage checkpoint	6	1.04167	0.00268759	BRCA1, MRE11A, CDKN1A, 80ACVR1B, TAOK1, ATM	525	36	19357	6.14508	0.999546	0.213809	0.212538
GO:0043524~negative regulation of neuron apoptotic process	12	2.08333	0.00274738	CCND1, BIRC5, FOXQ1, BIRC56, BCL2L1, B2M51, HDGF, CLN8, BTG2, IL6ST, EN2, KIF14	525	151	19357	2.9301	0.999617	0.213809	0.212538
GO:0036302~atrioventricular canal development	4	0.694444	0.00276703	RBPJ, SMAD4, TBX2, 26ABL2	525	11	19357	13.4074	0.999638	0.213809	0.212538
GO:1902237~positive regulation of endoplasmic reticulum stress-induced intrinsic apoptotic signaling pathway	4	0.694444	0.00276703	BCL2L11, SERINC3, ABL2113, PMAIP1	525	11	19357	13.4074	0.999638	0.213809	0.212538
GO:0035556~intracellular signal transduction	24	4.16667	0.00285789	PRKAA1, YWHAE, SMAD4, SOCS5, DEPTOR, UNC13A, 80ACVR1B, LATS2, TAOK1, PDPK1, GSK3B, STK38, DDX3X, ADCY9, MKNK2, SNRK, VAV3, ATP6V0B6, DGKG, AKT2, CAMK4, IRAK3, RAC1, AKAP11	525	450	19357	1.96643	0.999721	0.215019	0.21374
GO:0035264~multicellular organism growth	9	1.5625	0.00348134	SMO, PLEKHA1, CTC1, PLAG1, RBBP6, ADAR65, H3-3B, RMI1, ATM	525	92	19357	3.60689	0.999953	0.249659	0.248174
GO:0010628~positive regulation of gene expression	26	4.51389	0.0035552	PRKAA1, CDK6, 80ACVR1B, FAM98A, F3, TFAP2A, ATM, RBPJ, SMO, BRCA1, MYC, CELF1, DDX3X, ACVR1B, CALR, ATP6V0B6, ACTG1, PRDM1, ABL2161, POU3F3, GSK3B, NFAT5, INHBA, HSPA1B, PLAG1, ADM2	525	513	19357	1.86868	0.999962	0.249659	0.248174
GO:0003198~epithelial to mesenchymal transition involved in endocardial cushion formation	4	0.694444	0.0036157	RBPJ, HEYL, SMAD4, SNAI1	525	12	19357	12.2902	0.999968	0.249659	0.248174
GO:0044772~mitotic cell cycle phase transition	5	0.868056	0.0036676	CCND1, ACVR1B34, 1AP1G1, TMOD3, CCNA2	525	24	19357	7.68135	0.999973	0.249659	0.248174
GO:0009410~response to xenobiotic stimulus	16	2.77778	0.00375641	BLOC1S3, BIRC50, CDK4, CCND1, INHBA, GPX1, MYC, 10ABL2, BIRC56, TXNIP, ABCC6, CALR, VAV3, APEX1, KCNJ11, 26ABL2	525	252	19357	2.34098	0.999979	0.249757	0.248272
GO:0034063~stress granule assembly	5	0.868056	0.00427405	1BMP8B, G3BP2, DDX3X, DAZAP2, G3BP1	525	25	19357	7.3741	0.999995	0.271545	0.26993
GO:0048589~developmental growth	5	0.868056	0.00427405	ADM, ABL278, SMAD4, EIF4H, GAS1	525	25	19357	7.3741	0.999995	0.271545	0.26993
GO:0009952~anterior/posterior pattern specification	9	1.5625	0.0045175	HEYL, SMO, BHLHE40, HOXA9, HES4, HOXC8, HES7, BTG2, BARX1	525	96	19357	3.45661	0.999998	0.280773	0.279103
GO:0000723~telomere maintenance	7	1.21528	0.00511811	TERF2IP, MRE11A, ACVR1B34, CTC1, APEX1, 799ACVR1B, ATM	525	59	19357	4.37446	1	0.311333	0.309482
GO:0071902~positive regulation of protein serine/threonine kinase activity	6	1.04167	0.00531146	CALM3, DDX3X, BIRC56, 80ACVR1B, DAZAP2, CALM2	525	42	19357	5.26721	1	0.316364	0.314483
GO:0031054~pre-miRNA processing	4	0.694444	0.00574627	DICER1, ADAR, AGO1, ABL2161	525	14	19357	10.5344	1	0.335277	0.333284
GO:0040008~regulation of growth	7	1.21528	0.00602873	MORF4L1, BCL2L1, SOCS5, MRGBP, 80ACVR1B, KCTD11, ZMAT3	525	61	19357	4.23104	1	0.343539	0.341497
GO:0032869~cellular response to insulin stimulus	9	1.5625	0.0061282	INSIG1, CDK4, PIK3R1, MYC, AKT2, PKM, 55CAPZA1, PCSK9, PDPK1	525	101	19357	3.28549	1	0.343539	0.341497
GO:1902042~negative regulation of extrinsic apoptotic signaling pathway via death domain receptors	5	0.868056	0.00648995	BRCA1, GSK3B, GPX1, DDX3X, BCL2L1	525	28	19357	6.58401	1	0.356823	0.354701
GO:1905913~negative regulation of calcium ion export from cell	3	0.520833	0.00692778	CALM3, YWHAE, CALM2	525	5	19357	22.1223	1	0.372729	0.370512
GO:1904385~cellular response to angiotensin	4	0.694444	0.00703999	INHBA, MYC, IGF1R, ARID1B	525	15	19357	9.83213	1	0.372729	0.370512
GO:0034976~response to endoplasmic reticulum stress	8	1.38889	0.00722926	DNAJC10, BCL2L11, PIK3R1, ADRB1222, ABL2113, DNAJB9, NRBF2, 84ACVR1B9	525	83	19357	3.55378	1	0.37579	0.373556
GO:0048009~insulin-like growth factor receptor signaling pathway	5	0.868056	0.00737011	PIK3R1, GRB10, GIGYF1, PDPK1, IGF1R	525	29	19357	6.35698	1	0.376271	0.374033
GO:2000272~negative regulation of receptor activity	6	1.04167	0.00783742	ABL2122, MTRNR2L8, PCSK9, MTRNR2L3, MTRNR2L11, MTRNR2L10	525	46	19357	4.80919	1	0.393109	0.390771
GO:0032516~positive regulation of phosphoprotein phosphatase activity	4	0.694444	0.00849254	CALM3, BIRC56, 84ACVR1B9, CALM2	525	16	19357	9.21762	1	0.418624	0.416135
GO:0031507~heterochromatin assembly	7	1.21528	0.0101513	MORF4L1, CTBP1, H2AZ1, HMGB1, BAZ2A, HIST1H2AH, 80ACVR1B	525	68	19357	3.79549	1	0.486321	0.483429
GO:1903944~negative regulation of hepatocyte apoptotic process	3	0.520833	0.0102061	ADAR, PRKAA1, IGF1R	525	6	19357	18.4352	1	0.486321	0.483429
GO:0010629~negative regulation of gene expression	17	2.95139	0.0103995	HEYL, DICER1, PRKAA1, POU3F2, 1BMP8B31, CAMK40, SMO, GSK3B, MYC, CELF1, CDKN1A, AFF2, FLCN, PLAG1, ACVR1B, PRDM1, CHD4	525	309	19357	2.02847	1	0.487412	0.484513
GO:0021766~hippocampus development	7	1.21528	0.0108712	638ABL2, GSK3B, YWHAE, PHLPP2, KIF14, RAN, IGF1R	525	69	19357	3.74048	1	0.49263	0.489701
GO:0034605~cellular response to heat	6	1.04167	0.0110962	HSPA1B, BIRC56, YWHAE, ATXN3, HSPA6, BIRC50	525	50	19357	4.42446	1	0.49263	0.489701
GO:0043388~positive regulation of DNA binding	5	0.868056	0.011666	CALM3, MYC, HMGB1, IRF4, CALM2	525	33	19357	5.58644	1	0.49263	0.489701
GO:0048705~skeletal system morphogenesis	5	0.868056	0.011666	2ACVR1B23, PLEKHA1, HHIP, HOXC8, HOXD8	525	33	19357	5.58644	1	0.49263	0.489701
GO:0032355~response to estradiol	8	1.38889	0.0117356	CCND1, GPX1, MYC, 10ABL2, TXNIP, PCNA, CALR, MBD2	525	91	19357	3.24136	1	0.49263	0.489701
GO:0045732~positive regulation of protein catabolic process	8	1.38889	0.0117356	GSK3B, 10ABL2, ADRB1222, 2ACVR1B16, FBXL5, APC2, BIRC50, AMER1	525	91	19357	3.24136	1	0.49263	0.489701
GO:0030036~actin cytoskeleton organization	12	2.08333	0.0117614	ATXN3, AMOTL1, KANK1, PFN1, TESK2, BCL6, TMOD3, PDPK1, RAC1, RAN, DNAJB6, CAPZA1	525	184	19357	2.4046	1	0.49263	0.489701
GO:0071880~adenylate cyclase-activating adrenergic receptor signaling pathway	4	0.694444	0.0118893	ABL278, ADCY9, ADRA2B, ADRB1	525	18	19357	8.19344	1	0.49263	0.489701
GO:0008284~positive regulation of cell proliferation	25	4.34028	0.0126148	PRKAA1, FAM98A, IGF1R, CDK4, FOXM1, ADM, BIRC5, MYC, CNOT6L, BCL2L1, TBX2, CALR, SMARCD1, SSR1, PURA, POU3F2, POU3F3, 57ATM, ASH2L, IL6ST, 10ABL2, ZNF703, AKT2, KIF14, SOX4	525	541	19357	1.70381	1	0.515226	0.512163
GO:0090503~RNA phosphodiester bond hydrolysis, exonucleolytic	5	0.868056	0.0129449	CNOT2, CNOT6L, PAN2, 57ATM, PDE12	525	34	19357	5.42213	1	0.521094	0.517996
GO:0007265~Ras protein signal transduction	8	1.38889	0.013123	RRAS2, SHOC2, G3BP2, CDKN1A, ABL282, RREB1, G3BP1, CCNA2	525	93	19357	3.17165	1	0.521094	0.517996
GO:0042326~negative regulation of phosphorylation	4	0.694444	0.0138394	GRB10, INHBA, 10ABL2, CDKN1A	525	19	19357	7.76221	1	0.534683	0.531503
GO:0001701~in utero embryonic development	13	2.25694	0.0139919	SMAD4, BCL2L11, SMO, MYC, BCL2L1, ADCY9, FLCN, ACVR1B, RBBP6, ADAR65, INPP5B, UNK, 26ABL2	525	214	19357	2.2398	1	0.534683	0.531503
GO:1901020~negative regulation of calcium ion transmembrane transporter activity	3	0.520833	0.014034	CALM3, YWHAE, CALM2	525	7	19357	15.8016	1	0.534683	0.531503
GO:0097192~extrinsic apoptotic signaling pathway in absence of ligand	5	0.868056	0.0143099	BCL2L11, GSK3B, BCL2L1, MKNK2, MCL1	525	35	19357	5.26721	1	0.534683	0.531503
GO:0006468~protein phosphorylation	23	3.99306	0.0144003	MAP3K9, PIK3R1, PRKAA1, CDK6, LATS2, TAOK1, PDPK1, ATM, CDK4, CCND1, GSK3B, BIRC5, STK38, ABL264, CTBP1, MKNK2, SNRK, ADM2, ACVR1B, 8CAMK4, TESK2, CAMK4, IRAK3	525	489	19357	1.73419	1	0.534683	0.531503
GO:0090398~cellular senescence	6	1.04167	0.0151747	10ABL2, CDKN1A, TBX2, CALR, IGF1R, ATM	525	54	19357	4.09672	1	0.549172	0.545907
GO:2000045~regulation of G1/S transition of mitotic cell cycle	6	1.04167	0.0151747	CCND1, 10ABL2, CDKN1A, SMARCD1, KIF14, ARID1B	525	54	19357	4.09672	1	0.549172	0.545907
GO:0030010~establishment of cell polarity	5	0.868056	0.0157627	GSK3B, BIRC56, KIF26B, BIRC50, IGF1R	525	36	19357	5.1209	1	0.56256	0.559215
GO:0000724~double-strand break repair via homologous recombination	8	1.38889	0.0162446	BRCA1, MRE11A, MORF4L1, RMI1, 799ACVR1B, CHD4, ATM, NABP1	525	97	19357	3.04086	1	0.56256	0.559215
GO:0000079~regulation of cyclin-dependent protein serine/threonine kinase activity	6	1.04167	0.0163317	CCND1, CCNL1, 10ABL2, ACVR1B34, CDKN1A, CCNA2	525	55	19357	4.02223	1	0.56256	0.559215
GO:0048146~positive regulation of fibroblast proliferation	6	1.04167	0.0163317	CDK4, MYC, CDKN1A, CTC1, CDK6, CCNA2	525	55	19357	4.02223	1	0.56256	0.559215
GO:0021987~cerebral cortex development	7	1.21528	0.0169484	SMO, BTBD3, YWHAE, CCDC85C, TUBB2A, NARS1, KIF14	525	76	19357	3.39596	1	0.574262	0.570847
GO:0006397~mRNA processing	13	2.25694	0.0170732	PDE12, PTBP2, RBFOX2, 5ADSS3, 140CCNA2, CELF1, CNOT6L, ADAR, A1CF, AFF2, PAN2, RBBP6, RBM8A	525	220	19357	2.17871	1	0.574262	0.570847
GO:0060412~ventricular septum morphogenesis	5	0.868056	0.017305	RBPJ, HEYL, SMAD4, SOX4, SMAD7	525	37	19357	4.9825	1	0.575289	0.571868
GO:0042127~regulation of cell proliferation	11	1.90972	0.0182506	CDK4, FOXM1, 10ABL2, TXNIP, MBD2, BCL6, C1ORF56, RBFOX2, PRDM1, PURA, TFAP2A	525	171	19357	2.37179	1	0.58385	0.580378
GO:0033601~positive regulation of mammary gland epithelial cell proliferation	3	0.520833	0.0183793	CCND1, ZNF703, RREB1	525	8	19357	13.8264	1	0.58385	0.580378
GO:0045656~negative regulation of monocyte differentiation	3	0.520833	0.0183793	MYC, ZBTB46, CDK6	525	8	19357	13.8264	1	0.58385	0.580378
GO:0047497~mitochondrion transport along microtubule	3	0.520833	0.0183793	LRPPRC, UBB, KIF5B	525	8	19357	13.8264	1	0.58385	0.580378
GO:0000086~G2/M transition of mitotic cell cycle	6	1.04167	0.0188184	CALM3, FOXM1, BIRC5, CALM2, ARPP19, CCNA2	525	57	19357	3.8811	1	0.591228	0.587713
GO:0006325~chromatin organization	15	2.60417	0.0191807	HNRNPU, OGT, PRKAA1, 23ADM, TET3, ASH2L, 80ACVR1B, CBX6, 3ADRA2B, MORF4L1, MRGBP, SATB1, KMT2B, KANSL1, CHD4	525	277	19357	1.9966	1	0.59606	0.592516
GO:0000289~nuclear-transcribed mRNA poly(A) tail shortening	4	0.694444	0.0207191	CNOT2, CNOT6L, PAN2, 57ATM	525	22	19357	6.70372	1	0.623537	0.619829
GO:0007004~telomere maintenance via telomerase	4	0.694444	0.0207191	TERF2IP, MRE11A, BIRC56, BIRC50	525	22	19357	6.70372	1	0.623537	0.619829
GO:0055117~regulation of cardiac muscle contraction	4	0.694444	0.0207191	CALM3, EHD3, CALM2, SMAD7	525	22	19357	6.70372	1	0.623537	0.619829
GO:0043627~response to estrogen	6	1.04167	0.0215419	BRCA1, CCND1, BIRC50, ASH2L, ABCB11, 26ABL2	525	59	19357	3.74954	1	0.641545	0.63773
GO:0045595~regulation of cell differentiation	5	0.868056	0.0224823	POU3F2, APC2, BCL6, EID1, TFAP2A	525	40	19357	4.60881	1	0.654729	0.650836
GO:0071392~cellular response to estradiol stimulus	5	0.868056	0.0224823	BCL2L11, ZNF703, H2AZ1, IGF1R, CCNA2	525	40	19357	4.60881	1	0.654729	0.650836
GO:0010833~telomere maintenance via telomere lengthening	3	0.520833	0.0232115	TERF2IP, CTC1, 799ACVR1B	525	9	19357	12.2902	1	0.654729	0.650836
GO:0035194~posttranscriptional gene silencing by RNA	3	0.520833	0.0232115	DICER1, CELF1, ABL2161	525	9	19357	12.2902	1	0.654729	0.650836
GO:0001836~release of cytochrome c from mitochondria	4	0.694444	0.0233586	BCL2L1, ABL2113, PMAIP1, MCL1	525	23	19357	6.41226	1	0.654729	0.650836
GO:0035024~negative regulation of Rho protein signal transduction	4	0.694444	0.0233586	ABL2, FLCN, KANK1, BCL6	525	23	19357	6.41226	1	0.654729	0.650836
GO:0046777~protein autophosphorylation	11	1.90972	0.0241859	MAP3K9, CALM3, GSK3B, MKNK2, ACVR1B, CAMK4, TAOK1, PDPK1, IRAK3, IGF1R, ATM	525	179	19357	2.26578	1	0.664259	0.66031
GO:0001541~ovarian follicle development	5	0.868056	0.0243957	INHBA, MYC, BCL2L1, SMAD4, ATM	525	41	19357	4.4964	1	0.664259	0.66031
GO:0007405~neuroblast proliferation	5	0.868056	0.0243957	SMO, ACTG101, HHIP, FRS2, BTG2	525	41	19357	4.4964	1	0.664259	0.66031
GO:0017148~negative regulation of translation	7	1.21528	0.0263654	1BMP8B, DDX3X, SYNCRIP, CALR, BTG2, RPL13A, PURA	525	84	19357	3.07254	1	0.705519	0.701324
GO:0042307~positive regulation of protein import into nucleus	5	0.868056	0.0264045	SMO, PIK3R1, BIRC56, BIRC50, RAN	525	42	19357	4.38934	1	0.705519	0.701324
GO:0007191~adenylate cyclase-activating dopamine receptor signaling pathway	3	0.520833	0.028501	ABL278, ABL274, ABL282	525	10	19357	11.0611	1	0.732927	0.728569
GO:0033197~response to vitamin E	3	0.520833	0.028501	CCND1, GPX1, IGF1R	525	10	19357	11.0611	1	0.732927	0.728569
GO:0045719~negative regulation of glycogen biosynthetic process	3	0.520833	0.028501	GSK3B, GRB10, 55CAPZA1	525	10	19357	11.0611	1	0.732927	0.728569
GO:0034504~protein localization to nucleus	5	0.868056	0.0285097	SMO, YWHAE, CALR, HDGF, DNAJB6	525	43	19357	4.28726	1	0.732927	0.728569
GO:0031954~positive regulation of protein autophosphorylation	4	0.694444	0.0291577	CALM3, MRE11A, DDX3X, CALM2	525	25	19357	5.89928	1	0.732927	0.728569
GO:0051571~positive regulation of histone H3-K4 methylation	4	0.694444	0.0291577	BRCA1, OGT, SMAD4, KANSL1	525	25	19357	5.89928	1	0.732927	0.728569
GO:0070301~cellular response to hydrogen peroxide	6	1.04167	0.0294332	PLEKHA1, PCNA, PRKAA1, APEX1, ADAR65, KDM6B	525	64	19357	3.45661	1	0.732927	0.728569
GO:0001501~skeletal system development	9	1.5625	0.0294812	638ABL2, HES7, BMP8B, ADAMTS4, MMP16, CMKLR1, SOX4, PITX1, ANKH	525	134	19357	2.47638	1	0.732927	0.728569
GO:0007346~regulation of mitotic cell cycle	6	1.04167	0.0312031	HNRNPU, BIRC5, MYC, CDKN1A, YWHAE, 1AP1G1	525	65	19357	3.40343	1	0.767303	0.76274
GO:0008283~cell proliferation	11	1.90972	0.0314006	ADM, MRE11A, MYC, MORF4L1, BCL2L1, SMAD4, ABL282, KANK1, 1AP1G1, 79ACVR1B5, H3-3B	525	187	19357	2.16885	1	0.767303	0.76274
GO:0060155~platelet dense granule organization	4	0.694444	0.0323159	HPS4, BLOC1S3, AP1S2, AP1G1	525	26	19357	5.67238	1	0.782976	0.778321
GO:0016233~telomere capping	3	0.520833	0.0342196	TERF2IP, CTC1, 799ACVR1B	525	11	19357	10.0556	1	0.815283	0.810435
GO:0061314~Notch signaling involved in heart development	3	0.520833	0.0342196	RBPJ, HEYL, SNAI1	525	11	19357	10.0556	1	0.815283	0.810435
GO:0008286~insulin receptor signaling pathway	6	1.04167	0.0349392	GSK3B, PIK3R1, GRB10, AKT2, PDPK1, IGF1R	525	67	19357	3.30183	1	0.825547	0.820638
GO:0045663~positive regulation of myoblast differentiation	5	0.868056	0.0354089	AKIRIN1, SMYD1, SMARCD1, SOX4, ARID1B	525	46	19357	4.00766	1	0.829788	0.824854
GO:0030168~platelet activation	6	1.04167	0.0369065	FZD6, VAV3, ATP6V0B6, BLOC1S3, DGKG, ADRA2B	525	68	19357	3.25328	1	0.857851	0.85275
GO:0006270~DNA replication initiation	4	0.694444	0.0391437	ORC4, ACVR1B34, ORC6, PURA	525	28	19357	5.26721	1	0.88819	0.882908
GO:0045740~positive regulation of DNA replication	4	0.694444	0.0391437	PCNA, CTC1, 79ACVR1B5, 799ACVR1B	525	28	19357	5.26721	1	0.88819	0.882908
GO:2000773~negative regulation of cellular senescence	4	0.694444	0.0391437	TBX2, CDK6, 80ACVR1B, BCL6	525	28	19357	5.26721	1	0.88819	0.882908
GO:0006983~ER overload response	3	0.520833	0.0403404	GSK3B, 84ACVR1B9, 55CAPZA1	525	12	19357	9.21762	1	0.894056	0.88874
GO:0048333~mesodermal cell differentiation	3	0.520833	0.0403404	INHBA, 80ACVR1B, KDM6B	525	12	19357	9.21762	1	0.894056	0.88874
GO:1901985~positive regulation of protein acetylation	3	0.520833	0.0403404	TERF2IP, DDX3X, TAOK1	525	12	19357	9.21762	1	0.894056	0.88874
GO:0008285~negative regulation of cell proliferation	20	3.47222	0.042673	SMAD4, CD164, B4GALT1, CDK6, TFAP2A, RBPJ, E2F7, ADM, INHBA, CELF1, 10ABL2, HSPA1B, CDKN1A, CTBP1, BTG2, STRN, BCL6, BTG3, ZEB1, SOX4	525	456	19357	1.61713	1	0.938478	0.932897
GO:0001837~epithelial to mesenchymal transition	5	0.868056	0.0431913	RBPJ, GSK3B, SMAD4, 80ACVR1B, SNAI1	525	49	19357	3.76229	1	0.942625	0.93702
GO:0016575~histone deacetylation	5	0.868056	0.0459822	MORF4L1, BAZ2A, MBD2, BCL6, CHD4	525	50	19357	3.68705	1	0.977433	0.971621
GO:0007286~spermatid development	7	1.21528	0.0461019	CCNB1IP1, STRBP, ABL2ADH1B, H3-3B, RIMBP3C, FNDC3A, RAN	525	96	19357	2.68847	1	0.977433	0.971621
GO:0010592~positive regulation of lamellipodium assembly	4	0.694444	0.0466415	PIK3R1, AKIRIN1, BIRC50, RAC1	525	30	19357	4.91606	1	0.977433	0.971621
GO:0045930~negative regulation of mitotic cell cycle	4	0.694444	0.0466415	10ABL2, BTG2, GAS1, BTG3	525	30	19357	4.91606	1	0.977433	0.971621
GO:0009048~dosage compensation by inactivation of X chromosome	3	0.520833	0.0468375	HNRNPU, BRCA1, EIF1	525	13	19357	8.50857	1	0.977433	0.971621
GO:0060213~positive regulation of nuclear-transcribed mRNA poly(A) tail shortening	3	0.520833	0.0468375	BTG2, ABL23ABL2, ABL2161	525	13	19357	8.50857	1	0.977433	0.971621
GO:0071346~cellular response to interferon-gamma	7	1.21528	0.0480706	MYC, CDC42EP4, SYNCRIP, ACTG1, PDE12, RPL13A, KIF5B	525	97	19357	2.66076	1	0.995896	0.989975
GO:0007165~signal transduction	45	7.8125	0.048565	SHOC2, OGT, EDARADD, HHIP, PRKAA1, ABL2, PRDM18, IL1RAPL1, 9B2M, HDGF, CDK6, FNBP1, ARHGAP21, ARHGAP1, IGF1R, ATM, CDK4, ADM, GRB10, ABL287, CSNK1G3, ABL264, ADCY9, SRGAP1, ACVR1B, CSNK1G1, CAMK4, INPP5B, RRAS2, PIK3R1, YWHAE, CD164, ABL282, PHLPP2, ARHGAP12, GPRC5A, FAM3C, GNG12, GSK3B, NFAT5, CREBL2, ABL274, GPR27, HMGB1, AKT2	525	1259	19357	1.31785	1	0.99802	0.992086
GO:0043280~positive regulation of cysteine-type endopeptidase activity involved in apoptotic process	5	0.868056	0.0488712	BCL2L11, MYC, DDX3X, PMAIP1, HMGB1	525	51	19357	3.61475	1	0.99802	0.992086
GO:0006446~regulation of translational initiation	4	0.694444	0.0506362	EIF4A2, BZW1, EIF1, EIF4H	525	31	19357	4.75748	1	1	0.994402
GO:0006611~protein export from nucleus	4	0.694444	0.0506362	ADAR, NUP42, CALR, RAN	525	31	19357	4.75748	1	1	0.994402
GO:0006413~translational initiation	5	0.868056	0.0518581	EIF4A2, DDX3X, EIF1, MTFMT, ABL2161	525	52	19357	3.54524	1	1	0.994402
GO:0097473~retinal rod cell apoptotic process	2	0.347222	0.0534092	CLN8, AKT2	525	2	19357	36.8705	1	1	0.994402
GO:1905179~negative regulation of cardiac muscle tissue regeneration	2	0.347222	0.0534092	10ABL2, CDKN1A	525	2	19357	36.8705	1	1	0.994402
GO:0003323~type B pancreatic cell development	3	0.520833	0.053686	SMO, CDK6, PDPK1	525	14	19357	7.90082	1	1	0.994402
GO:0031503~protein complex localization	3	0.520833	0.053686	BIRC5, WASL, SMAD7	525	14	19357	7.90082	1	1	0.994402
GO:0046039~GTP metabolic process	3	0.520833	0.053686	9B2M, RAN, 51ACTG15	525	14	19357	7.90082	1	1	0.994402
GO:0060644~mammary gland epithelial cell differentiation	3	0.520833	0.053686	SMO, ZNF703, AKT2	525	14	19357	7.90082	1	1	0.994402
GO:0080135~regulation of cellular response to stress	3	0.520833	0.053686	HAPSTR1, BCL2L1, MCL1	525	14	19357	7.90082	1	1	0.994402
GO:1903364~positive regulation of cellular protein catabolic process	3	0.520833	0.053686	FBXL5, BIRC50, AMER1	525	14	19357	7.90082	1	1	0.994402
GO:2000036~regulation of stem cell population maintenance	3	0.520833	0.053686	CNOT2, SMO, 80ACVR1B	525	14	19357	7.90082	1	1	0.994402
GO:2001022~positive regulation of response to DNA damage stimulus	3	0.520833	0.053686	MYC, 80ACVR1B, ATM	525	14	19357	7.90082	1	1	0.994402
GO:0031069~hair follicle morphogenesis	4	0.694444	0.0547912	SMO, ABLF3, FOXQ1, SNAI1	525	32	19357	4.60881	1	1	0.994402
GO:0030178~negative regulation of Wnt signaling pathway	5	0.868056	0.0549426	84APEX1, GRB10, ABL2122, HMGXB4, BARX1	525	53	19357	3.47835	1	1	0.994402
GO:0001649~osteoblast differentiation	8	1.38889	0.0554725	RRAS2, HNRNPU, SMO, ADAR, SMAD4, SYNCRIP, H3-3B, SNAI1	525	126	19357	2.34098	1	1	0.994402
GO:0007399~nervous system development	18	3.125	0.0577306	ACTG101, ATXN3, POU3F2, CLN8, RBFOX2, ACTG182, ARID1B, INHBA, HES4, ABLF3, ABL264, 2ACVR1B16, APC2, ACVR1B, 54ACVR1B0, SMARCD1, PURA, ZEB2	525	412	19357	1.61085	1	1	0.994402
GO:0031397~negative regulation of protein ubiquitination	5	0.868056	0.058124	OGT, HSPA1B, DNAJA1, SOX4, SMAD7	525	54	19357	3.41393	1	1	0.994402
GO:0051592~response to calcium ion	5	0.868056	0.058124	CALM3, CCND1, TXNIP, ACTG1, CALM2	525	54	19357	3.41393	1	1	0.994402
GO:0003281~ventricular septum development	4	0.694444	0.0591037	DCTN5, LUZP1, FRS2, PRDM1	525	33	19357	4.46915	1	1	0.994402
GO:0007131~reciprocal meiotic recombination	4	0.694444	0.0591037	CCNB1IP1, MRE11A, RAD21, ATM	525	33	19357	4.46915	1	1	0.994402
GO:0097421~liver regeneration	4	0.694444	0.0591037	CCND1, MYC, PCNA, CAMK40	525	33	19357	4.46915	1	1	0.994402
GO:0046626~regulation of insulin receptor signaling pathway	3	0.520833	0.0608623	CDK4, PIK3R1, OGT	525	15	19357	7.3741	1	1	0.994402
GO:0060707~trophoblast giant cell differentiation	3	0.520833	0.0608623	E2F7, PRDM1, SNAI1	525	15	19357	7.3741	1	1	0.994402
GO:1900242~regulation of synaptic vesicle endocytosis	3	0.520833	0.0608623	CALM3, ACTG1, CALM2	525	15	19357	7.3741	1	1	0.994402
GO:1902808~positive regulation of cell cycle G1/S phase transition	3	0.520833	0.0608623	PAGR1, TBX2, ATP6V0B6	525	15	19357	7.3741	1	1	0.994402
GO:2000767~positive regulation of cytoplasmic translation	3	0.520833	0.0608623	HNRNPU, SYNCRIP, PKM	525	15	19357	7.3741	1	1	0.994402
GO:0070371~ERK1 and ERK2 cascade	5	0.868056	0.0614018	GRB10, MYC, SMAD4, FLCN, KARS1	525	55	19357	3.35186	1	1	0.994402
GO:0006457~protein folding	10	1.73611	0.0615707	BIRC56, GRPEL2, DNAJA1, CDC37L1, AHSA2P, CALR, ABL282, BIRC50, DNLZ, DNAJB6	525	183	19357	2.01478	1	1	0.994402
GO:0018105~peptidyl-serine phosphorylation	10	1.73611	0.0615707	GSK3B, CSNK1G3, STK38, MKNK2, CSNK1G1, AKT2, LATS2, CAMK4, PDPK1, ATM	525	183	19357	2.01478	1	1	0.994402
GO:0030511~positive regulation of transforming growth factor beta receptor signaling pathway	4	0.694444	0.0635707	BIRC56, SMAD4, FLCN, ZEB2	525	34	19357	4.3377	1	1	0.994402
GO:0097193~intrinsic apoptotic signaling pathway	4	0.694444	0.0635707	DDX3X, CDKN1A, PMAIP1, FLCN	525	34	19357	4.3377	1	1	0.994402
GO:0009612~response to mechanical stimulus	5	0.868056	0.0647754	TXNIP, BTG2, MBD2, ACTG1, ATAT1	525	56	19357	3.29201	1	1	0.994402
GO:0042475~odontogenesis of dentin-containing tooth	5	0.868056	0.0647754	2ACVR1B23, SMO, BCL2L11, ADM, 26ABL2	525	56	19357	3.29201	1	1	0.994402
GO:0043525~positive regulation of neuron apoptotic process	5	0.868056	0.0647754	BCL2L11, ABL2113, PCSK9, TFAP2A, ATM	525	56	19357	3.29201	1	1	0.994402
GO:0071456~cellular response to hypoxia	8	1.38889	0.065571	MYC, 10ABL2, ABL2113, PRKAA1, PMAIP1, 26ABL2, 6ARHGAP1, CCNA2	525	131	19357	2.25163	1	1	0.994402
GO:0008584~male gonad development	7	1.21528	0.0681059	BCL2L11, INHBA, HOXA9, BCL2L1, RNF38, H3-3B, 26ABL2	525	106	19357	2.43484	1	1	0.994402
GO:0006479~protein methylation	4	0.694444	0.0681888	ADCY9294, ETF1, BTG2, FAM98A	525	35	19357	4.21377	1	1	0.994402
GO:0044849~estrous cycle	3	0.520833	0.0683437	7ACTG1, PCNA, IGF1R	525	16	19357	6.91321	1	1	0.994402
GO:0050848~regulation of calcium-mediated signaling	3	0.520833	0.0683437	CALM3, CMKLR1, CALM2	525	16	19357	6.91321	1	1	0.994402
GO:0070848~response to growth factor	3	0.520833	0.0683437	MYC, SKIL, 26ABL2	525	16	19357	6.91321	1	1	0.994402
GO:0090399~replicative senescence	3	0.520833	0.0683437	CDKN1A, CTC1, ATM	525	16	19357	6.91321	1	1	0.994402
GO:0030433~ubiquitin-dependent ERAD pathway	6	1.04167	0.0686287	YOD1, DNAJC10, EDEM1, DNAJB9, CALR, 55CAPZA1	525	81	19357	2.73115	1	1	0.994402
GO:0006919~activation of cysteine-type endopeptidase activity involved in apoptotic process	6	1.04167	0.0715432	BCL2L11, ABL2113, PMAIP1, ANP32B, SENP1, F3	525	82	19357	2.69784	1	1	0.994402
GO:0045165~cell fate commitment	5	0.868056	0.0718063	ACTG101, KDM6B, GAS1, PRDM1, 26ABL2	525	58	19357	3.17849	1	1	0.994402
GO:0048856~anatomical structure development	5	0.868056	0.0718063	ACTG101, ZEB1, ACTG182, TFAP2A, ZEB2	525	58	19357	3.17849	1	1	0.994402
GO:0006641~triglyceride metabolic process	4	0.694444	0.0729549	INSIG1, GPX1, SLC37A4, PCSK9	525	36	19357	4.09672	1	1	0.994402
GO:0030032~lamellipodium assembly	4	0.694444	0.0729549	ARHGEF6, VAV3, ABLIM1, RAC1	525	36	19357	4.09672	1	1	0.994402
GO:0006310~DNA recombination	6	1.04167	0.0745246	BRCA1, MRE11A, PAGR1, HMGB1, RAD21, APEX1	525	83	19357	2.66534	1	1	0.994402
GO:0030857~negative regulation of epithelial cell differentiation	3	0.520833	0.0761085	SMO, CCND1, ZEB1	525	17	19357	6.50655	1	1	0.994402
GO:0045730~respiratory burst	3	0.520833	0.0761085	SLC37A4, RAC1, 1BCL6	525	17	19357	6.50655	1	1	0.994402
GO:0046325~negative regulation of glucose import	3	0.520833	0.0761085	GRB10, MYC, 55CAPZA1	525	17	19357	6.50655	1	1	0.994402
GO:0051412~response to corticosterone	3	0.520833	0.0761085	CALM3, CCND1, CALM2	525	17	19357	6.50655	1	1	0.994402
GO:0071380~cellular response to prostaglandin E stimulus	3	0.520833	0.0761085	ABL278, PRKAA1, ABL282	525	17	19357	6.50655	1	1	0.994402
GO:1900034~regulation of cellular response to heat	3	0.520833	0.0761085	GSK3B, DNAJB6, ATM	525	17	19357	6.50655	1	1	0.994402
GO:0000226~microtubule cytoskeleton organization	8	1.38889	0.0767105	BIRC5, ATXN3, FIGN, APC2, ABL2436, TUBB2A, ATAT1, TAOK1	525	136	19357	2.16885	1	1	0.994402
GO:0006355~regulation of transcription, DNA-templated	35	6.07639	0.0777701	BHLHE40, TRIP4, 80ACVR1B, ZNF585B, ACTG182, SMAD7, CNOT2, MYC, HES4, MORF4L1, GPBP1L1, ACVR1B, CALR, ZNF180, KMT2B, ZNF460, ZNF12, ZEB2, ZNF138, SMAD4, PRDM134, ZNF354B, TERF2IP, 5ADSS3, ZNF669, ZNF703, CREBL2, FOXN2, PLAG1, BAZ2A, RREB1, NFX1, ZEB1, SOX4, SNAI1	525	974	19357	1.32491	1	1	0.994402
GO:0007190~activation of adenylate cyclase activity	4	0.694444	0.0778651	CALM3, ABL278, CALM2, ADRB1	525	37	19357	3.986	1	1	0.994402
GO:0045787~positive regulation of cell cycle	4	0.694444	0.0778651	BCL2L11, ACTG101, MYC, CALR	525	37	19357	3.986	1	1	0.994402
GO:0046326~positive regulation of glucose import	4	0.694444	0.0778651	PIK3R1, CREBL2, AKT2, ARPP19	525	37	19357	3.986	1	1	0.994402
GO:0070507~regulation of microtubule cytoskeleton organization	4	0.694444	0.0778651	GSK3B, PRKAA1, ATAT1, TAOK1	525	37	19357	3.986	1	1	0.994402
GO:2001244~positive regulation of intrinsic apoptotic signaling pathway	4	0.694444	0.0778651	BCL2L11, ABL2113, PMAIP1, FLCN	525	37	19357	3.986	1	1	0.994402
GO:0045766~positive regulation of angiogenesis	9	1.5625	0.0780283	BRCA1, ADM, ACTG101, ADM2, 80ACVR1B, F3, PDPK1, ABL2161, 26ABL2	525	164	19357	2.02338	1	1	0.994402
GO:0009615~response to virus	7	1.21528	0.0783549	DDX3X, BCL2L1, ADAR, IFNAR2, CDK6, 80ACVR1B, IRAK3	525	110	19357	2.3463	1	1	0.994402
GO:0003256~regulation of transcription from RNA polymerase II promoter involved in myocardial precursor cell differentiation	2	0.347222	0.0790363	RBPJ, TBX2	525	3	19357	24.5803	1	1	0.994402
GO:0008295~spermidine biosynthetic process	2	0.347222	0.0790363	AGMAT, BRCA13	525	3	19357	24.5803	1	1	0.994402
GO:0021869~forebrain ventricular zone progenitor cell division	2	0.347222	0.0790363	POU3F2, POU3F3	525	3	19357	24.5803	1	1	0.994402
GO:0030505~inorganic diphosphate transport	2	0.347222	0.0790363	ABCC6, ANKH	525	3	19357	24.5803	1	1	0.994402
GO:0034161~positive regulation of toll-like receptor 8 signaling pathway	2	0.347222	0.0790363	TASL, DDX3X	525	3	19357	24.5803	1	1	0.994402
GO:0051799~negative regulation of hair follicle development	2	0.347222	0.0790363	SMO, INHBA	525	3	19357	24.5803	1	1	0.994402
GO:0071409~cellular response to cycloheximide	2	0.347222	0.0790363	MYC, ADAR65	525	3	19357	24.5803	1	1	0.994402
GO:0090151~establishment of protein localization to mitochondrial membrane	2	0.347222	0.0790363	CALM3, CALM2	525	3	19357	24.5803	1	1	0.994402
GO:0098963~dendritic transport of messenger ribonucleoprotein complex	2	0.347222	0.0790363	HNRNPU, PURA	525	3	19357	24.5803	1	1	0.994402
GO:1904030~negative regulation of cyclin-dependent protein kinase activity	2	0.347222	0.0790363	10ABL2, CDKN1A	525	3	19357	24.5803	1	1	0.994402
GO:1904486~response to 17alpha-ethynylestradiol	2	0.347222	0.0790363	PRKAA1, ABCB11	525	3	19357	24.5803	1	1	0.994402
GO:1990858~cellular response to lectin	2	0.347222	0.0790363	MYC, ATP6V0B6	525	3	19357	24.5803	1	1	0.994402
GO:0001890~placenta development	4	0.694444	0.082916	E2F7, ASCL2, 10ABL2, BIRC56	525	38	19357	3.8811	1	1	0.994402
GO:0031396~regulation of protein ubiquitination	3	0.520833	0.0841359	HSPA1B, BIRC56, BIRC50	525	18	19357	6.14508	1	1	0.994402
GO:0034122~negative regulation of toll-like receptor signaling pathway	3	0.520833	0.0841359	IRF4, PDPK1, IRAK3	525	18	19357	6.14508	1	1	0.994402
GO:0044030~regulation of DNA methylation	3	0.520833	0.0841359	BRCA1, BAZ2A, MBD2	525	18	19357	6.14508	1	1	0.994402
GO:0046827~positive regulation of protein export from nucleus	3	0.520833	0.0841359	GSK3B, YWHAE, ANP32B	525	18	19357	6.14508	1	1	0.994402
GO:0009653~anatomical structure morphogenesis	8	1.38889	0.0863714	2ACVR1B23, FOXQ1, SMAD4, ABL2122, SOX4, RAC1, PITX1, SMAD7	525	140	19357	2.10688	1	1	0.994402
GO:0045596~negative regulation of cell differentiation	5	0.868056	0.0869765	RBPJ, SKIL, CDK6, ANP32B, SMARCD1	525	62	19357	2.97343	1	1	0.994402
GO:0006417~regulation of translation	6	1.04167	0.0871123	MKNK2, AKT2, RPL13A, AGO1, KBTBD8, RBM8A	525	87	19357	2.54279	1	1	0.994402
GO:0050767~regulation of neurogenesis	4	0.694444	0.0881037	HEYL, BHLHE40, ASCL2, HES7	525	39	19357	3.78159	1	1	0.994402
GO:0006006~glucose metabolic process	5	0.868056	0.0909933	MYC, PRKAA1, SLC37A4, AKT2, KCNJ11	525	63	19357	2.92623	1	1	0.994402
GO:0030182~neuron differentiation	9	1.5625	0.0914303	CCND1, 1BMP8B, ASCL2, HOXC8, POU3F2, IL1RAPL1, OLIG3, EN2, PCSK9	525	170	19357	1.95197	1	1	0.994402
GO:0010801~negative regulation of peptidyl-threonine phosphorylation	3	0.520833	0.0924061	CALM3, CALM2, SMAD7	525	19	19357	5.82165	1	1	0.994402
GO:0042692~muscle cell differentiation	3	0.520833	0.0924061	IFRD1, 54ACVR1B0, H3-3B	525	19	19357	5.82165	1	1	0.994402
GO:0043011~myeloid dendritic cell differentiation	3	0.520833	0.0924061	RBPJ, IRF4, CAMK4	525	19	19357	5.82165	1	1	0.994402
GO:0044818~mitotic G2/M transition checkpoint	3	0.520833	0.0924061	BRCA1, MRE11A, NABP1	525	19	19357	5.82165	1	1	0.994402
GO:0060252~positive regulation of glial cell proliferation	3	0.520833	0.0924061	MYC, PLAG1, CAMK40	525	19	19357	5.82165	1	1	0.994402
GO:0030097~hemopoiesis	5	0.868056	0.0992871	OGT, FLCN, MKNK2, CD164, ASH2L	525	65	19357	2.83619	1	1	0.994402
GO:0030216~keratinocyte differentiation	5	0.868056	0.0992871	RBPJ, ABLF3, TXNIP, LATS2, POU2F3	525	65	19357	2.83619	1	1	0.994402
GO:0060395~SMAD protein signal transduction	5	0.868056	0.0992871	INHBA, LEFTY1, SMAD4, BMP8B, SMAD7	525	65	19357	2.83619	1	1	0.994402
GO:0016567~protein ubiquitination	20	3.47222	0.099375	GAN, RPS27A, UBB, SOCS5, KCTD11, KLHL15, CCNB1IP1, BRCA1, C18ORF25, GID4, 2ACVR1B16, FBXL5, RNF38, DTX4, CDCA3, 555ABL2, RBBP6, FEM1C, ABCB11, NFX1	525	508	19357	1.45159	1	1	0.994402
GO:0007283~spermatogenesis	18	3.125	0.0998678	SKIL, 104ACVR1B, SMAD4, PUM1, ACTG182, BCL2L11, PLEKHA1, STRBP, HOXA9, BCL2L1, DNAJA1, CALR, TDRKH, TESK2, BCL6, ATAT1, INPP5B, EIF5A2	525	446	19357	1.48805	1	1	0.994402

## Sheet: Table S8_DisGeNET
Supplementary Table S8. DAVID and ShinyGO fold enrichment analysis of CMC and non-CMC targets in Gene Ontology (BP), DisGeNET, Reactome pathways, KEGG pathways terms, and MSigDB hallmarks
Legend: each tab shows the results for CMC (above) and non-CMC (below) targets; the enrichment results of Gene Ontology (BP), DisGeNET, Reactome pathways, KEGG pathways terms, and MSigDB hallmarks are shown in the separate tabs
CMC
DisGeNET term	Count	%	PValue	Genes	List Total	Pop Hits	Pop Total	Fold Enrichment	Bonferroni	Benjamini	FDR
C0006826~Malignant Neoplasms	23	12.7072	2.0704e-18	DICER1, VEGFA, OCLN, TP53, MET, ESR1, CDK6, ERBB3, HMGA2, ERBB2, ATM, PTEN, CDK4, KIT, CCND1, MYC, CDKN1B, CCND2, CDKN1A, MTOR, YY1, EGFR, KRAS	136	128	9699	12.8146	2.73707e-15	2.73914e-15	2.31471e-15
C0007621~Neoplastic Cell Transformation	22	12.1547	2.02091e-16	HIF1A, NFKB1, OCLN, RELA, TP53, SLC16A1, ESR1, SATB2, IGF1R, PTEN, CCND1, GSK3B, PDCD4, BCL2, MYC, EZH2, SP1, IRS1, ZEB1, RAC1, KRAS, ZEB2	136	139	9699	11.2875	2.93543e-13	1.33683e-13	1.12969e-13
C0001418~Adenocarcinoma	17	9.39227	4.31208e-12	NFKB1, VEGFA, TP53, MET, ESR1, ROBO1, ERBB2, PTEN, CCND1, HOXA10, BIRC5, BCL2, MYC, DNMT1, MTOR, EGFR, KRAS	136	116	9699	10.4515	5.7006e-09	7.13111e-10	6.02614e-10
C0205641~Adenocarcinoma, Basal Cell	17	9.39227	4.31208e-12	NFKB1, VEGFA, TP53, MET, ESR1, ROBO1, ERBB2, PTEN, CCND1, HOXA10, BIRC5, BCL2, MYC, DNMT1, MTOR, EGFR, KRAS	136	116	9699	10.4515	5.7006e-09	7.13111e-10	6.02614e-10
C0205642~Adenocarcinoma, Oxyphilic	17	9.39227	4.31208e-12	NFKB1, VEGFA, TP53, MET, ESR1, ROBO1, ERBB2, PTEN, CCND1, HOXA10, BIRC5, BCL2, MYC, DNMT1, MTOR, EGFR, KRAS	136	116	9699	10.4515	5.7006e-09	7.13111e-10	6.02614e-10
C0205643~Carcinoma, Cribriform	17	9.39227	4.31208e-12	NFKB1, VEGFA, TP53, MET, ESR1, ROBO1, ERBB2, PTEN, CCND1, HOXA10, BIRC5, BCL2, MYC, DNMT1, MTOR, EGFR, KRAS	136	116	9699	10.4515	5.7006e-09	7.13111e-10	6.02614e-10
C0205644~Carcinoma, Granular Cell	17	9.39227	4.31208e-12	NFKB1, VEGFA, TP53, MET, ESR1, ROBO1, ERBB2, PTEN, CCND1, HOXA10, BIRC5, BCL2, MYC, DNMT1, MTOR, EGFR, KRAS	136	116	9699	10.4515	5.7006e-09	7.13111e-10	6.02614e-10
C0205645~Adenocarcinoma, Tubular	17	9.39227	4.31208e-12	NFKB1, VEGFA, TP53, MET, ESR1, ROBO1, ERBB2, PTEN, CCND1, HOXA10, BIRC5, BCL2, MYC, DNMT1, MTOR, EGFR, KRAS	136	116	9699	10.4515	5.7006e-09	7.13111e-10	6.02614e-10
C0033578~Prostatic Neoplasms	34	18.7845	9.31996e-12	TGFBR2, VEGFA, MET, ESR1, ROBO1, RPRD2, ATM, CCND1, BIRC5, BCL2, MYC, CCND2, EZH2, VAV3, FOXO1, EGFR, MIF, HIF1A, SERPINE1, TP53, ERBB3, ERBB2, CLIC4, PTEN, GSK3B, CDKN1B, DNMT1, BIRC56, CDKN1A, HMGB2, MBD2, IRS1, KRAS, RB1	136	616	9699	3.93628	1.2321e-08	1.23303e-09	1.04197e-09
C0376358~Malignant neoplasm of prostate	34	18.7845	9.31996e-12	TGFBR2, VEGFA, MET, ESR1, ROBO1, RPRD2, ATM, CCND1, BIRC5, BCL2, MYC, CCND2, EZH2, VAV3, FOXO1, EGFR, MIF, HIF1A, SERPINE1, TP53, ERBB3, ERBB2, CLIC4, PTEN, GSK3B, CDKN1B, DNMT1, BIRC56, CDKN1A, HMGB2, MBD2, IRS1, KRAS, RB1	136	616	9699	3.93628	1.2321e-08	1.23303e-09	1.04197e-09
C1458155~Mammary Neoplasms	31	17.1271	2.22516e-11	TGFBR2, OCLN, ESR1, F3, IGF1R, SNAI2, ATM, CCND1, KIT, BIRC5, TNIP1, BCL2, EZH2, DEK, EGFR, YAP1, ZEB2, MIF, HIF1A, RELA, TP53, ERBB3, ERBB2, PTEN, CDKN1B, HSPA1B, DNMT1, MTOR, ZEB1, KRAS, RB1	136	527	9699	4.19507	2.94167e-08	2.67627e-09	2.26158e-09
C0009375~Colonic Neoplasms	18	9.94475	2.7939e-11	NFKB1, TGFBR2, VEGFA, RELA, TP53, SLC16A1, AXIN2, ERBB2, CCND1, BIRC5, BCL2, MYC, DNMT1, CCND2, CDKN1A, MTOR, EGFR, KRAS	136	152	9699	8.44534	3.69353e-08	3.08027e-09	2.60298e-09
C2239176~Liver carcinoma	30	16.5746	4.56432e-11	MET, AXIN2, ESR1, ROBO1, SOCS3, IGF1R, ATM, CDK4, CCND1, BIRC5, MYC, EZH2, TAGLN2, BTG2, RAC1, EGFR, YAP1, TP53, CEBPB, PTEN, HOXA10, CDKN1B, HMGB2, MTOR, PLK1, PCLAF, IGF2BP1, IRS1, KRAS, RB1	136	507	9699	4.21989	6.03403e-08	4.64507e-09	3.92531e-09
C0007102~Malignant tumor of colon	18	9.94475	5.77512e-11	NFKB1, TGFBR2, VEGFA, RELA, TP53, SLC16A1, AXIN2, ERBB2, CCND1, BIRC5, BCL2, MYC, DNMT1, CCND2, CDKN1A, MTOR, EGFR, KRAS	136	159	9699	8.07353	7.63471e-08	5.45749e-09	4.61185e-09
C1168401~Squamous cell carcinoma of the head and neck	12	6.62983	9.36056e-11	PTEN, CDK4, CCND1, HOXD10, TP53, WEE1, MET, CDK6, IRS1, EGFR, YAP1, CCNA2	136	52	9699	16.4576	1.23747e-07	8.22936e-09	6.95421e-09
C1257931~Mammary Neoplasms, Human	30	16.5746	1.05744e-10	OCLN, ESR1, F3, IGF1R, SNAI2, ATM, CCND1, KIT, BIRC5, TNIP1, BCL2, EZH2, DEK, EGFR, YAP1, ZEB2, MIF, HIF1A, RELA, TP53, ERBB3, ERBB2, PTEN, CDKN1B, HSPA1B, DNMT1, MTOR, ZEB1, KRAS, RB1	136	525	9699	4.07521	1.39793e-07	8.22936e-09	6.95421e-09
C4704874~Mammary Carcinoma, Human	30	16.5746	1.05744e-10	OCLN, ESR1, F3, IGF1R, SNAI2, ATM, CCND1, KIT, BIRC5, TNIP1, BCL2, EZH2, DEK, EGFR, YAP1, ZEB2, MIF, HIF1A, RELA, TP53, ERBB3, ERBB2, PTEN, CDKN1B, HSPA1B, DNMT1, MTOR, ZEB1, KRAS, RB1	136	525	9699	4.07521	1.39793e-07	8.22936e-09	6.95421e-09
C0678222~Breast Carcinoma	30	16.5746	1.89627e-10	OCLN, ESR1, F3, IGF1R, SNAI2, ATM, CCND1, KIT, BIRC5, TNIP1, BCL2, EZH2, DEK, EGFR, YAP1, ZEB2, MIF, HIF1A, RELA, TP53, ERBB3, ERBB2, PTEN, CDKN1B, HSPA1B, DNMT1, MTOR, ZEB1, KRAS, RB1	136	538	9699	3.97674	2.50687e-07	1.39376e-08	1.1778e-08
C0235874~Disease Exacerbation	17	9.39227	9.51435e-10	HIF1A, TP53, ESR1, ERBB3, ERBB2, PTEN, CCND1, BCL2, MYC, TXNIP, BMI1, ZEB1, YY1, EGFR, KRAS, YAP1, ZEB2	136	165	9699	7.34773	1.2578e-06	6.62499e-08	5.59844e-08
C0027627~Neoplasm Metastasis	19	10.4972	1.02435e-09	TGFBR2, VEGFA, YWHAE, TP53, MET, ESR1, ERBB3, ERBB2, SNAI2, PTEN, MYC, RHOC, SP1, DEK, RAC1, EGFR, KRAS, YAP1, RB1	136	217	9699	6.24427	1.35419e-06	6.77608e-08	5.72612e-08
C0476089~Endometrial Carcinoma	12	6.62983	3.69845e-09	PTEN, CCND1, HOXA10, BIRC5, MYC, VEGFA, EZH2, ESR1, ZEB1, SOCS3, EGFR, IGF1R	136	72	9699	11.886	4.88933e-06	2.22828e-07	1.88301e-07
C0007131~Non-Small Cell Lung Carcinoma	16	8.83978	3.70539e-09	HIF1A, VEGFA, TP53, MET, ERBB2, IL6R, PTEN, KIT, BIRC5, MYC, E2F3, MTOR, KIF5B, EGFR, KRAS, RB1	136	156	9699	7.31448	4.89851e-06	2.22828e-07	1.88301e-07
C0014170~Endometrial Neoplasms	11	6.07735	5.77305e-09	PTEN, CCND1, HOXA10, BIRC5, MYC, VEGFA, EZH2, ESR1, ZEB1, SOCS3, IGF1R	136	58	9699	13.5255	7.63195e-06	3.32076e-07	2.80621e-07
C0007873~Uterine Cervical Neoplasm	9	4.97238	1.96225e-08	CCND1, BIRC5, MYC, VEGFA, TP53, MTOR, YY1, EGFR, KRAS	136	35	9699	18.3384	2.59406e-05	1.08169e-06	9.1408e-07
C0024121~Lung Neoplasms	19	10.4972	2.44105e-08	TGFBR2, TP53, MET, ESR1, ERBB3, ROBO1, ERBB2, MCL1, PTEN, CCND1, BIRC5, PDCD4, MYC, CDKN1B, CCND2, CDKN1A, PTMA, EGFR, KRAS	136	265	9699	5.11324	3.22702e-05	1.26802e-06	1.07154e-06
C0038356~Stomach Neoplasms	20	11.0497	2.54549e-08	SERPINE1, PRKAA1, TP53, SMAD4, MET, AXIN2, ERBB3, ERBB2, IL6R, RORA, ATM, CDK4, CCND1, BIRC5, MYC, CDKN1B, DNMT1, CDKN1A, EGFR, KRAS	136	297	9699	4.80244	3.36508e-05	1.26802e-06	1.07154e-06
C0242379~Malignant neoplasm of lung	19	10.4972	2.5878e-08	TGFBR2, TP53, MET, ESR1, ERBB3, ROBO1, ERBB2, MCL1, PTEN, CCND1, BIRC5, PDCD4, MYC, CDKN1B, CCND2, CDKN1A, PTMA, EGFR, KRAS	136	266	9699	5.09401	3.42101e-05	1.26802e-06	1.07154e-06
C0024623~Malignant neoplasm of stomach	20	11.0497	2.99311e-08	SERPINE1, PRKAA1, TP53, SMAD4, MET, AXIN2, ERBB3, ERBB2, IL6R, RORA, ATM, CDK4, CCND1, BIRC5, MYC, CDKN1B, DNMT1, CDKN1A, EGFR, KRAS	136	300	9699	4.75441	3.95681e-05	1.41424e-06	1.19511e-06
C0919267~ovarian neoplasm	14	7.73481	3.88116e-08	TP53, MET, ESR1, ERBB2, PTEN, BIRC5, MYC, CDKN1B, CCND2, MTOR, ZEB1, EGFR, KRAS, YAP1	136	134	9699	7.45094	5.13077e-05	1.77061e-06	1.49626e-06
C0006118~Brain Neoplasms	9	4.97238	4.89494e-08	PTEN, CDK4, CCND1, TGFBR2, VEGFA, RELA, TP53, EGFR, YAP1	136	39	9699	16.4576	6.4709e-05	2.03503e-06	1.7197e-06
C1140680~Malignant neoplasm of ovary	14	7.73481	5.06391e-08	TP53, MET, ESR1, ERBB2, PTEN, BIRC5, MYC, CDKN1B, CCND2, MTOR, ZEB1, EGFR, KRAS, YAP1	136	137	9699	7.28778	6.69426e-05	2.03503e-06	1.7197e-06
C0205696~Anaplastic carcinoma	15	8.28729	5.38367e-08	MIF, HIF1A, TGFBR2, TP53, MET, ESR1, PTEN, CDK4, CCND1, BCL2, MYC, DNMT1, EGFR, KRAS, RB1	136	163	9699	6.56284	7.11695e-05	2.03503e-06	1.7197e-06
C0205697~Carcinoma, Spindle-Cell	15	8.28729	5.38367e-08	MIF, HIF1A, TGFBR2, TP53, MET, ESR1, PTEN, CDK4, CCND1, BCL2, MYC, DNMT1, EGFR, KRAS, RB1	136	163	9699	6.56284	7.11695e-05	2.03503e-06	1.7197e-06
C0205698~Undifferentiated carcinoma	15	8.28729	5.38367e-08	MIF, HIF1A, TGFBR2, TP53, MET, ESR1, PTEN, CDK4, CCND1, BCL2, MYC, DNMT1, EGFR, KRAS, RB1	136	163	9699	6.56284	7.11695e-05	2.03503e-06	1.7197e-06
C0205699~Carcinomatosis	15	8.28729	5.38367e-08	MIF, HIF1A, TGFBR2, TP53, MET, ESR1, PTEN, CDK4, CCND1, BCL2, MYC, DNMT1, EGFR, KRAS, RB1	136	163	9699	6.56284	7.11695e-05	2.03503e-06	1.7197e-06
C0007097~Carcinoma	15	8.28729	5.81712e-08	MIF, HIF1A, TGFBR2, TP53, MET, ESR1, PTEN, CDK4, CCND1, BCL2, MYC, DNMT1, EGFR, KRAS, RB1	136	164	9699	6.52282	7.68994e-05	2.13779e-06	1.80654e-06
C0016978~gallbladder neoplasm	6	3.31492	2.09567e-07	BCL2, TP53, ERBB3, ERBB2, EGFR, KRAS	136	11	9699	38.8997	0.00027701	7.29625e-06	6.16569e-06
C0153452~Malignant neoplasm of gallbladder	6	3.31492	2.09567e-07	BCL2, TP53, ERBB3, ERBB2, EGFR, KRAS	136	11	9699	38.8997	0.00027701	7.29625e-06	6.16569e-06
C0006142~Malignant neoplasm of breast	37	20.442	3.22999e-07	PER1, OCLN, PRKAA1, ESR1, ROBO1, F3, IGF1R, SNAI2, ATM, CCND1, KIT, BIRC5, TNIP1, BCL2, FAM217B, EZH2, KBTBD8, DEK, EGFR, YAP1, ZEB2, MIF, HIF1A, RELA, TP53, ERBB3, ERBB2, PTEN, ANKEF1, PDCD4, CDKN1B, HSPA1B, DNMT1, MTOR, ZEB1, KRAS, RB1	136	1074	9699	2.45689	0.000426914	1.09571e-05	9.25931e-06
C1708349~Hereditary Diffuse Gastric Cancer	18	9.94475	5.92102e-07	SERPINE1, PRKAA1, TP53, SMAD4, MET, ERBB2, IL6R, RORA, ATM, CDK4, CCND1, BIRC5, MYC, CDKN1B, DNMT1, CDKN1A, EGFR, KRAS	136	293	9699	4.3812	0.000782453	1.95838e-05	1.65493e-05
C0153633~Malignant neoplasm of brain	8	4.41989	7.62669e-07	PTEN, CDK4, CCND1, TGFBR2, VEGFA, RELA, EGFR, YAP1	136	38	9699	15.0139	0.00100774	2.461e-05	2.07967e-05
C0024299~Lymphoma	8	4.41989	1.10086e-06	PTEN, SOCS1, CDK4, BCL2, EZH2, CDK6, KRAS, ATM	136	40	9699	14.2632	0.00145428	3.46772e-05	2.93039e-05
C0017667~Nodular glomerulosclerosis	8	4.41989	1.31222e-06	SERPINE1, CDKN1A, TXNIP, TGFBR2, VEGFA, RELA, VDAC1, COL4A1	136	41	9699	13.9154	0.00173325	4.03737e-05	3.41178e-05
C0027626~Neoplasm Invasiveness	14	7.73481	1.56805e-06	HIF1A, RELA, MET, ESR1, HMGA2, SNAI2, PTEN, PDCD4, DNMT1, SP1, ZEB1, DEK, EGFR, ZEB2	136	184	9699	5.42623	0.00207082	4.71484e-05	3.98427e-05
C0011881~Diabetic Nephropathy	8	4.41989	2.16031e-06	SERPINE1, CDKN1A, TXNIP, TGFBR2, VEGFA, RELA, VDAC1, COL4A1	136	44	9699	12.9666	0.00285186	6.21324e-05	5.25049e-05
C0549473~Thyroid carcinoma	8	4.41989	2.16031e-06	PTEN, DICER1, CCND1, HIF1A, CDKN1B, TP53, MTOR, KRAS	136	44	9699	12.9666	0.00285186	6.21324e-05	5.25049e-05
C0027659~Neoplasms, Experimental	9	4.97238	3.33326e-06	CDK4, CCND1, HIF1A, VEGFA, RELA, MAPK7, ERBB2, KRAS, RB1	136	66	9699	9.72493	0.00439689	9.38278e-05	7.92891e-05
C0029463~Osteosarcoma	8	4.41989	3.42446e-06	MYC, VEGFA, TP53, EZH2, MET, BMI1, EGFR, RB1	136	47	9699	12.1389	0.00451691	9.43866e-05	7.97613e-05
C4048328~cervical cancer	7	3.8674	6.35128e-06	CCND1, BIRC5, MYC, VEGFA, MTOR, YY1, EGFR	136	34	9699	14.6827	0.00836127	0.000171485	0.000144913
C1319315~Adenocarcinoma of large intestine	10	5.52486	6.9888e-06	PTEN, KIT, TP53, SMAD4, MET, AXIN2, ERBB2, EGFR, KRAS, ATM	136	96	9699	7.42877	0.00919667	0.000184924	0.000156269
C0699791~Stomach Carcinoma	6	3.31492	8.25166e-06	MET, AXIN2, ERBB3, ERBB2, KRAS, ATM	136	21	9699	20.3761	0.0108494	0.000214058	0.000180889
C2931822~Nasopharyngeal carcinoma	6	3.31492	1.05597e-05	PTEN, CCND1, TP53, ERBB3, ERBB2, KRAS	136	22	9699	19.4499	0.0138631	0.000268664	0.000227034
C0017636~Glioblastoma	9	4.97238	1.30097e-05	PTEN, HIF1A, MYC, VEGFA, MET, MTOR, CDK6, BMI1, EGFR	136	79	9699	8.12463	0.0170519	0.000324752	0.000274431
C0684249~Carcinoma of lung	6	3.31492	1.33428e-05	PTEN, CCND2, TP53, ERBB2, EGFR, KRAS	136	23	9699	18.6042	0.0174847	0.000326899	0.000276246
C0345905~Intrahepatic Cholangiocarcinoma	6	3.31492	1.66666e-05	PTEN, TP53, SMAD4, ERBB2, EGFR, KRAS	136	24	9699	17.829	0.0217924	0.000393748	0.000332736
C3805278~Extrahepatic Cholangiocarcinoma	6	3.31492	1.66666e-05	PTEN, TP53, SMAD4, ERBB2, EGFR, KRAS	136	24	9699	17.829	0.0217924	0.000393748	0.000332736
C0496956~Neoplasm of uncertain or unknown behavior of breast	7	3.8674	1.96033e-05	PTEN, CDKN1B, TP53, ESR1, ERBB2, KRAS, RB1	136	41	9699	12.1759	0.0255829	0.000447158	0.000377871
C0858252~Breast adenocarcinoma	7	3.8674	1.96033e-05	PTEN, CDKN1B, TP53, ESR1, ERBB2, KRAS, RB1	136	41	9699	12.1759	0.0255829	0.000447158	0.000377871
C0334588~Giant Cell Glioblastoma	9	4.97238	2.05085e-05	HIF1A, MYC, VEGFA, TP53, MET, MTOR, CDK6, BMI1, EGFR	136	84	9699	7.64102	0.0267483	0.000459877	0.000388619
C0005695~Bladder Neoplasm	11	6.07735	2.41522e-05	MYC, SMC1A, CDKN1A, TP53, MTOR, ESR1, ERBB3, EGFR, KRAS, RB1, ATM	136	140	9699	5.60341	0.0314253	0.000532557	0.000450037
C0206698~Cholangiocarcinoma	6	3.31492	2.52229e-05	PTEN, TP53, SMAD4, ERBB2, EGFR, KRAS	136	26	9699	16.4576	0.0327953	0.000547048	0.000462282
C0005684~Malignant neoplasm of urinary bladder	11	6.07735	2.56918e-05	MYC, SMC1A, CDKN1A, TP53, MTOR, ESR1, ERBB3, EGFR, KRAS, RB1, ATM	136	141	9699	5.56367	0.0333946	0.000548229	0.000463281
C0030297~Pancreatic Neoplasm	9	4.97238	7.26556e-05	PTEN, HIF1A, MYC, TP53, SMAD4, EGFR, KRAS, RB1, ATM	136	100	9699	6.41846	0.0915853	0.00148797	0.00125741
C0153943~Benign neoplasm of stomach	5	2.76243	7.42298e-05	MET, AXIN2, ERBB3, ERBB2, ATM	136	17	9699	20.9753	0.0934739	0.00148797	0.00125741
C0154060~Carcinoma in situ of stomach	5	2.76243	7.42298e-05	MET, AXIN2, ERBB3, ERBB2, ATM	136	17	9699	20.9753	0.0934739	0.00148797	0.00125741
C0496905~Neoplasm of uncertain or unknown behavior of stomach	5	2.76243	7.42298e-05	MET, AXIN2, ERBB3, ERBB2, ATM	136	17	9699	20.9753	0.0934739	0.00148797	0.00125741
C0346647~Malignant neoplasm of pancreas	9	4.97238	8.36508e-05	PTEN, HIF1A, MYC, TP53, SMAD4, EGFR, KRAS, RB1, ATM	136	102	9699	6.2926	0.104695	0.00152524	0.00128891
C0018671~Head and Neck Neoplasms	6	3.31492	8.41593e-05	BCL2, VEGFA, TP53, ERBB3, ERBB2, EGFR	136	33	9699	12.9666	0.105297	0.00152524	0.00128891
C0496899~Benign neoplasm of brain, unspecified	6	3.31492	8.41593e-05	CDK4, CCND1, TGFBR2, VEGFA, RELA, YAP1	136	33	9699	12.9666	0.105297	0.00152524	0.00128891
C0750974~Brain Tumor, Primary	6	3.31492	8.41593e-05	CDK4, CCND1, TGFBR2, VEGFA, RELA, YAP1	136	33	9699	12.9666	0.105297	0.00152524	0.00128891
C0750977~Recurrent Brain Neoplasm	6	3.31492	8.41593e-05	CDK4, CCND1, TGFBR2, VEGFA, RELA, YAP1	136	33	9699	12.9666	0.105297	0.00152524	0.00128891
C0750979~Primary malignant neoplasm of brain	6	3.31492	8.41593e-05	CDK4, CCND1, TGFBR2, VEGFA, RELA, YAP1	136	33	9699	12.9666	0.105297	0.00152524	0.00128891
C1527390~Neoplasms, Intracranial	6	3.31492	8.41593e-05	CDK4, CCND1, TGFBR2, VEGFA, RELA, YAP1	136	33	9699	12.9666	0.105297	0.00152524	0.00128891
C0018923~Hemangiosarcoma	5	2.76243	9.44118e-05	CCND1, MYC, VEGFA, TP53, KRAS	136	18	9699	19.81	0.117343	0.00168793	0.00142638
C0014859~Esophageal Neoplasms	8	4.41989	0.000100544	CCND1, BCL2, TGFBR2, TP53, MET, ERBB2, EGFR, SNAI2	136	78	9699	7.31448	0.12447	0.00175027	0.00147906
C0546837~Malignant neoplasm of esophagus	8	4.41989	0.000100544	CCND1, BCL2, TGFBR2, TP53, MET, ERBB2, EGFR, SNAI2	136	78	9699	7.31448	0.12447	0.00175027	0.00147906
C0019207~Hepatoma, Morris	9	4.97238	0.000142394	SOCS1, CCND1, BCL2, MYC, TP53, MET, SOX4, KRAS, RB1	136	110	9699	5.83496	0.171599	0.00235484	0.00198995
C0019208~Hepatoma, Novikoff	9	4.97238	0.000142394	SOCS1, CCND1, BCL2, MYC, TP53, MET, SOX4, KRAS, RB1	136	110	9699	5.83496	0.171599	0.00235484	0.00198995
C0023904~Liver Neoplasms, Experimental	9	4.97238	0.000142394	SOCS1, CCND1, BCL2, MYC, TP53, MET, SOX4, KRAS, RB1	136	110	9699	5.83496	0.171599	0.00235484	0.00198995
C0086404~Experimental Hepatoma	9	4.97238	0.000142394	SOCS1, CCND1, BCL2, MYC, TP53, MET, SOX4, KRAS, RB1	136	110	9699	5.83496	0.171599	0.00235484	0.00198995
C1621958~Glioblastoma Multiforme	9	4.97238	0.000151679	HIF1A, MYC, VEGFA, MET, MTOR, CDK6, IRAK1, BMI1, EGFR	136	111	9699	5.78239	0.181707	0.00247743	0.00209355
C0007114~Malignant neoplasm of skin	7	3.8674	0.000160025	KIT, HIF1A, RELA, TP53, SP1, ERBB3, IGF1R	136	59	9699	8.46124	0.190688	0.00255076	0.00215552
C0037286~Skin Neoplasms	7	3.8674	0.000160025	KIT, HIF1A, RELA, TP53, SP1, ERBB3, IGF1R	136	59	9699	8.46124	0.190688	0.00255076	0.00215552
C0021655~Insulin Resistance	7	3.8674	0.000175796	PTEN, PRKAA1, METRNL, HMGA1, IRS1, KCNJ11, EGFR	136	60	9699	8.32022	0.207389	0.00273621	0.00231223
C0920563~Insulin Sensitivity	7	3.8674	0.000175796	PTEN, PRKAA1, METRNL, HMGA1, IRS1, KCNJ11, EGFR	136	60	9699	8.32022	0.207389	0.00273621	0.00231223
C0017638~Glioma	8	4.41989	0.000200473	PTEN, TP53, PLK1, BMI1, ERBB2, MYB, EGFR, ATM	136	87	9699	6.55781	0.232833	0.00308401	0.00260614
C0262584~Carcinoma, Small Cell	4	2.20994	0.000208363	BIRC5, TP53, MTOR, RB1	136	9	9699	31.6961	0.240796	0.00316856	0.00267759
C0279702~Conventional (Clear Cell) Renal Cell Carcinoma	10	5.52486	0.000214733	PTEN, BIRC5, RELA, TP53, MET, MTOR, TAGLN2, ERBB2, IL6R, ATM	136	148	9699	4.81866	0.247164	0.00322831	0.00272808
C0151779~Cutaneous Melanoma	6	3.31492	0.000243059	PTEN, CDK4, CCND1, KIT, TP53, RAC1	136	41	9699	10.4365	0.274841	0.00361312	0.00305326
C0855095~Small Lymphocytic Lymphoma	4	2.20994	0.000294634	CCND1, TP53, P2RX7, ATM	136	10	9699	28.5265	0.322647	0.00423696	0.00358044
C1868683~B-CELL MALIGNANCY, LOW-GRADE	4	2.20994	0.000294634	CCND1, TP53, P2RX7, ATM	136	10	9699	28.5265	0.322647	0.00423696	0.00358044
C3887461~Head and Neck Carcinoma	4	2.20994	0.000294634	TP53, ERBB3, ERBB2, EGFR	136	10	9699	28.5265	0.322647	0.00423696	0.00358044
C0007137~Squamous cell carcinoma	9	4.97238	0.000325164	CCND1, BIRC5, MYC, VEGFA, TP53, MET, EGFR, KRAS, ATM	136	124	9699	5.17617	0.34945	0.0044745	0.00378117
C0278996~Malignant Head and Neck Neoplasm	6	3.31492	0.000340665	BCL2, VEGFA, TP53, ERBB3, ERBB2, EGFR	136	44	9699	9.72493	0.36265	0.0044745	0.00378117
C0279626~Squamous cell carcinoma of esophagus	8	4.41989	0.000345749	CCND1, HIF1A, CDKN1A, TGFBR2, TP53, PFN1, EGFR, RB1	136	95	9699	6.00557	0.366921	0.0044745	0.00378117
C0027651~Neoplasms	7	3.8674	0.000350946	MYC, VEGFA, OCLN, HMGA2, YY1, KRAS, ATM	136	68	9699	7.34137	0.371256	0.0044745	0.00378117
C0086692~Benign Neoplasm	7	3.8674	0.000350946	MYC, VEGFA, OCLN, HMGA2, YY1, KRAS, ATM	136	68	9699	7.34137	0.371256	0.0044745	0.00378117
C0004114~Astrocytoma	5	2.76243	0.000361883	HIF1A, MET, ESR1, LATS2, KRAS	136	25	9699	14.2632	0.380286	0.0044745	0.00378117
C0205768~Subependymal Giant Cell Astrocytoma	5	2.76243	0.000361883	HIF1A, MET, ESR1, LATS2, KRAS	136	25	9699	14.2632	0.380286	0.0044745	0.00378117
C0280783~Juvenile Pilocytic Astrocytoma	5	2.76243	0.000361883	HIF1A, MET, ESR1, LATS2, KRAS	136	25	9699	14.2632	0.380286	0.0044745	0.00378117
C0280785~Diffuse Astrocytoma	5	2.76243	0.000361883	HIF1A, MET, ESR1, LATS2, KRAS	136	25	9699	14.2632	0.380286	0.0044745	0.00378117
C0334583~Pilocytic Astrocytoma	5	2.76243	0.000361883	HIF1A, MET, ESR1, LATS2, KRAS	136	25	9699	14.2632	0.380286	0.0044745	0.00378117
C0338070~Childhood Cerebral Astrocytoma	5	2.76243	0.000361883	HIF1A, MET, ESR1, LATS2, KRAS	136	25	9699	14.2632	0.380286	0.0044745	0.00378117
C0547065~Mixed oligoastrocytoma	5	2.76243	0.000361883	HIF1A, MET, ESR1, LATS2, KRAS	136	25	9699	14.2632	0.380286	0.0044745	0.00378117
C0750935~Cerebral Astrocytoma	5	2.76243	0.000361883	HIF1A, MET, ESR1, LATS2, KRAS	136	25	9699	14.2632	0.380286	0.0044745	0.00378117
C0750936~Intracranial Astrocytoma	5	2.76243	0.000361883	HIF1A, MET, ESR1, LATS2, KRAS	136	25	9699	14.2632	0.380286	0.0044745	0.00378117
C1704230~Grade I Astrocytoma	5	2.76243	0.000361883	HIF1A, MET, ESR1, LATS2, KRAS	136	25	9699	14.2632	0.380286	0.0044745	0.00378117
C0282612~Prostatic Intraepithelial Neoplasias	4	2.20994	0.000401003	PTEN, CDKN1B, DNMT1, ESR1	136	11	9699	25.9332	0.411531	0.00467825	0.00395335
C1176475~Ductal Carcinoma	4	2.20994	0.000401003	PTEN, HIF1A, MYC, TP53	136	11	9699	25.9332	0.411531	0.00467825	0.00395335
C0007134~Renal Cell Carcinoma	9	4.97238	0.000403115	PTEN, BIRC5, RELA, TP53, MET, MTOR, TAGLN2, ERBB2, IL6R	136	128	9699	5.01442	0.413173	0.00467825	0.00395335
C1266042~Chromophobe Renal Cell Carcinoma	9	4.97238	0.000403115	PTEN, BIRC5, RELA, TP53, MET, MTOR, TAGLN2, ERBB2, IL6R	136	128	9699	5.01442	0.413173	0.00467825	0.00395335
C1266043~Sarcomatoid Renal Cell Carcinoma	9	4.97238	0.000403115	PTEN, BIRC5, RELA, TP53, MET, MTOR, TAGLN2, ERBB2, IL6R	136	128	9699	5.01442	0.413173	0.00467825	0.00395335
C1266044~Collecting Duct Carcinoma of the Kidney	9	4.97238	0.000403115	PTEN, BIRC5, RELA, TP53, MET, MTOR, TAGLN2, ERBB2, IL6R	136	128	9699	5.01442	0.413173	0.00467825	0.00395335
C1306837~Papillary Renal Cell Carcinoma	9	4.97238	0.000403115	PTEN, BIRC5, RELA, TP53, MET, MTOR, TAGLN2, ERBB2, IL6R	136	128	9699	5.01442	0.413173	0.00467825	0.00395335
C0334580~Protoplasmic astrocytoma	5	2.76243	0.000423094	HIF1A, MET, ESR1, LATS2, KRAS	136	26	9699	13.7146	0.428476	0.00478422	0.0040429
C0334581~Gemistocytic astrocytoma	5	2.76243	0.000423094	HIF1A, MET, ESR1, LATS2, KRAS	136	26	9699	13.7146	0.428476	0.00478422	0.0040429
C0334582~Fibrillary Astrocytoma	5	2.76243	0.000423094	HIF1A, MET, ESR1, LATS2, KRAS	136	26	9699	13.7146	0.428476	0.00478422	0.0040429
C0036920~Sezary Syndrome	5	2.76243	0.000491352	PTEN, CDKN1B, TP53, ZEB1, RB1	136	27	9699	13.2067	0.477812	0.00546268	0.00461623
C0334579~Anaplastic astrocytoma	5	2.76243	0.000491352	HIF1A, MET, ESR1, LATS2, KRAS	136	27	9699	13.2067	0.477812	0.00546268	0.00461623
C0030354~Papilloma	4	2.20994	0.000529238	CCND1, CDKN1A, ERBB2, EGFR	136	12	9699	23.7721	0.503334	0.00573919	0.0048499
C0205874~Papilloma, Squamous Cell	4	2.20994	0.000529238	CCND1, CDKN1A, ERBB2, EGFR	136	12	9699	23.7721	0.503334	0.00573919	0.0048499
C0205875~Papillomatosis	4	2.20994	0.000529238	CCND1, CDKN1A, ERBB2, EGFR	136	12	9699	23.7721	0.503334	0.00573919	0.0048499
C0496920~Neoplasm of uncertain or unknown behavior of ovary	5	2.76243	0.000650793	PTEN, TP53, ESR1, ERBB2, KRAS	136	29	9699	12.2959	0.577104	0.00694355	0.00586764
C2713368~Hematopoetic Myelodysplasia	5	2.76243	0.000650793	MYC, TP53, EZH2, BMI1, KRAS	136	29	9699	12.2959	0.577104	0.00694355	0.00586764
C0023467~Leukemia, Myelocytic, Acute	10	5.52486	0.000677491	KIT, BCL2, MYC, CCND2, TP53, MET, CTC1, CDK6, FOXO1, KRAS	136	173	9699	4.12232	0.591779	0.00717056	0.00605948
C0029925~Ovarian Carcinoma	5	2.76243	0.000742876	PTEN, TP53, ESR1, ERBB2, KRAS	136	30	9699	11.886	0.625606	0.0078002	0.00659155
C0151744~Myocardial Ischemia	10	5.52486	0.000766452	CCND1, CCND2, RHOC, VEGFA, CRK, AXIN2, BMAL1, F3, ZEB1, SOCS3	136	176	9699	4.05206	0.637104	0.00798437	0.00674719
C0345967~Malignant mesothelioma	8	4.41989	0.000793739	MIF, KIT, BCL2, CDKN1A, TP53, MET, CDK6, EGFR	136	109	9699	5.23421	0.649971	0.00818212	0.0069143
C0023903~Liver neoplasms	9	4.97238	0.000803988	DICER1, CCND1, SERPINE1, MYC, CDKN1B, SLC11A2, TP53, ESR1, KRAS	136	142	9699	4.52004	0.654685	0.00818212	0.0069143
C0345904~Malignant neoplasm of liver	9	4.97238	0.000803988	DICER1, CCND1, SERPINE1, MYC, CDKN1B, SLC11A2, TP53, ESR1, KRAS	136	142	9699	4.52004	0.654685	0.00818212	0.0069143
C0004096~Asthma	7	3.8674	0.000840934	PTEN, BCL2, TNIP1, DNMT1, VEGFA, IL6R, MYB	136	80	9699	6.24017	0.671159	0.00849279	0.00717682
C0005944~Metabolic Bone Disorder	4	2.20994	0.000857961	ANKRD11, SLC20A1, CTC1, ESR1	136	14	9699	20.3761	0.678485	0.00859911	0.00726667
C0149925~Small cell carcinoma of lung	6	3.31492	0.000887689	PTEN, KIT, TP53, SATB2, EGFR, RB1	136	54	9699	7.92402	0.690886	0.00883017	0.00746193
C0023434~Chronic Lymphocytic Leukemia	6	3.31492	0.000965683	CCND1, BCL2, MYC, TP53, P2RX7, ATM	136	55	9699	7.77995	0.721197	0.00953432	0.00805697
C0029453~Osteopenia	4	2.20994	0.00106157	ANKRD11, SLC20A1, CTC1, ESR1	136	15	9699	19.0176	0.754424	0.0101773	0.00860029
C0154017~Benign neoplasm of bladder	4	2.20994	0.00106157	MTOR, ERBB3, RB1, ATM	136	15	9699	19.0176	0.754424	0.0101773	0.00860029
C0154091~Carcinoma in situ of bladder	4	2.20994	0.00106157	MTOR, ERBB3, RB1, ATM	136	15	9699	19.0176	0.754424	0.0101773	0.00860029
C0496930~Neoplasm of uncertain or unknown behavior of bladder	4	2.20994	0.00106157	MTOR, ERBB3, RB1, ATM	136	15	9699	19.0176	0.754424	0.0101773	0.00860029
C0334634~Malignant lymphoma, lymphocytic, intermediate differentiation, diffuse	4	2.20994	0.00129331	CCND1, GSK3B, MTOR, ATM	136	16	9699	17.829	0.819291	0.0123097	0.0104023
C0007786~Brain Ischemia	6	3.31492	0.00143433	HIF1A, NFKB1, RELA, TP53, CEBPB, RB1	136	60	9699	7.13162	0.850063	0.0134583	0.0113729
C0917798~Cerebral Ischemia	6	3.31492	0.00143433	HIF1A, NFKB1, RELA, TP53, CEBPB, RB1	136	60	9699	7.13162	0.850063	0.0134583	0.0113729
C0009404~Colorectal Neoplasms	12	6.62983	0.00164634	BCL2, BIRC5, MYC, CCND2, TP53, SMAD4, AXIN2, SATB2, SMAD7, EGFR, KRAS, YAP1	136	277	9699	3.08951	0.886761	0.0153388	0.012962
C0026998~Acute Myeloid Leukemia, M1	8	4.41989	0.00176805	KIT, BCL2, MYC, CCND2, MET, CDK6, FOXO1, KRAS	136	125	9699	4.56424	0.903618	0.016244	0.013727
C1879321~Acute Myeloid Leukemia (AML-M2)	8	4.41989	0.00176805	KIT, BCL2, MYC, CCND2, MET, CDK6, FOXO1, KRAS	136	125	9699	4.56424	0.903618	0.016244	0.013727
C0206686~Adrenocortical carcinoma	4	2.20994	0.00184657	TP53, EGFR, IGF1R, RB1	136	18	9699	15.848	0.913137	0.0162851	0.0137617
C0699885~Carcinoma of bladder	4	2.20994	0.00184657	MTOR, ERBB3, RB1, ATM	136	18	9699	15.848	0.913137	0.0162851	0.0137617
C0178540~Cerebral Hypoxia-Ischemia	3	1.65746	0.001871	HIF1A, VEGFA, IRAK1	136	5	9699	42.7897	0.915903	0.0162851	0.0137617
C0752304~Hypoxic-Ischemic Encephalopathy	3	1.65746	0.001871	HIF1A, VEGFA, IRAK1	136	5	9699	42.7897	0.915903	0.0162851	0.0137617
C0752305~Anoxic-Ischemic Encephalopathy	3	1.65746	0.001871	HIF1A, VEGFA, IRAK1	136	5	9699	42.7897	0.915903	0.0162851	0.0137617
C0752306~Anoxia-Ischemia, Brain	3	1.65746	0.001871	HIF1A, VEGFA, IRAK1	136	5	9699	42.7897	0.915903	0.0162851	0.0137617
C0752307~Anoxia-Ischemia, Cerebral	3	1.65746	0.001871	HIF1A, VEGFA, IRAK1	136	5	9699	42.7897	0.915903	0.0162851	0.0137617
C0752308~Hypoxia-Ischemia, Brain	3	1.65746	0.001871	HIF1A, VEGFA, IRAK1	136	5	9699	42.7897	0.915903	0.0162851	0.0137617
C0027643~Neoplasm Recurrence, Local	5	2.76243	0.00202416	KIT, VEGFA, ESR1, ERBB2, EGFR	136	39	9699	9.1431	0.931344	0.017503	0.0147909
C0010054~Coronary Arteriosclerosis	6	3.31492	0.00205244	TRAF6, VEGFA, ESR1, IRAK1, IRS1, PCSK9	136	65	9699	6.58303	0.933868	0.0175185	0.014804
C1956346~Coronary Artery Disease	6	3.31492	0.00205244	TRAF6, VEGFA, ESR1, IRAK1, IRS1, PCSK9	136	65	9699	6.58303	0.933868	0.0175185	0.014804
C3463824~MYELODYSPLASTIC SYNDROME	6	3.31492	0.00234726	MYC, TP53, EZH2, CTC1, BMI1, KRAS	136	67	9699	6.38652	0.955253	0.0199065	0.016822
C0025500~Mesothelioma	5	2.76243	0.00243936	CDKN1B, MTOR, ESR1, EID1, EGFR	136	41	9699	8.69709	0.960394	0.0205558	0.0173707
C0007112~Adenocarcinoma of prostate	4	2.20994	0.00252785	PTEN, MYC, EGFR, ATM	136	20	9699	14.2632	0.964777	0.0211668	0.017887
C0010606~Adenoid Cystic Carcinoma	7	3.8674	0.002661	PTEN, CCND1, SMC1A, TP53, MYB, SOX4, ATM	136	100	9699	4.99213	0.970475	0.0220561	0.0186385
C0026764~Multiple Myeloma	5	2.76243	0.00266741	CCND1, BCL2, MYC, KRAS, MCL1	136	42	9699	8.49002	0.970725	0.0220561	0.0186385
C0259783~mixed gliomas	6	3.31492	0.00284567	PTEN, TP53, PLK1, BMI1, ERBB2, MYB	136	70	9699	6.11282	0.976886	0.0232396	0.0196386
C0555198~Malignant Glioma	6	3.31492	0.00284567	PTEN, TP53, PLK1, BMI1, ERBB2, MYB	136	70	9699	6.11282	0.976886	0.0232396	0.0196386
C0376407~Granulomatous Slack Skin	4	2.20994	0.00334619	TP53, ZEB1, MCL1, ATM	136	22	9699	12.9666	0.988098	0.0271596	0.0229512
C0740457~Malignant neoplasm of kidney	5	2.76243	0.00343853	PTEN, CCND1, CDKN1B, TP53, MET	136	45	9699	7.92402	0.98947	0.0277389	0.0234407
C0079773~Lymphoma, T-Cell, Cutaneous	4	2.20994	0.0038093	TP53, ZEB1, MCL1, ATM	136	23	9699	12.4028	0.993562	0.0305436	0.0258109
C0280100~Solid Neoplasm	3	1.65746	0.00385785	PTEN, EZH2, RAC1	136	7	9699	30.5641	0.993964	0.0305573	0.0258224
C0002152~Alloxan Diabetes	7	3.8674	0.00390339	BCL2, SERPINE1, VEGFA, RELA, TP53, IRS1, KCNJ11	136	108	9699	4.62234	0.994318	0.0305573	0.0258224
C0011853~Diabetes Mellitus, Experimental	7	3.8674	0.00390339	BCL2, SERPINE1, VEGFA, RELA, TP53, IRS1, KCNJ11	136	108	9699	4.62234	0.994318	0.0305573	0.0258224
C0038433~Streptozotocin Diabetes	7	3.8674	0.00390339	BCL2, SERPINE1, VEGFA, RELA, TP53, IRS1, KCNJ11	136	108	9699	4.62234	0.994318	0.0305573	0.0258224
C0027819~Neuroblastoma	5	2.76243	0.00402927	MYC, MET, ESR1, KRAS, YAP1	136	47	9699	7.58683	0.995192	0.0313572	0.0264984
C0887833~Carcinoma, Pancreatic Ductal	4	2.20994	0.00430958	HSPA1B, DNMT1, VEGFA, KRAS	136	24	9699	11.886	0.996686	0.0333426	0.0281761
C0020538~Hypertensive disease	9	4.97238	0.0049925	PTEN, GSK3B, HIF1A, BCL2, SERPINE1, RELA, TP53, MTOR, VAV3	136	190	9699	3.37813	0.998662	0.0384016	0.0324513
C0025149~Medulloblastoma	5	2.76243	0.00503848	MYC, DNMT1, CDK6, ERBB2, ATM	136	50	9699	7.13162	0.998741	0.0385312	0.0325608
C0042076~Urologic Neoplasms	3	1.65746	0.00509702	CCND1, VEGFA, TP53	136	8	9699	26.7436	0.998836	0.0385335	0.0325627
C0751571~Cancer of Urinary Tract	3	1.65746	0.00509702	CCND1, VEGFA, TP53	136	8	9699	26.7436	0.998836	0.0385335	0.0325627
C0024668~Mammary Neoplasms, Experimental	8	4.41989	0.00584998	MIF, CDK4, CCND1, ESR1, CDK6, ERBB2, EGFR, RB1	136	155	9699	3.68083	0.999572	0.0439746	0.0371607
C1112155~Hereditary non-polyposis colorectal cancer syndrome	4	2.20994	0.00604177	CDKN1B, TGFBR2, KRAS, ATM	136	27	9699	10.5654	0.999668	0.0451597	0.0381621
C1961099~Precursor T-Cell Lymphoblastic Leukemia-Lymphoma	5	2.76243	0.00620469	BCL2, MYC, MTOR, LMO2, MYB	136	53	9699	6.72794	0.999733	0.0461169	0.038971
C0023897~Liver Diseases, Parasitic	3	1.65746	0.00649378	TP53, SMAD4, KRAS	136	9	9699	23.7721	0.999818	0.0474656	0.0401107
C0042138~Uterine Neoplasms	3	1.65746	0.00649378	CDKN1B, HMGA1, KRAS	136	9	9699	23.7721	0.999818	0.0474656	0.0401107
C2931038~Pancreatic carcinoma, familial	3	1.65746	0.00649378	TP53, SMAD4, KRAS	136	9	9699	23.7721	0.999818	0.0474656	0.0401107
C0021361~Female infertility	4	2.20994	0.00669873	TP53, ESR1, BMAL1, CEBPB	136	28	9699	10.188	0.999862	0.047905	0.0404821
C0038279~Sterility, Postpartum	4	2.20994	0.00669873	TP53, ESR1, BMAL1, CEBPB	136	28	9699	10.188	0.999862	0.047905	0.0404821
C0341869~Subfertility, Female	4	2.20994	0.00669873	TP53, ESR1, BMAL1, CEBPB	136	28	9699	10.188	0.999862	0.047905	0.0404821
C0917730~Female sterility	4	2.20994	0.00669873	TP53, ESR1, BMAL1, CEBPB	136	28	9699	10.188	0.999862	0.047905	0.0404821
C1269683~Major Depressive Disorder	10	5.52486	0.00679008	CCND1, GSK3B, HIF1A, SERPINE1, HSPA1B, VEGFA, MTOR, ERBB3, REST, EGFR	136	243	9699	2.93482	0.999877	0.0482972	0.0408135
C0023418~leukemia	5	2.76243	0.00707431	PTEN, CCND1, ESR1, PLK1, ATM	136	55	9699	6.48329	0.999916	0.0497836	0.0420696
C0079744~Diffuse Large B-Cell Lymphoma	5	2.76243	0.00707431	BCL2, MYC, TXNIP, EZH2, FOXO1	136	55	9699	6.48329	0.999916	0.0497836	0.0420696
C1333990~Hereditary Nonpolyposis Colorectal Cancer	4	2.20994	0.00739657	CDKN1B, TGFBR2, KRAS, ATM	136	29	9699	9.83671	0.999945	0.0515035	0.043523
C2930471~Bilateral Wilms Tumor	4	2.20994	0.00739657	DICER1, TP53, REST, AMER1	136	29	9699	9.83671	0.999945	0.0515035	0.043523
C0152013~Adenocarcinoma of lung (disorder)	9	4.97238	0.00802289	KPNA2, MYC, HMGB2, IRAK1, LATS2, ERBB2, EGFR, KRAS, ATM	136	206	9699	3.11576	0.999976	0.0554252	0.046837
C0153567~Uterine Cancer	3	1.65746	0.00804357	CDKN1B, HMGA1, KRAS	136	10	9699	21.3949	0.999977	0.0554252	0.046837
C0009402~Colorectal Carcinoma	19	10.4972	0.00841533	PER1, TGFBR2, SLC11A2, TP53, SMAD4, AXIN2, SATB2, SMAD7, PTEN, CCND1, BIRC5, BCL2, MYC, CCND2, P2RX7, EGFR, KRAS, YAP1, ZEB2	136	702	9699	1.93021	0.999986	0.0576864	0.0487479
C0011570~Mental Depression	10	5.52486	0.00896171	GSK3B, HIF1A, VEGFA, P2RX7, ESR1, ERBB3, BMAL1, IL6R, RAC1, RORA	136	254	9699	2.80772	0.999993	0.0607583	0.0513438
C0525045~Mood Disorders	8	4.41989	0.00896202	GSK3B, HIF1A, NFKB1, DNMT1, VEGFA, P2RX7, ESR1, BMAL1	136	168	9699	3.39601	0.999993	0.0607583	0.0513438
C0004153~Atherosclerosis	5	2.76243	0.00904716	SERPINE1, HSPA1B, VEGFA, ESR1, SOCS3	136	59	9699	6.04374	0.999994	0.0607583	0.0513438
C1563937~Atherogenesis	5	2.76243	0.00904716	SERPINE1, HSPA1B, VEGFA, ESR1, SOCS3	136	59	9699	6.04374	0.999994	0.0607583	0.0513438
C4722327~PROSTATE CANCER, HEREDITARY, 1	5	2.76243	0.00959093	BCL2L11, BCL2, CDKN1B, MBD2, ATM	136	60	9699	5.94301	0.999997	0.0640849	0.0541549
C0149782~Squamous cell carcinoma of lung	4	2.20994	0.00974093	PLK1, EGFR, KRAS, IGF1R	136	32	9699	8.91452	0.999998	0.0644428	0.0544573
C0751958~Lymphoma, Lymphocytic, Intermediate	3	1.65746	0.00974191	CCND1, GSK3B, MTOR	136	11	9699	19.4499	0.999998	0.0644428	0.0544573
C0263454~Chloracne	4	2.20994	0.0106076	CDKN1B, BTG2, CDK6, EGFR	136	33	9699	8.64439	0.999999	0.0698203	0.0590016
C0003873~Rheumatoid Arthritis	8	4.41989	0.0107497	MIF, TRAF6, TXNIP, VEGFA, HOXD10, CDK6, IRAK1, IL6R	136	174	9699	3.2789	0.999999	0.070405	0.0594957
C0021841~Intestinal Neoplasms	3	1.65746	0.0115844	BCL2, CDKN1B, CDKN1A	136	12	9699	17.829	1	0.0747621	0.0631776
C0079731~B-Cell Lymphomas	3	1.65746	0.0115844	SOCS1, TP53, EZH2	136	12	9699	17.829	1	0.0747621	0.0631776
C0346627~Intestinal Cancer	3	1.65746	0.0115844	BCL2, CDKN1B, CDKN1A	136	12	9699	17.829	1	0.0747621	0.0631776
C0011860~Diabetes Mellitus, Non-Insulin-Dependent	9	4.97238	0.011962	BCL2L11, BCL2, NFKB1, CCND2, RELA, HMGA1, IRS1, KCNJ11, EGFR	136	221	9699	2.90428	1	0.0768238	0.0649199
C0151468~Thyroid Gland Follicular Adenoma	4	2.20994	0.0124713	CCND1, HIF1A, TP53, KRAS	136	35	9699	8.15042	1	0.0797079	0.0673571
C0022660~Kidney Failure, Acute	6	3.31492	0.0132454	GSK3B, NFKB1, VEGFA, OCLN, TP53, EGFR	136	101	9699	4.2366	1	0.0815863	0.0689445
C1565662~Acute Kidney Insufficiency	6	3.31492	0.0132454	GSK3B, NFKB1, VEGFA, OCLN, TP53, EGFR	136	101	9699	4.2366	1	0.0815863	0.0689445
C2609414~Acute kidney injury	6	3.31492	0.0132454	GSK3B, NFKB1, VEGFA, OCLN, TP53, EGFR	136	101	9699	4.2366	1	0.0815863	0.0689445
C0001430~Adenoma	4	2.20994	0.013469	BCL2, TP53, PTMA, KRAS	136	36	9699	7.92402	1	0.0815863	0.0689445
C0027708~Nephroblastoma	4	2.20994	0.013469	DICER1, TP53, REST, AMER1	136	36	9699	7.92402	1	0.0815863	0.0689445
C0205646~Adenoma, Basal Cell	4	2.20994	0.013469	BCL2, TP53, PTMA, KRAS	136	36	9699	7.92402	1	0.0815863	0.0689445
C0205647~Follicular adenoma	4	2.20994	0.013469	BCL2, TP53, PTMA, KRAS	136	36	9699	7.92402	1	0.0815863	0.0689445
C0205648~Adenoma, Microcystic	4	2.20994	0.013469	BCL2, TP53, PTMA, KRAS	136	36	9699	7.92402	1	0.0815863	0.0689445
C0205649~Adenoma, Monomorphic	4	2.20994	0.013469	BCL2, TP53, PTMA, KRAS	136	36	9699	7.92402	1	0.0815863	0.0689445
C0205650~Papillary adenoma	4	2.20994	0.013469	BCL2, TP53, PTMA, KRAS	136	36	9699	7.92402	1	0.0815863	0.0689445
C0205651~Adenoma, Trabecular	4	2.20994	0.013469	BCL2, TP53, PTMA, KRAS	136	36	9699	7.92402	1	0.0815863	0.0689445
C0149931~Migraine Disorders	3	1.65746	0.0135669	TGFBR2, ESR1, COL4A1	136	13	9699	16.4576	1	0.0815863	0.0689445
C0347284~Benign tumor of pancreas	3	1.65746	0.0135669	TP53, SMAD4, KRAS	136	13	9699	16.4576	1	0.0815863	0.0689445
C0024667~Animal Mammary Neoplasms	7	3.8674	0.0142545	MIF, CDK4, CCND1, ESR1, ERBB2, EGFR, RB1	136	142	9699	3.51559	1	0.0849488	0.0717859
C1257925~Mammary Carcinoma, Animal	7	3.8674	0.0142545	MIF, CDK4, CCND1, ESR1, ERBB2, EGFR, RB1	136	142	9699	3.51559	1	0.0849488	0.0717859
C0040136~Thyroid Neoplasm	4	2.20994	0.0145109	CCND1, HIF1A, TP53, KRAS	136	37	9699	7.70986	1	0.0860893	0.0727497
C2931456~Prostate cancer, familial	5	2.76243	0.0154559	BCL2L11, BCL2, CDKN1B, MBD2, ATM	136	69	9699	5.16784	1	0.0912866	0.0771417
C0023895~Liver diseases	5	2.76243	0.017819	SOCS1, NFKB1, SERPINE1, SOCS3, RAC1	136	72	9699	4.95251	1	0.102718	0.0868014
C0086565~Liver Dysfunction	5	2.76243	0.017819	SOCS1, NFKB1, SERPINE1, SOCS3, RAC1	136	72	9699	4.95251	1	0.102718	0.0868014
C0003865~Arthritis, Adjuvant-Induced	4	2.20994	0.0179043	GSK3B, DNMT1, VEGFA, EGFR	136	40	9699	7.13162	1	0.102718	0.0868014
C0971858~Arthritis, Collagen-Induced	4	2.20994	0.0179043	GSK3B, DNMT1, VEGFA, EGFR	136	40	9699	7.13162	1	0.102718	0.0868014
C0993582~Arthritis, Experimental	4	2.20994	0.0179043	GSK3B, DNMT1, VEGFA, EGFR	136	40	9699	7.13162	1	0.102718	0.0868014
C0035412~Rhabdomyosarcoma	3	1.65746	0.0179348	DICER1, VEGFA, PTMA	136	15	9699	14.2632	1	0.102718	0.0868014
C1704374~Carcinoma of Endocrine Gland	3	1.65746	0.0179348	PTEN, CDKN1B, TP53	136	15	9699	14.2632	1	0.102718	0.0868014
C0018801~Heart failure	6	3.31492	0.0185505	GSK3B, HIF1A, SERPINE1, VEGFA, SOX4, RAC1	136	110	9699	3.88997	1	0.103554	0.0875084
C0018802~Congestive heart failure	6	3.31492	0.0185505	GSK3B, HIF1A, SERPINE1, VEGFA, SOX4, RAC1	136	110	9699	3.88997	1	0.103554	0.0875084
C0023212~Left-Sided Heart Failure	6	3.31492	0.0185505	GSK3B, HIF1A, SERPINE1, VEGFA, SOX4, RAC1	136	110	9699	3.88997	1	0.103554	0.0875084
C0235527~Heart Failure, Right-Sided	6	3.31492	0.0185505	GSK3B, HIF1A, SERPINE1, VEGFA, SOX4, RAC1	136	110	9699	3.88997	1	0.103554	0.0875084
C1959583~Myocardial Failure	6	3.31492	0.0185505	GSK3B, HIF1A, SERPINE1, VEGFA, SOX4, RAC1	136	110	9699	3.88997	1	0.103554	0.0875084
C1961112~Heart Decompensation	6	3.31492	0.0185505	GSK3B, HIF1A, SERPINE1, VEGFA, SOX4, RAC1	136	110	9699	3.88997	1	0.103554	0.0875084
C0011581~Depressive disorder	10	5.52486	0.0194465	MIF, GSK3B, BCL2, VEGFA, P2RX7, ESR1, BMAL1, IL6R, RAC1, RORA	136	289	9699	2.46769	1	0.1081	0.0913495
C0036341~Schizophrenia	21	11.6022	0.0196598	DICER1, YWHAE, RELA, TP53, MET, ESR1, ERBB3, IL6R, ATM, CCNA2, CCND1, GSK3B, BCL2, HSPA1B, DNMT1, CCND2, HMGA1, MTOR, SP1, MBD2, REST	136	882	9699	1.698	1	0.108828	0.0919652
C0206726~gliosarcoma	3	1.65746	0.0203122	VEGFA, TP53, EGFR	136	16	9699	13.3718	1	0.111971	0.0946208
C0205833~Medullomyoblastoma	4	2.20994	0.0217024	MYC, DNMT1, CDK6, ERBB2	136	43	9699	6.63406	1	0.117193	0.0990336
C0278510~Childhood Medulloblastoma	4	2.20994	0.0217024	MYC, DNMT1, CDK6, ERBB2	136	43	9699	6.63406	1	0.117193	0.0990336
C0278876~Adult Medulloblastoma	4	2.20994	0.0217024	MYC, DNMT1, CDK6, ERBB2	136	43	9699	6.63406	1	0.117193	0.0990336
C0751291~Desmoplastic Medulloblastoma	4	2.20994	0.0217024	MYC, DNMT1, CDK6, ERBB2	136	43	9699	6.63406	1	0.117193	0.0990336
C1275668~Melanotic medulloblastoma	4	2.20994	0.0217024	MYC, DNMT1, CDK6, ERBB2	136	43	9699	6.63406	1	0.117193	0.0990336
C0025202~melanoma	9	4.97238	0.0223944	PTEN, MAP3K9, CDK4, CCND1, KIT, TP53, MET, RAC1, ATM	136	248	9699	2.58809	1	0.120438	0.101776
C0000772~Multiple congenital anomalies	3	1.65746	0.0228132	PTEN, GSK3B, BMAL1	136	17	9699	12.5852	1	0.122194	0.10326
C0278701~Gastric Adenocarcinoma	4	2.20994	0.0244601	MAP3K9, TGFBR2, ERBB3, ATM	136	45	9699	6.33922	1	0.130487	0.110268
C0023487~Acute Promyelocytic Leukemia	4	2.20994	0.0259066	KIT, BIRC5, SMC1A, F3	136	46	9699	6.20141	1	0.137649	0.11632
C0080024~Piebaldism	2	1.10497	0.0276456	KIT, SNAI2	136	2	9699	71.3162	1	0.145718	0.123139
C0206681~Adenocarcinoma, Clear Cell	2	1.10497	0.0276456	BCL2, TP53	136	2	9699	71.3162	1	0.145718	0.123139
C0041696~Unipolar Depression	9	4.97238	0.0280879	MIF, CCND1, GSK3B, HIF1A, SERPINE1, HSPA1B, MTOR, ERBB3, EGFR	136	259	9699	2.47817	1	0.147313	0.124486
C0235974~Pancreatic carcinoma	3	1.65746	0.0281709	TP53, SMAD4, KRAS	136	19	9699	11.2604	1	0.147313	0.124486
C0007193~Cardiomyopathy, Dilated	4	2.20994	0.0289349	AXIN2, RAC1, EGFR, ATM	136	48	9699	5.94301	1	0.150712	0.127359
C0004352~Autistic Disorder	9	4.97238	0.029222	PTEN, MIF, BCL2, SERPINE1, PER1, MET, ROBO1, NRP2, RORA	136	261	9699	2.45918	1	0.151611	0.128118
C0238198~Gastrointestinal Stromal Tumors	4	2.20994	0.0321427	KIT, TGFBR2, KRAS, RB1	136	50	9699	5.70529	1	0.165466	0.139827
C1449563~Cardiomyopathy, Familial Idiopathic	4	2.20994	0.0321427	AXIN2, RAC1, EGFR, ATM	136	50	9699	5.70529	1	0.165466	0.139827
C0005586~Bipolar Disorder	13	7.18232	0.0337478	HIF1A, VEGFA, YWHAE, NAPG, ESR1, ERBB3, RORA, GSK3B, BCL2, DCTN5, DNMT1, P2RX7, BMAL1	136	477	9699	1.94363	1	0.173005	0.146198
C1261473~Sarcoma	3	1.65746	0.0339781	TP53, MCL1, RB1	136	21	9699	10.188	1	0.173005	0.146198
C0015695~Fatty Liver	5	2.76243	0.0341303	PTEN, SERPINE1, MYC, CEBPB, PTMA	136	88	9699	4.05206	1	0.173005	0.146198
C2711227~Steatohepatitis	5	2.76243	0.0341303	PTEN, SERPINE1, MYC, CEBPB, PTMA	136	88	9699	4.05206	1	0.173005	0.146198
C0035126~Reperfusion Injury	5	2.76243	0.0353639	PTEN, SOCS1, BCL2, CDKN1A, RELA	136	89	9699	4.00653	1	0.178574	0.150904
C0278883~Metastatic melanoma	4	2.20994	0.0390916	MAP3K9, STK38, MTOR, CDK6	136	54	9699	5.28268	1	0.196647	0.166177
C0555202~Malignant lymphoma - lymphocytic, intermediate differentiation	2	1.10497	0.0411826	CCND1, ATM	136	3	9699	47.5441	1	0.206381	0.174402
C0027051~Myocardial Infarction	5	2.76243	0.0433045	GSK3B, BCL2, ESR1, VDAC1, ATM	136	95	9699	3.75348	1	0.21459	0.181339
C0018675~Head Neoplasms	3	1.65746	0.0434695	BCL2, VEGFA, EGFR	136	24	9699	8.91452	1	0.21459	0.181339
C0751177~Cancer of Head	3	1.65746	0.0434695	BCL2, VEGFA, EGFR	136	24	9699	8.91452	1	0.21459	0.181339
C0887900~Upper Aerodigestive Tract Neoplasms	3	1.65746	0.0434695	BCL2, VEGFA, EGFR	136	24	9699	8.91452	1	0.21459	0.181339
C0027533~Neck Neoplasms	3	1.65746	0.0468279	BCL2, VEGFA, EGFR	136	25	9699	8.55794	1	0.229457	0.193902
C0746787~Cancer of Neck	3	1.65746	0.0468279	BCL2, VEGFA, EGFR	136	25	9699	8.55794	1	0.229457	0.193902
C0011265~Presenile dementia	5	2.76243	0.0491121	GSK3B, BCL2, VEGFA, ESR1, IGF1R	136	99	9699	3.60183	1	0.236274	0.199663
C0494463~Alzheimer Disease, Late Onset	5	2.76243	0.0491121	GSK3B, BCL2, VEGFA, ESR1, IGF1R	136	99	9699	3.60183	1	0.236274	0.199663
C0546126~Acute Confusional Senile Dementia	5	2.76243	0.0491121	GSK3B, BCL2, VEGFA, ESR1, IGF1R	136	99	9699	3.60183	1	0.236274	0.199663
C0750900~Alzheimer's Disease, Focal Onset	5	2.76243	0.0491121	GSK3B, BCL2, VEGFA, ESR1, IGF1R	136	99	9699	3.60183	1	0.236274	0.199663
C0750901~Alzheimer Disease, Early Onset	5	2.76243	0.0491121	GSK3B, BCL2, VEGFA, ESR1, IGF1R	136	99	9699	3.60183	1	0.236274	0.199663
C0009405~Hereditary Nonpolyposis Colorectal Neoplasms	3	1.65746	0.0502782	CDKN1B, TGFBR2, ATM	136	26	9699	8.22879	1	0.240137	0.202928
C0024232~Lymphatic Metastasis	3	1.65746	0.0502782	MET, MTOR, ERBB2	136	26	9699	8.22879	1	0.240137	0.202928
C0276496~Familial Alzheimer Disease (FAD)	5	2.76243	0.0506281	GSK3B, BCL2, VEGFA, ESR1, IGF1R	136	100	9699	3.56581	1	0.240488	0.203224
C0002395~Alzheimer's Disease	5	2.76243	0.0521697	GSK3B, BCL2, VEGFA, ESR1, IGF1R	136	101	9699	3.5305	1	0.240488	0.203224
C0027726~Nephrotic Syndrome	3	1.65746	0.0538171	SERPINE1, F3, COL4A1	136	27	9699	7.92402	1	0.240488	0.203224
C0007528~Cecal Neoplasms	2	1.10497	0.0545324	CCND1, KRAS	136	4	9699	35.6581	1	0.240488	0.203224
C0007847~Malignant tumor of cervix	2	1.10497	0.0545324	TP53, KRAS	136	4	9699	35.6581	1	0.240488	0.203224
C0018916~Hemangioma	2	1.10497	0.0545324	PTEN, YAP1	136	4	9699	35.6581	1	0.240488	0.203224
C0030849~Penile Neoplasms	2	1.10497	0.0545324	TP53, KRAS	136	4	9699	35.6581	1	0.240488	0.203224
C0153437~Malignant neoplasm of cecum	2	1.10497	0.0545324	CCND1, KRAS	136	4	9699	35.6581	1	0.240488	0.203224
C0153601~Malignant neoplasm of penis	2	1.10497	0.0545324	TP53, KRAS	136	4	9699	35.6581	1	0.240488	0.203224
C0205788~Histiocytoid hemangioma	2	1.10497	0.0545324	PTEN, YAP1	136	4	9699	35.6581	1	0.240488	0.203224
C0205789~Hemangioma, Intramuscular	2	1.10497	0.0545324	PTEN, YAP1	136	4	9699	35.6581	1	0.240488	0.203224
C0345893~Juvenile polyposis syndrome	2	1.10497	0.0545324	PTEN, SMAD4	136	4	9699	35.6581	1	0.240488	0.203224
C0677608~Chorioangioma	2	1.10497	0.0545324	PTEN, YAP1	136	4	9699	35.6581	1	0.240488	0.203224
C0677866~Brain Stem Neoplasms	2	1.10497	0.0545324	CDK4, CDK6	136	4	9699	35.6581	1	0.240488	0.203224
C0751886~Brain Stem Neoplasms, Primary	2	1.10497	0.0545324	CDK4, CDK6	136	4	9699	35.6581	1	0.240488	0.203224
C0751887~Medullary Neoplasms	2	1.10497	0.0545324	CDK4, CDK6	136	4	9699	35.6581	1	0.240488	0.203224
C0751888~Mesencephalic Neoplasms	2	1.10497	0.0545324	CDK4, CDK6	136	4	9699	35.6581	1	0.240488	0.203224
C0751889~Pontine Tumors	2	1.10497	0.0545324	CDK4, CDK6	136	4	9699	35.6581	1	0.240488	0.203224
C1959588~Angioma	2	1.10497	0.0545324	PTEN, YAP1	136	4	9699	35.6581	1	0.240488	0.203224
C2931852~Clear-cell metastatic renal cell carcinoma	2	1.10497	0.0545324	DNMT1, VEGFA	136	4	9699	35.6581	1	0.240488	0.203224
C3496549~Male Germ Cell Tumor	2	1.10497	0.0545324	DICER1, KIT	136	4	9699	35.6581	1	0.240488	0.203224
C3539878~Triple Negative Breast Neoplasms	2	1.10497	0.0545324	KRAS, YAP1	136	4	9699	35.6581	1	0.240488	0.203224
C3714644~Thymus Neoplasms	2	1.10497	0.0545324	KIT, TP53	136	4	9699	35.6581	1	0.240488	0.203224
C1368275~Pigmented Basal Cell Carcinoma	3	1.65746	0.0574416	TP53, ERBB2, RB1	136	28	9699	7.64102	1	0.25164	0.212648
C2937358~Cerebral Hemorrhage	3	1.65746	0.0574416	BCL2, VEGFA, COL4A1	136	28	9699	7.64102	1	0.25164	0.212648
C0014518~Toxic Epidermal Necrolysis	3	1.65746	0.0611486	MIF, RB1, NUCB1	136	29	9699	7.37754	1	0.262661	0.221962
C0023473~Myeloid Leukemia, Chronic	3	1.65746	0.0611486	BIRC5, PER1, BMAL1	136	29	9699	7.37754	1	0.262661	0.221962
C1274933~Drug-Induced Stevens Johnson Syndrome	3	1.65746	0.0611486	MIF, RB1, NUCB1	136	29	9699	7.37754	1	0.262661	0.221962
C3658301~Mycoplasma-Induced Stevens-Johnson Syndrome	3	1.65746	0.0611486	MIF, RB1, NUCB1	136	29	9699	7.37754	1	0.262661	0.221962
C3658302~Stevens-Johnson Syndrome Toxic Epidermal Necrolysis Spectrum	3	1.65746	0.0611486	MIF, RB1, NUCB1	136	29	9699	7.37754	1	0.262661	0.221962
C4721806~Carcinoma, Basal Cell	3	1.65746	0.0611486	TP53, ERBB2, RB1	136	29	9699	7.37754	1	0.262661	0.221962
C0024809~Marijuana Abuse	3	1.65746	0.0649353	TP53, ESR1, EGFR	136	30	9699	7.13162	1	0.276236	0.233433
C0038325~Stevens-Johnson Syndrome	3	1.65746	0.0649353	MIF, RB1, NUCB1	136	30	9699	7.13162	1	0.276236	0.233433
C0242698~Ventricular Dysfunction, Left	3	1.65746	0.0649353	VDAC1, RAC1, ATM	136	30	9699	7.13162	1	0.276236	0.233433
C0025267~Multiple Endocrine Neoplasia Type 1	2	1.10497	0.0676978	CDKN1B, CDKN1A	136	5	9699	28.5265	1	0.286147	0.241809
C0302592~Cervix carcinoma	2	1.10497	0.0676978	TP53, KRAS	136	5	9699	28.5265	1	0.286147	0.241809
C1335167~Ovarian Mucinous Adenocarcinoma	3	1.65746	0.0687986	MTOR, SNRK, ERBB3	136	31	9699	6.90157	1	0.289874	0.244958
C0023893~Liver Cirrhosis, Experimental	17	9.39227	0.0710581	SOCS1, TGFBR2, VEGFA, SLC20A1, RELA, SMAD4, COL4A1, CCNA2, MYC, CDKN1A, METRNL, LMO2, TAGLN2, PFN1, ZBTB4, SOX4, ZEB2	136	774	9699	1.56638	1	0.298444	0.2522
C0011849~Diabetes Mellitus	3	1.65746	0.0727357	IRS1, KIF5B, RAC1	136	32	9699	6.68589	1	0.304523	0.257337
C0014175~Endometriosis	6	3.31492	0.0739712	DICER1, TXNIP, MYLIP, SLC20A1, EGFR, KRAS	136	161	9699	2.65775	1	0.307748	0.260062
C0269102~Endometrioma	6	3.31492	0.0739712	DICER1, TXNIP, MYLIP, SLC20A1, EGFR, KRAS	136	161	9699	2.65775	1	0.307748	0.260062
C0008313~Cholangitis, Sclerosing	2	1.10497	0.0806812	BCL2L11, HIF1A	136	6	9699	23.7721	1	0.32543	0.275005
C0023827~liposarcoma	2	1.10497	0.0806812	CDK4, CDK6	136	6	9699	23.7721	1	0.32543	0.275005
C0027686~Pathologic Neovascularization	2	1.10497	0.0806812	VEGFA, BMI1	136	6	9699	23.7721	1	0.32543	0.275005
C0153942~Benign neoplasm of esophagus	2	1.10497	0.0806812	TGFBR2, EGFR	136	6	9699	23.7721	1	0.32543	0.275005
C0154059~Carcinoma in situ of esophagus	2	1.10497	0.0806812	TGFBR2, EGFR	136	6	9699	23.7721	1	0.32543	0.275005
C0205824~Liposarcoma, Dedifferentiated	2	1.10497	0.0806812	CDK4, HMGA2	136	6	9699	23.7721	1	0.32543	0.275005
C0431391~Hemimegalencephaly	2	1.10497	0.0806812	MTOR, KRAS	136	6	9699	23.7721	1	0.32543	0.275005
C0851140~Carcinoma in situ of uterine cervix	2	1.10497	0.0806812	TP53, KRAS	136	6	9699	23.7721	1	0.32543	0.275005
C1370889~Liposarcoma, well differentiated	2	1.10497	0.0806812	CDK4, HMGA2	136	6	9699	23.7721	1	0.32543	0.275005
C2750850~GLIOMA SUSCEPTIBILITY 1	2	1.10497	0.0806812	TP53, ERBB2	136	6	9699	23.7721	1	0.32543	0.275005
C0017668~Focal glomerulosclerosis	3	1.65746	0.0891686	SERPINE1, E2F3, COL4A1	136	36	9699	5.94301	1	0.358572	0.303011
C0424605~Developmental delay (disorder)	3	1.65746	0.0934347	COL4A1, RAC1, IGF1R	136	37	9699	5.78239	1	0.367005	0.310137
C0007113~Rectal Carcinoma	2	1.10497	0.093485	CDKN1B, EGFR	136	7	9699	20.3761	1	0.367005	0.310137
C0034885~Rectal Neoplasms	2	1.10497	0.093485	CDKN1B, EGFR	136	7	9699	20.3761	1	0.367005	0.310137
C0042133~Uterine Fibroids	2	1.10497	0.093485	ESR1, HMGA2	136	7	9699	20.3761	1	0.367005	0.310137
C0079487~Helicobacter Infections	2	1.10497	0.093485	CDKN1B, PRKAA1	136	7	9699	20.3761	1	0.367005	0.310137
C0152018~Esophageal carcinoma	2	1.10497	0.093485	TGFBR2, EGFR	136	7	9699	20.3761	1	0.367005	0.310137
C0205969~Thymic Carcinoma	2	1.10497	0.093485	KIT, TP53	136	7	9699	20.3761	1	0.367005	0.310137
C0428791~Aortic valve calcification	2	1.10497	0.093485	TP53, SLC20A1	136	7	9699	20.3761	1	0.367005	0.310137
C0024115~Lung diseases	4	2.20994	0.094688	KIT, HIF1A, VEGFA, IGF1R	136	78	9699	3.65724	1	0.370628	0.313199
C0009241~Cognition Disorders	3	1.65746	0.097759	GSK3B, SMAD4, MET	136	38	9699	5.63022	1	0.38152	0.322403
non-CMC
DisGeNET term	Count	%	PValue	Genes	List Total	Pop Hits	Pop Total	Fold Enrichment	Bonferroni	Benjamini	FDR
C0006826~Malignant Neoplasms	15	2.60417	7.18326e-05	DICER1, PIK3R1, MRE11A, CDK6, 80ACVR1B, ATM, CDK4, DNAJC10, BRCA1, CCND1, ABL278, MYC, 10ABL2, CDKN1A, AKT2	318	128	9699	3.57422	0.104791	0.0841456	0.0841456
C0557874~Global developmental delay	15	2.60417	0.000109138	PUM1, POU3F3, ABL282, TET3, TAOK1, AGO1, COL4A1, IGF1R, 1BMP8B, MAPK8IP3, APC2, SMARCD1, SOX4, RAC1, KARS1	318	133	9699	3.43985	0.154808	0.0841456	0.0841456
C3714756~Intellectual Disability	28	4.86111	0.00150729	PISD, TET3, ADRA2B, 56ABL20, CCNA2, BRCA1, 1BMP8B, DDX3X, MAPK8IP3, 116ADCY9, APC2, KANSL1, SMARCD1, PURA, RAC1, KARS1, HNRNPU, PUM1, POU3F3, ABL282, KDM6B, TAOK1, AGO1, KLHL15, ABL278, CIC, L2HGDH, SOX4	318	447	9699	1.91051	0.902167	0.774749	0.774749
C0376407~Granulomatous Slack Skin	5	0.868056	0.00513883	IRF4, CTLA4, ZEB1, MCL1, ATM	318	22	9699	6.93182	0.999644	1	1
C0079773~Lymphoma, T-Cell, Cutaneous	5	0.868056	0.00606314	IRF4, CTLA4, ZEB1, MCL1, ATM	318	23	9699	6.63043	0.999915	1	1
C0024121~Lung Neoplasms	18	3.125	0.00615277	PCNA, MCL1, 799ACVR1B, CAMK40, PPP2R1B, FOXM1, 7ACTG1, CCND1, BIRC5, GPX1, MYC, 10ABL2, CDKN1A, BCL2L1, RAD21, EEF2, TYRP1, 26ABL2	318	265	9699	2.0717	0.999926	1	1
C0242379~Malignant neoplasm of lung	18	3.125	0.00636373	PCNA, MCL1, 799ACVR1B, CAMK40, PPP2R1B, FOXM1, 7ACTG1, CCND1, BIRC5, GPX1, MYC, 10ABL2, CDKN1A, BCL2L1, RAD21, EEF2, TYRP1, 26ABL2	318	266	9699	2.06391	0.999947	1	1
C0023434~Chronic Lymphocytic Leukemia	7	1.21528	0.00876619	CCND1, MYC, PMAIP1, IRF4, ATP6V0B6, BCL6, ATM	318	55	9699	3.88182	0.999999	1	1
C0009404~Colorectal Neoplasms	18	3.125	0.00933585	HHIP, ABCB5, SMAD4, IL6ST, SMAD7, BIRC5, 10ACTG14, MYC, ADH1B, CTBP1, ABCC6, FLCN, CALR, ABCG2, APC2, ABCC5, ADAR65, ABCB11	318	277	9699	1.98195	0.999999	1	1
C0496956~Neoplasm of uncertain or unknown behavior of breast	6	1.04167	0.0103202	BRCA1, 10ABL2, AKT2, SMARCD1, PDPK1, ARID1B	318	41	9699	4.46341	1	1	1
C0858252~Breast adenocarcinoma	6	1.04167	0.0103202	BRCA1, 10ABL2, AKT2, SMARCD1, PDPK1, ARID1B	318	41	9699	4.46341	1	1	1
C3495676~Anorectal Malformations	6	1.04167	0.0103202	ABLF3, HHIP, AMOTL1, MNX1, FNBP1, SOX4	318	41	9699	4.46341	1	1	1
C1858120~Generalized hypotonia	4	0.694444	0.0117497	1BMP8B, POU3F3, SMARCD1, AGO1	318	15	9699	8.13333	1	1	1
C1140680~Malignant neoplasm of ovary	11	1.90972	0.0142509	RRAS2, BRCA1, PIK3R1, MRE11A, BIRC5, MYC, 10ABL2, AKT2, IL6ST, KANSL1, ZEB1	318	137	9699	2.44891	1	1	1
C0023827~liposarcoma	3	0.520833	0.0146403	CDK4, FRS2, CDK6	318	6	9699	15.25	1	1	1
C0010606~Adenoid Cystic Carcinoma	9	1.5625	0.0164418	BRCA1, CCND1, MORF4L1, DTX4, KANSL1, KDM6B, RBFOX2, SOX4, ATM	318	100	9699	2.745	1	1	1
C0678222~Breast Carcinoma	28	4.86111	0.0171607	BIRC50, F3, IGF1R, TFAP2A, ATM, ARHGDIA, FOXM1, CCND1, BRCA1, BIRC5, APC2, EEF2, SMARCD1, ZEB2, HEYL, FOXQ1, ZC3H11A, PDPK1, ARID1B, GPX1, 10ABL2, HSPA1B, ADAR, ALDOA, ABCG2, AKT2, ZEB1, SNAI1	318	538	9699	1.58736	1	1	1
C0496899~Benign neoplasm of brain, unspecified	5	0.868056	0.0217156	CDK4, SMO, CCND1, PCNA, ABL2436	318	33	9699	4.62121	1	1	1
C0750974~Brain Tumor, Primary	5	0.868056	0.0217156	CDK4, SMO, CCND1, PCNA, ABL2436	318	33	9699	4.62121	1	1	1
C0750977~Recurrent Brain Neoplasm	5	0.868056	0.0217156	CDK4, SMO, CCND1, PCNA, ABL2436	318	33	9699	4.62121	1	1	1
C0750979~Primary malignant neoplasm of brain	5	0.868056	0.0217156	CDK4, SMO, CCND1, PCNA, ABL2436	318	33	9699	4.62121	1	1	1
C1527390~Neoplasms, Intracranial	5	0.868056	0.0217156	CDK4, SMO, CCND1, PCNA, ABL2436	318	33	9699	4.62121	1	1	1
C0006142~Malignant neoplasm of breast	48	8.33333	0.0225643	PER1, PRKAA1, AFF1, AHSA2P, BIRC50, F3, PURG, IGF1R, TFAP2A, ATM, ARHGDIA, FOXM1, CCND1, BRCA1, BIRC5, STRBP, EIF4A2, DDX3X, ATP6V0B, CLIP1, APC2, EEF2, SMARCD1, KBTBD8, ZEB2, HEYL, MRE11A, FOXQ1, ZC3H11A, SRARP, PDPK1, ARID1B, ANKEF1, G3BP2, GPX1, 10ABL2, HSPA1B, ADAR, CIC, ALDOA, ABCG2, KPNA5, DGKG, AKT2, FEM1C, ZEB1, SNAI1, GTF2A1	318	1074	9699	1.36313	1	1	1
C2931456~Prostate cancer, familial	7	1.21528	0.0248583	BRCA1, BCL2L11, 10ABL2, ACVR1B522, MBD2, ATAT1, ATM	318	69	9699	3.0942	1	1	1
C1168401~Squamous cell carcinoma of the head and neck	6	1.04167	0.0268045	CDK4, CCND1, ACVR1B34, ABCG2, CDK6, CCNA2	318	52	9699	3.51923	1	1	1
C0476089~Endometrial Carcinoma	7	1.21528	0.0298981	CCND1, BIRC5, MYC, RAD21, ZEB1, IGF1R, CHD4	318	72	9699	2.96528	1	1	1
C0024668~Mammary Neoplasms, Experimental	11	1.90972	0.030665	INSIG1, CDK4, BRCA1, CCND1, PIK3R1, ABCG2, CDK6, PKM, IL6ST, ACTG1, RAN	318	155	9699	2.16452	1	1	1
C0919267~ovarian neoplasm	10	1.73611	0.0314256	RRAS2, BRCA1, PIK3R1, BIRC5, MYC, 10ABL2, AKT2, IL6ST, KANSL1, ZEB1	318	134	9699	2.27612	1	1	1
C0424605~Developmental delay (disorder)	5	0.868056	0.0316806	ABL282, TAOK1, COL4A1, RAC1, IGF1R	318	37	9699	4.12162	1	1	1
C0032000~Pituitary Adenoma	3	0.520833	0.0329327	DICER1, ABL278, 10ABL2	318	9	9699	10.1667	1	1	1
C4225275~MENTAL RETARDATION, AUTOSOMAL DOMINANT 40	3	0.520833	0.0329327	BRCA1, POU3F3, TAOK1	318	9	9699	10.1667	1	1	1
C0025202~melanoma	15	2.60417	0.0329688	MAP3K9, BZW1, ABCB5, IL1RAPL1, ARL5B, CTLA4, 6ARHGAP1, ATM, CDK4, CCND1, HOXA9, APEX1, TYRP1, RAC1, NUS1	318	248	9699	1.84476	1	1	1
C0079744~Diffuse Large B-Cell Lymphoma	6	1.04167	0.0331756	MYC, TXNIP, B2M, ABCG2, PRDM1, PDPK1	318	55	9699	3.32727	1	1	1
C0153633~Malignant neoplasm of brain	5	0.868056	0.0345273	CDK4, SMO, CCND1, PCNA, ABL2436	318	38	9699	4.01316	1	1	1
C0279626~Squamous cell carcinoma of esophagus	8	1.38889	0.0356529	CCND1, CDKN1A, ADH1B, B2M, HMGB1, CALR, PFN1, CAPZA1	318	95	9699	2.56842	1	1	1
C1257931~Mammary Neoplasms, Human	26	4.51389	0.0370983	BIRC50, F3, IGF1R, TFAP2A, ATM, ARHGDIA, FOXM1, CCND1, BRCA1, BIRC5, APC2, EEF2, ZEB2, HEYL, FOXQ1, ZC3H11A, PDPK1, GPX1, 10ABL2, HSPA1B, ADAR, ALDOA, ABCG2, AKT2, ZEB1, SNAI1	318	525	9699	1.51048	1	1	1
C4704874~Mammary Carcinoma, Human	26	4.51389	0.0370983	BIRC50, F3, IGF1R, TFAP2A, ATM, ARHGDIA, FOXM1, CCND1, BRCA1, BIRC5, APC2, EEF2, ZEB2, HEYL, FOXQ1, ZC3H11A, PDPK1, GPX1, 10ABL2, HSPA1B, ADAR, ALDOA, ABCG2, AKT2, ZEB1, SNAI1	318	525	9699	1.51048	1	1	1
C0006118~Brain Neoplasms	5	0.868056	0.0375179	CDK4, SMO, CCND1, PCNA, ABL2436	318	39	9699	3.91026	1	1	1
C0152013~Adenocarcinoma of lung (disorder)	13	2.25694	0.0377296	ABL2436, LATS2, RPL13A, PSAT1, ATM, STRBP, KPNA2, MYC, ALDOA, SATB1, APEX1, BRCA13, CAMK4	318	206	9699	1.92476	1	1	1
C0007621~Neoplastic Cell Transformation	10	1.73611	0.0384068	BRCA1, CCND1, GSK3B, MYC, ACTG1, ZEB1, SNAI1, RAC1, IGF1R, ZEB2	318	139	9699	2.19424	1	1	1
C1458155~Mammary Neoplasms	26	4.51389	0.0388339	BIRC50, F3, IGF1R, TFAP2A, ATM, ARHGDIA, FOXM1, CCND1, BRCA1, BIRC5, APC2, EEF2, ZEB2, HEYL, FOXQ1, ZC3H11A, PDPK1, GPX1, 10ABL2, HSPA1B, ADAR, ALDOA, ABCG2, AKT2, ZEB1, SNAI1	318	527	9699	1.50474	1	1	1
C0014170~Endometrial Neoplasms	6	1.04167	0.0404156	CCND1, BIRC5, MYC, ZEB1, IGF1R, CHD4	318	58	9699	3.15517	1	1	1
C0205696~Anaplastic carcinoma	11	1.90972	0.0411247	INSIG1, CDK4, BRCA1, CCND1, PIK3R1, MYC, BCL2L1, PKM, IL6ST, ACTG1, RAN	318	163	9699	2.05828	1	1	1
C0205697~Carcinoma, Spindle-Cell	11	1.90972	0.0411247	INSIG1, CDK4, BRCA1, CCND1, PIK3R1, MYC, BCL2L1, PKM, IL6ST, ACTG1, RAN	318	163	9699	2.05828	1	1	1
C0205698~Undifferentiated carcinoma	11	1.90972	0.0411247	INSIG1, CDK4, BRCA1, CCND1, PIK3R1, MYC, BCL2L1, PKM, IL6ST, ACTG1, RAN	318	163	9699	2.05828	1	1	1
C0205699~Carcinomatosis	11	1.90972	0.0411247	INSIG1, CDK4, BRCA1, CCND1, PIK3R1, MYC, BCL2L1, PKM, IL6ST, ACTG1, RAN	318	163	9699	2.05828	1	1	1
C0007097~Carcinoma	11	1.90972	0.042585	INSIG1, CDK4, BRCA1, CCND1, PIK3R1, MYC, BCL2L1, PKM, IL6ST, ACTG1, RAN	318	164	9699	2.04573	1	1	1
C0235874~Disease Exacerbation	11	1.90972	0.0440803	CCND1, E2F7, MYC, TXNIP, ABCC6, ABCF2, APEX1, ABT1, CTSB, ZEB1, ZEB2	318	165	9699	2.03333	1	1	1
C4722327~PROSTATE CANCER, HEREDITARY, 1	6	1.04167	0.0457348	BCL2L11, 10ABL2, ACVR1B522, MBD2, ATAT1, ATM	318	60	9699	03,05,2023	1	1	1
C0026764~Multiple Myeloma	5	0.868056	0.0473554	CCND1, MYC, BCL2L1, IRF4, MCL1	318	42	9699	3.63095	1	1	1
C0086237~Epilepsy, Cryptogenic	7	1.21528	0.0513411	2ACVR1B23, HNRNPU, GPX1, DDX3X, L2HGDH, PURA, ARID1B	318	82	9699	2.60366	1	1	1
C0236018~Aura	7	1.21528	0.0513411	2ACVR1B23, HNRNPU, GPX1, DDX3X, L2HGDH, PURA, ARID1B	318	82	9699	2.60366	1	1	1
C0751111~Awakening Epilepsy	7	1.21528	0.0513411	2ACVR1B23, HNRNPU, GPX1, DDX3X, L2HGDH, PURA, ARID1B	318	82	9699	2.60366	1	1	1
C0009402~Colorectal Carcinoma	32	5.55556	0.0523502	PER1, HHIP, ABCB5, TUBB2A, SMAD7, PPP2R1B, CCND1, 3ACVR1B5, BIRC5, 10ACTG14, MYC, 8ATM0, FLCN, CALR, APC2, ABCC5, ABCB11, RAB5C, SNRPB2, ZEB2, SMAD4, GSE1, IL6ST, ABL278, 388ADCY9, ADH1B, CTBP1, ABCC6, PAN2, ABCG2, CD300E, ADAR65	318	702	9699	1.39031	1	1	1
C0023487~Acute Promyelocytic Leukemia	5	0.868056	0.0624804	SMO, BIRC5, IRF2BP2, F3, NABP1	318	46	9699	3.31522	1	1	1
C0007129~Merkel cell carcinoma	2	0.347222	0.0643026	MYC, 6ARHGAP1	318	2	9699	30,05,2023	1	1	1
C0206724~Sex Cord-Stromal Tumor	2	0.347222	0.0643026	DICER1, ABL278	318	2	9699	30,05,2023	1	1	1
C1519176~Salivary Gland Pleomorphic Adenoma	2	0.347222	0.0643026	PLAG1, 80ACVR1B	318	2	9699	30,05,2023	1	1	1
C1858391~ATAXIA-TELANGIECTASIA-LIKE DISORDER	2	0.347222	0.0643026	MRE11A, PCNA	318	2	9699	30,05,2023	1	1	1
C2677299~CEREBRORETINAL MICROANGIOPATHY WITH CALCIFICATIONS AND CYSTS (disorder)	2	0.347222	0.0643026	CTC1, 799ACVR1B	318	2	9699	30,05,2023	1	1	1
C2931434~Paraquat lung	2	0.347222	0.0643026	SKIL, SMAD7	318	2	9699	30,05,2023	1	1	1
C0347284~Benign tumor of pancreas	3	0.520833	0.065506	BRCA1, SMAD4, AKT2	318	13	9699	7.03846	1	1	1
C0014544~Epilepsy	8	1.38889	0.0658575	2ACVR1B23, HNRNPU, GPX1, DDX3X, L2HGDH, ACTG1, PURA, ARID1B	318	109	9699	2.23853	1	1	1
C0496920~Neoplasm of uncertain or unknown behavior of ovary	4	0.694444	0.0676009	RRAS2, BRCA1, PIK3R1, AKT2	318	29	9699	4.2069	1	1	1
C0029925~Ovarian Carcinoma	4	0.694444	0.0733684	RRAS2, BRCA1, PIK3R1, AKT2	318	30	9699	4.06667	1	1	1
C0025149~Medulloblastoma	5	0.868056	0.0798434	SMO, MYC, PTCH2, CDK6, ATM	318	50	9699	03,05,2023	1	1	1
C0343640~African Burkitt's lymphoma	3	0.520833	0.0845216	PIK3R1, MYC, ABL2113	318	15	9699	06,01,2023	1	1	1
C4721444~Burkitt Leukemia	3	0.520833	0.0845216	PIK3R1, MYC, ABL2113	318	15	9699	06,01,2023	1	1	1
C0020796~Profound Mental Retardation	9	1.5625	0.0852314	ABL278, CIC, 116ADCY9, L2HGDH, KANSL1, KDM6B, ADRA2B, 56ABL20, CCNA2	318	139	9699	1.97482	1	1	1
C0025363~Mental Retardation, Psychosocial	9	1.5625	0.0852314	ABL278, CIC, 116ADCY9, L2HGDH, KANSL1, KDM6B, ADRA2B, 56ABL20, CCNA2	318	139	9699	1.97482	1	1	1
C0917816~Mental deficiency	9	1.5625	0.0852314	ABL278, CIC, 116ADCY9, L2HGDH, KANSL1, KDM6B, ADRA2B, 56ABL20, CCNA2	318	139	9699	1.97482	1	1	1
C0024667~Animal Mammary Neoplasms	9	1.5625	0.093623	INSIG1, CDK4, BRCA1, CCND1, PIK3R1, PKM, IL6ST, ACTG1, RAN	318	142	9699	1.9331	1	1	1
C1257925~Mammary Carcinoma, Animal	9	1.5625	0.093623	INSIG1, CDK4, BRCA1, CCND1, PIK3R1, PKM, IL6ST, ACTG1, RAN	318	142	9699	1.9331	1	1	1
C0334634~Malignant lymphoma, lymphocytic, intermediate differentiation, diffuse	3	0.520833	0.0945794	CCND1, GSK3B, ATM	318	16	9699	5.71875	1	1	1
C0473935~Radiolabeled somatostatin analog study	2	0.347222	0.094891	PLAG1, 80ACVR1B	318	3	9699	20.3333	1	1	1
C0555202~Malignant lymphoma - lymphocytic, intermediate differentiation	2	0.347222	0.094891	CCND1, ATM	318	3	9699	20.3333	1	1	1
C0027627~Neoplasm Metastasis	12	2.08333	0.0992129	ARHGDIA, EIF4A2, MYC, CIC, YWHAE, ALDOA, NAGK, ABL2436, BIRC50, EEF2, SNAI1, RAC1	318	217	9699	1.68664	1	1	1

## Sheet: Table S8_Reactome pathways
Supplementary Table S8. DAVID and ShinyGO fold enrichment analysis of CMC and non-CMC targets in Gene Ontology (BP), DisGeNET, Reactome pathways, KEGG pathways terms, and MSigDB hallmarks
Legend: each tab shows the results for CMC (above) and non-CMC (below) targets; the enrichment results of Gene Ontology (BP), DisGeNET, Reactome pathways, KEGG pathways terms, and MSigDB hallmarks are shown in the separate tabs
CMC
Reactome pathway term	Count	%	PValue	Genes	List Total	Pop Hits	Pop Total	Fold Enrichment	Bonferroni	Benjamini	FDR
R-HSA-74160~Gene expression (Transcription)	60	33.1492	1.67485e-17	DICER1, OCLN, CDK6, SOCS3, RPRD2, SMAD7, TP53INP1, ATM, CDK4, BCL2L11, CCND1, MYC, EZH2, SP1, BTG2, LMO2, MYB, REST, DEK, FOXO1, YAP1, YWHAE, SMARCA5, KCTD15, ZNF529, CDKN1B, DNMT1, CDKN1A, TXNIP, MTOR, NFIA, BMI1, BMAL1, MBD2, YY1, KRAS, NFKB1, PRKAA1, VEGFA, MET, ESR1, H3-3B, RORA, CCNA2, KIT, BIRC5, CCND2, IRAK1, EGFR, SERPINE1, RELA, TP53, SMAD4, ERBB2, CEBPB, ZNF667, SATB2, PTEN, GSK3B, RB1	136	1520	10946	3.17705	1.66647e-14	1.66647e-14	1.45042e-14
R-HSA-212436~Generic Transcription Pathway	54	29.8343	4.73391e-17	OCLN, CDK6, SOCS3, SMAD7, TP53INP1, ATM, CDK4, BCL2L11, CCND1, MYC, EZH2, SP1, BTG2, LMO2, MYB, REST, DEK, FOXO1, YAP1, YWHAE, KCTD15, ZNF529, CDKN1B, CDKN1A, TXNIP, MTOR, BMI1, BMAL1, YY1, KRAS, NFKB1, PRKAA1, VEGFA, MET, ESR1, H3-3B, RORA, CCNA2, KIT, BIRC5, CCND2, IRAK1, EGFR, SERPINE1, RELA, TP53, SMAD4, ERBB2, CEBPB, ZNF667, SATB2, PTEN, GSK3B, RB1	136	1256	10946	3.46036	4.71024e-14	2.35512e-14	2.04978e-14
R-HSA-73857~RNA Polymerase II Transcription	55	30.3867	6.77267e-16	OCLN, CDK6, SOCS3, RPRD2, SMAD7, TP53INP1, ATM, CDK4, BCL2L11, CCND1, MYC, EZH2, SP1, BTG2, LMO2, MYB, REST, DEK, FOXO1, YAP1, YWHAE, KCTD15, ZNF529, CDKN1B, CDKN1A, TXNIP, MTOR, BMI1, BMAL1, YY1, KRAS, NFKB1, PRKAA1, VEGFA, MET, ESR1, H3-3B, RORA, CCNA2, KIT, BIRC5, CCND2, IRAK1, EGFR, SERPINE1, RELA, TP53, SMAD4, ERBB2, CEBPB, ZNF667, SATB2, PTEN, GSK3B, RB1	136	1380	10946	3.20775	6.62803e-13	2.24627e-13	1.95504e-13
R-HSA-162582~Signal Transduction	73	40.3315	7.15736e-14	SOCS1, TGFBR2, F3, SOCS3, SMAD7, IGF1R, SNAI2, CDK4, BCL2L11, CCND1, BCL2, KPNA2, MYC, EZH2, SP1, VAV3, RBBP6, PFN1, MYO6, KIF5B, MYB, REST, FOXO1, YAP1, HIF1A, YWHAE, MAPK7, LATS2, IL6R, CCDC115, CDKN1B, BIRC56, CDKN1A, MYLIP, MTOR, PLK1, BMI1, YY1, KRAS, TRAF6, NFKB1, PRKAA1, VEGFA, MET, AXIN2, ESR1, H3-3B, COL4A1, KIT, BIRC5, STK38, E2F3, CRK, IRAK1, NRP2, RAC1, EGFR, SERPINE1, SMC1A, RELA, TP…	136	2591	10946	2.26763	7.12513e-11	1.78039e-11	1.54957e-11
R-HSA-6785807~Interleukin-4 and Interleukin-13 signaling	16	8.83978	3.495e-12	SOCS1, HIF1A, VEGFA, TP53, IL6R, SOCS3, MCL1, RORA, CCND1, BIRC5, BCL2, MYC, CDKN1A, FSCN1, ZEB1, FOXO1	136	108	10946	11.9237	3.47751e-09	6.95505e-10	6.05334e-10
R-HSA-2559583~Cellular Senescence	19	10.4972	3.02184e-11	NFKB1, RELA, TP53, MAPK7, CDK6, HMGA2, H3-3B, CEBPB, ATM, CCNA2, CDK4, CDKN1B, CDKN1A, HMGA1, EZH2, E2F3, SP1, BMI1, RB1	136	197	10946	7.76254	3.00673e-08	5.01121e-09	4.36152e-09
R-HSA-1643685~Disease	54	29.8343	5.00346e-11	TGFBR2, SLC11A2, CDK6, ATM, CDK4, BCL2L11, CCND1, KPNA2, MYC, HMGA1, EZH2, SP1, VAV3, KIF5B, REST, FOXO1, YWHAE, SLC16A1, IL6R, CDKN1B, DNMT1, BIRC56, CDKN1A, TXNIP, MTOR, P2RX7, KCNJ11, KRAS, TRAF6, NFKB1, VEGFA, MET, ESR1, H3-3B, KIT, CCND2, E2F3, CRK, IRAK1, RAC1, EGFR, RELA, TP53, SMAD4, ERBB3, ERBB2, CEBPB, ISCU, PTEN, GSK3B, HSPA1B, IRS1, AMER1, RB1	136	1748	10946	2.48639	4.97845e-08	7.11206e-09	6.19e-09
R-HSA-2262752~Cellular responses to stress	35	19.337	6.38305e-11	NFKB1, VEGFA, HDGF, CDK6, HMGA2, H3-3B, RORA, ATM, CCNA2, BACH1, CDK4, MYC, HMGA1, E2F3, EZH2, SP1, HIF1A, RELA, YWHAE, TP53, MAPK7, CEBPB, GSK3B, HM13, CDKN1B, DCTN5, HSPA1B, BIRC56, CDKN1A, TXNIP, MTOR, BMI1, BMAL1, AMER1, RB1	136	789	10946	3.57032	6.35113e-08	7.93891e-09	6.90965e-09
R-HSA-1257604~PIP3 activates AKT signaling	21	11.6022	8.39941e-11	TRAF6, TP53, MET, ESR1, ERBB3, ERBB2, SNAI2, PTEN, KIT, GSK3B, CDKN1B, CDKN1A, EZH2, MTOR, IRAK1, BMI1, IRS1, RAC1, REST, FOXO1, EGFR	136	267	10946	6.3303	8.35741e-08	9.28601e-09	8.08209e-09
R-HSA-8953897~Cellular responses to stimuli	35	19.337	1.02759e-10	NFKB1, VEGFA, HDGF, CDK6, HMGA2, H3-3B, RORA, ATM, CCNA2, BACH1, CDK4, MYC, HMGA1, E2F3, EZH2, SP1, HIF1A, RELA, YWHAE, TP53, MAPK7, CEBPB, GSK3B, HM13, CDKN1B, DCTN5, HSPA1B, BIRC56, CDKN1A, TXNIP, MTOR, BMI1, BMAL1, AMER1, RB1	136	803	10946	3.50808	1.02245e-07	1.02245e-08	8.89891e-09
R-HSA-9006925~Intracellular signaling by second messengers	22	12.1547	1.67255e-10	TRAF6, TP53, MET, ESR1, ERBB3, ERBB2, SNAI2, PTEN, KIT, GSK3B, KPNA2, CDKN1B, CDKN1A, EZH2, MTOR, IRAK1, BMI1, IRS1, RAC1, REST, FOXO1, EGFR	136	309	10946	5.73034	1.66418e-07	1.5129e-08	1.31675e-08
R-HSA-2219528~PI3K/AKT Signaling in Cancer	14	7.73481	4.0125e-10	MET, ESR1, ERBB3, ERBB2, PTEN, KIT, GSK3B, CDKN1B, CDKN1A, MTOR, IRS1, RAC1, FOXO1, EGFR	136	104	10946	10.8346	3.99243e-07	3.32703e-08	2.89569e-08
R-HSA-8864260~Transcriptional regulation by the AP-2 (TFAP2) family of transcription factors	10	5.52486	6.07866e-10	KCTD15, KIT, MYC, CDKN1A, VEGFA, ESR1, ERBB2, YY1, DEK, EGFR	136	38	10946	21.1803	6.04827e-07	4.32158e-08	3.7613e-08
R-HSA-9659787~Aberrant regulation of mitotic G1/S transition in cancer due to RB1 defects	8	4.41989	6.51495e-10	CDK4, CCND1, CDKN1B, CCND2, CDKN1A, E2F3, CDK6, RB1	136	17	10946	37.8754	6.48237e-07	4.32158e-08	3.7613e-08
R-HSA-9661069~Defective binding of RB1 mutants to E2F1,(E2F2, E2F3)	8	4.41989	6.51495e-10	CDK4, CCND1, CDKN1B, CCND2, CDKN1A, E2F3, CDK6, RB1	136	17	10946	37.8754	6.48237e-07	4.32158e-08	3.7613e-08
R-HSA-8848021~Signaling by PTK6	11	6.07735	8.78345e-10	CDK4, CCND1, HIF1A, CDKN1B, CRK, ERBB3, ERBB2, SOCS3, RAC1, EGFR, KRAS	136	54	10946	16.3952	8.73952e-07	5.1409e-08	4.47439e-08
R-HSA-9006927~Signaling by Non-Receptor Tyrosine Kinases	11	6.07735	8.78345e-10	CDK4, CCND1, HIF1A, CDKN1B, CRK, ERBB3, ERBB2, SOCS3, RAC1, EGFR, KRAS	136	54	10946	16.3952	8.73952e-07	5.1409e-08	4.47439e-08
R-HSA-449147~Signaling by Interleukins	25	13.8122	2.85862e-09	SOCS1, TRAF6, NFKB1, VEGFA, SOCS3, MCL1, RORA, CCND1, BIRC5, BCL2, MYC, CRK, IRAK1, FSCN1, FOXO1, MIF, HIF1A, RELA, TP53, MAPK7, IL6R, PDCD4, CDKN1A, IRS1, ZEB1	136	473	10946	4.25398	2.84432e-06	1.58018e-07	1.37531e-07
R-HSA-1280215~Cytokine Signaling in Immune system	30	16.5746	1.39008e-08	SOCS1, TRAF6, NFKB1, VEGFA, SOCS3, SMAD7, MCL1, RORA, CCND1, BCL2L11, BIRC5, BCL2, KPNA2, MYC, CRK, IRAK1, FSCN1, FOXO1, MIF, HIF1A, RELA, TP53, MAPK7, IL6R, PDCD4, CDKN1B, CDKN1A, IRS1, ZEB1, KRAS	136	730	10946	3.30761	1.38312e-05	7.27965e-07	6.33585e-07
R-HSA-5663202~Diseases of signal transduction by growth factor receptors and second messengers	22	12.1547	6.87407e-08	TGFBR2, SMAD4, MET, ESR1, ERBB3, ERBB2, CEBPB, PTEN, BCL2L11, KIT, GSK3B, MYC, CDKN1B, CDKN1A, MTOR, IRS1, KIF5B, RAC1, FOXO1, EGFR, KRAS, AMER1	136	433	10946	4.08932	6.83946e-05	3.41985e-06	2.97647e-06
R-HSA-9687139~Aberrant regulation of mitotic cell cycle due to RB1 defects	8	4.41989	2.3005e-07	CDK4, CCND1, CDKN1B, CCND2, CDKN1A, E2F3, CDK6, RB1	136	36	10946	17.8856	0.000228873	1.09e-05	9.48681e-06
R-HSA-9675126~Diseases of mitotic cell cycle	8	4.41989	3.40729e-07	CDK4, CCND1, CDKN1B, CCND2, CDKN1A, E2F3, CDK6, RB1	136	38	10946	16.9443	0.000338968	1.54102e-05	1.34123e-05
R-HSA-9006934~Signaling by Receptor Tyrosine Kinases	23	12.7072	4.0088e-07	SOCS1, HIF1A, VEGFA, MET, MAPK7, ESR1, ERBB3, F3, ERBB2, COL4A1, IGF1R, KIT, MYC, CRK, MTOR, VAV3, IRS1, NRP2, RAC1, REST, EGFR, KRAS, YAP1	136	524	10946	3.53275	0.000398796	1.73424e-05	1.5094e-05
R-HSA-8939211~ESR-mediated signaling	15	8.28729	6.09106e-07	SMC1A, ESR1, H3-3B, IGF1R, CCND1, BCL2, KPNA2, MYC, CDKN1B, BIRC56, SP1, MYB, YY1, EGFR, KRAS	136	223	10946	5.41381	0.000605877	2.52525e-05	2.19786e-05
R-HSA-8866910~TFAP2 (AP-2) family regulates transcription of growth factors and their receptors	6	3.31492	7.20502e-07	KIT, VEGFA, ESR1, ERBB2, YY1, EGFR	136	15	10946	32.1941	0.000716642	2.8676e-05	2.49582e-05
R-HSA-199418~Negative regulation of the PI3K/AKT network	11	6.07735	1.23103e-06	PTEN, KIT, TRAF6, MET, ESR1, ERBB3, IRAK1, ERBB2, IRS1, RAC1, EGFR	136	113	10946	7.83485	0.00122413	4.71107e-05	4.10029e-05
R-HSA-69231~Cyclin D associated events in G1	8	4.41989	1.54822e-06	CDK4, CCND1, CDKN1B, CCND2, CDKN1A, E2F3, CDK6, RB1	136	47	10946	13.6996	0.0015393	5.50172e-05	4.78843e-05
R-HSA-69236~G1 Phase	8	4.41989	1.54822e-06	CDK4, CCND1, CDKN1B, CCND2, CDKN1A, E2F3, CDK6, RB1	136	47	10946	13.6996	0.0015393	5.50172e-05	4.78843e-05
R-HSA-9006931~Signaling by Nuclear Receptors	16	8.83978	3.982e-06	SMC1A, ESR1, H3-3B, IGF1R, CCND1, BCL2, KPNA2, MYC, CDKN1B, BIRC56, MYLIP, SP1, MYB, YY1, EGFR, KRAS	136	299	10946	4.30691	0.00395426	0.000136624	0.000118911
R-HSA-622312~Inflammasomes	6	3.31492	4.60004e-06	BCL2, NFKB1, BIRC56, TXNIP, RELA, P2RX7	136	21	10946	22.9958	0.00456659	0.000152568	0.000132788
R-HSA-168643~Nucleotide-binding domain, leucine rich repeat containing receptor (NLR) signaling pathways	8	4.41989	5.87444e-06	BCL2, TRAF6, NFKB1, BIRC56, TXNIP, RELA, P2RX7, IRAK1	136	57	10946	11.2962	0.00582803	0.000187683	0.000163351
R-HSA-6811558~PI5P, PP2A and IER3 Regulate PI3K/AKT Signaling	10	5.52486	6.03605e-06	KIT, TRAF6, MET, ESR1, ERBB3, IRAK1, ERBB2, IRS1, RAC1, EGFR	136	106	10946	7.59295	0.00598789	0.000187683	0.000163351
R-HSA-2559582~Senescence-Associated Secretory Phenotype (SASP)	10	5.52486	9.48926e-06	CDK4, NFKB1, CDKN1B, CDKN1A, RELA, MAPK7, CDK6, H3-3B, CEBPB, CCNA2	136	112	10946	7.18619	0.00939742	0.000286116	0.000249021
R-HSA-453279~Mitotic G1 phase and G1/S transition	11	6.07735	1.4869e-05	CDK4, CCND1, MYC, CDKN1B, CCND2, CDKN1A, WEE1, E2F3, CDK6, RB1, CCNA2	136	149	10946	5.94187	0.0146858	0.000435137	0.000378722
R-HSA-9018519~Estrogen-dependent gene expression	11	6.07735	1.57659e-05	CCND1, BCL2, KPNA2, MYC, SMC1A, BIRC56, SP1, ESR1, H3-3B, MYB, YY1	136	150	10946	5.90225	0.0155648	0.000448201	0.000390093
R-HSA-9754119~Drug-mediated inhibition of CDK4/CDK6 activity	4	2.20994	1.80199e-05	CDK4, CCND1, CCND2, CDK6	136	5	10946	64.3882	0.0177701	0.000498049	0.000433478
R-HSA-844456~The NLRP3 inflammasome	5	2.76243	3.58995e-05	NFKB1, BIRC56, TXNIP, RELA, P2RX7	136	16	10946	25.1517	0.0350902	0.000965404	0.000840241
R-HSA-2219530~Constitutive Signaling by Aberrant PI3K in Cancer	8	4.41989	4.73497e-05	KIT, MET, ESR1, ERBB3, ERBB2, IRS1, RAC1, EGFR	136	78	10946	8.2549	0.0460215	0.00121541	0.00105783
R-HSA-2559585~Oncogene Induced Senescence	6	3.31492	4.76391e-05	CDK4, TP53, E2F3, SP1, CDK6, RB1	136	33	10946	14.6337	0.0462961	0.00121541	0.00105783
R-HSA-1266738~Developmental Biology	31	17.1271	5.35311e-05	NFKB1, MET, ROBO1, H3-3B, COL4A1, CDK4, MYC, EZH2, VAV3, PFN1, MYB, NRP2, DEK, RAC1, FOXO1, EGFR, YAP1, RELA, SMAD4, MAPK7, ERBB2, CEBPB, IL6R, GSK3B, RHOB, BIRC56, CDKN1A, RHOC, YY1, KRAS, EFNA3	136	1152	10946	2.16584	0.0518712	0.00133159	0.00115895
R-HSA-2559586~DNA Damage/Telomere Stress Induced Senescence	8	4.41989	5.5783e-05	CDKN1B, CDKN1A, TP53, HMGA1, HMGA2, RB1, ATM, CCNA2	136	80	10946	8.04853	0.0539933	0.00135376	0.00117825
R-HSA-69202~Cyclin E associated events during G1/S transition	8	4.41989	7.07067e-05	CDK4, CCND1, MYC, CDKN1B, CDKN1A, WEE1, RB1, CCNA2	136	83	10946	7.75762	0.0679377	0.00167507	0.0014579
R-HSA-5688426~Deubiquitination	14	7.73481	7.75926e-05	HIF1A, TRAF6, TGFBR2, TP53, SMAD4, AXIN2, ESR1, SMAD7, CCNA2, PTEN, TNIP1, MYC, VDAC1, YY1	136	298	10946	3.78119	0.0743023	0.00179546	0.00156268
R-HSA-69656~Cyclin A:Cdk2-associated events at S phase entry	8	4.41989	8.23571e-05	CDK4, CCND1, MYC, CDKN1B, CDKN1A, WEE1, RB1, CCNA2	136	85	10946	7.57509	0.0786807	0.00186239	0.00162094
R-HSA-1640170~Cell Cycle	22	12.1547	0.000107342	SMC1A, WEE1, YWHAE, TP53, SMARCA5, CDK6, H3-3B, ATM, CCNA2, CDK4, CCND1, GSK3B, BIRC5, MYC, CDKN1B, CCND2, BIRC56, CDKN1A, E2F3, CTC1, PLK1, RB1	136	692	10946	2.55878	0.101304	0.00237344	0.00206573
R-HSA-9616222~Transcriptional regulation of granulopoiesis	8	4.41989	0.000118459	CDK4, MYC, CDKN1A, H3-3B, IL6R, MYB, CEBPB, DEK	136	90	10946	7.15425	0.111192	0.00256232	0.00223012
R-HSA-8878166~Transcriptional regulation by RUNX2	9	4.97238	0.000121511	CDK4, CCND1, GSK3B, CDKN1A, SMAD4, ESR1, SATB2, YAP1, RB1	136	121	10946	5.98651	0.113887	0.00257241	0.00223891
R-HSA-373755~Semaphorin interactions	7	3.8674	0.000143186	GSK3B, RHOB, BIRC56, RHOC, MET, ERBB2, RAC1	136	65	10946	8.66765	0.132795	0.00296812	0.00258331
R-HSA-69278~Cell Cycle, Mitotic	19	10.4972	0.000176851	SMC1A, WEE1, YWHAE, TP53, CDK6, H3-3B, CCNA2, CDK4, CCND1, GSK3B, BIRC5, MYC, CDKN1B, CCND2, BIRC56, CDKN1A, E2F3, PLK1, RB1	136	561	10946	2.72588	0.161367	0.00353735	0.00307874
R-HSA-8878159~Transcriptional regulation by RUNX3	8	4.41989	0.000177756	BCL2L11, CCND1, MYC, CDKN1A, TP53, SMAD4, KRAS, YAP1	136	96	10946	6.70711	0.162122	0.00353735	0.00307874
R-HSA-69242~S Phase	10	5.52486	0.000181904	CDK4, CCND1, GSK3B, MYC, CDKN1B, SMC1A, CDKN1A, WEE1, RB1, CCNA2	136	163	10946	4.93775	0.165574	0.00354891	0.0030888
R-HSA-193704~p75 NTR receptor-mediated signalling	8	4.41989	0.000189638	BCL2L11, TRAF6, NFKB1, RELA, YWHAE, VAV3, IRAK1, RAC1	136	97	10946	6.63796	0.171971	0.00362864	0.0031582
R-HSA-400685~Sema4D in semaphorin signaling	5	2.76243	0.000228925	RHOB, RHOC, MET, ERBB2, RAC1	136	25	10946	16.0971	0.203721	0.00421815	0.00367127
R-HSA-5674400~Constitutive Signaling by AKT1 E17K in Cancer	5	2.76243	0.000228925	GSK3B, CDKN1B, CDKN1A, MTOR, FOXO1	136	25	10946	16.0971	0.203721	0.00421815	0.00367127
R-HSA-168256~Immune System	43	23.7569	0.000260571	SOCS1, TRAF6, NFKB1, VEGFA, SOCS3, SMAD7, MCL1, RORA, CCND1, BCL2L11, BIRC5, BCL2, KPNA2, MYC, CRK, VAV3, RBBP6, IRAK1, FSCN1, KBTBD8, KIF5B, RAC1, FOXO1, MIF, HIF1A, RELA, TP53, MAPK7, IL6R, PTEN, PDCD4, CDKN1B, DCTN5, HSPA1B, BIRC56, CDKN1A, TXNIP, MYLIP, MTOR, P2RX7, IRS1, ZEB1, KRAS	136	2024	10946	1.70991	0.22841	0.0046778	0.00407133
R-HSA-9660826~Purinergic signaling in leishmaniasis infection	5	2.76243	0.000267975	NFKB1, BIRC56, TXNIP, RELA, P2RX7	136	26	10946	15.4779	0.234075	0.0046778	0.00407133
R-HSA-9664424~Cell recruitment (pro-inflammatory response)	5	2.76243	0.000267975	NFKB1, BIRC56, TXNIP, RELA, P2RX7	136	26	10946	15.4779	0.234075	0.0046778	0.00407133
R-HSA-9009391~Extra-nuclear estrogen signaling	7	3.8674	0.000364263	CCND1, BCL2, CDKN1B, ESR1, EGFR, KRAS, IGF1R	136	77	10946	7.31684	0.304071	0.00615488	0.00535691
R-HSA-9678108~SARS-CoV-1 Infection	9	4.97238	0.000364963	GSK3B, TRAF6, NFKB1, KPNA2, RELA, SMAD4, YWHAE, SP1, RB1	136	142	10946	5.10118	0.304555	0.00615488	0.00535691
R-HSA-209560~NF-kB is activated and signals survival	4	2.20994	0.000479332	TRAF6, NFKB1, RELA, IRAK1	136	13	10946	24.7647	0.379388	0.00794892	0.00691836
R-HSA-9679506~SARS-CoV Infections	15	8.28729	0.000578603	TRAF6, NFKB1, VEGFA, YWHAE, RELA, SMAD4, IL6R, ISCU, GSK3B, KPNA2, BIRC56, SP1, IRAK1, REST, RB1	136	414	10946	2.91613	0.437788	0.00943786	0.00821426
R-HSA-109582~Hemostasis	19	10.4972	0.000603679	MIF, SERPINE1, VEGFA, WEE1, TP53, SLC16A1, F3, H3-3B, RHOB, ENDOD1, CRK, P2RX7, VAV3, TAGLN2, PFN1, KIF5B, MYB, RAC1, KRAS	136	621	10946	2.46251	0.45165	0.00954836	0.00831043
R-HSA-6804116~TP53 Regulates Transcription of Genes Involved in G1 Cell Cycle Arrest	4	2.20994	0.00060457	CDKN1B, CDKN1A, TP53, CCNA2	136	14	10946	22.9958	0.452136	0.00954836	0.00831043
R-HSA-5663205~Infectious disease	25	13.8122	0.000622327	TRAF6, NFKB1, VEGFA, MET, KPNA2, HMGA1, EZH2, CRK, SP1, VAV3, IRAK1, REST, RAC1, EGFR, RELA, YWHAE, SMAD4, IL6R, ISCU, GSK3B, HSPA1B, BIRC56, TXNIP, P2RX7, RB1	136	960	10946	2.09597	0.461737	0.00967524	0.00842086
R-HSA-8878171~Transcriptional regulation by RUNX1	11	6.07735	0.0007393	CCND1, CCND2, OCLN, ESR1, LMO2, CDK6, BMI1, H3-3B, MYB, SOCS3, YAP1	136	239	10946	3.70434	0.520914	0.011317	0.00984976
R-HSA-8943724~Regulation of PTEN gene transcription	6	3.31492	0.000906086	TP53, EZH2, MTOR, BMI1, REST, SNAI2	136	61	10946	7.91659	0.594228	0.013366	0.0116332
R-HSA-193639~p75NTR signals via NF-kB	4	2.20994	0.000913458	TRAF6, NFKB1, RELA, IRAK1	136	16	10946	20.1213	0.597196	0.013366	0.0116332
R-HSA-2559584~Formation of Senescence-Associated Heterochromatin Foci (SAHF)	4	2.20994	0.000913458	TP53, HMGA1, HMGA2, RB1	136	16	10946	20.1213	0.597196	0.013366	0.0116332
R-HSA-2173796~SMAD2/SMAD3:SMAD4 heterotrimer regulates transcription	5	2.76243	0.000959812	SERPINE1, MYC, SMAD4, SP1, SMAD7	136	36	10946	11.1785	0.615369	0.0138408	0.0120463
R-HSA-9617828~FOXO-mediated transcription of cell cycle genes	4	2.20994	0.00109924	CDKN1B, CDKN1A, SMAD4, FOXO1	136	17	10946	18.9377	0.66524	0.0156248	0.0135991
R-HSA-69206~G1/S Transition	8	4.41989	0.00116556	CDK4, CCND1, MYC, CDKN1B, CDKN1A, WEE1, RB1, CCNA2	136	131	10946	4.91513	0.686641	0.0162666	0.0141576
R-HSA-9692914~SARS-CoV-1-host interactions	7	3.8674	0.00117708	TRAF6, NFKB1, KPNA2, RELA, SMAD4, YWHAE, SP1	136	96	10946	5.86872	0.690217	0.0162666	0.0141576
R-HSA-9614085~FOXO-mediated transcription	6	3.31492	0.00120957	BCL2L11, CDKN1B, CDKN1A, TXNIP, SMAD4, FOXO1	136	65	10946	7.42941	0.700082	0.0164866	0.0143491
R-HSA-5689896~Ovarian tumor domain proteases	5	2.76243	0.0013025	PTEN, TRAF6, TNIP1, TP53, ESR1	136	39	10946	10.3186	0.726605	0.0172799	0.0150396
R-HSA-8853884~Transcriptional Regulation by VENTX	5	2.76243	0.0013025	CCND1, NFKB1, RELA, TP53, CEBPB	136	39	10946	10.3186	0.726605	0.0172799	0.0150396
R-HSA-5689880~Ub-specific processing proteases	10	5.52486	0.0015909	PTEN, HIF1A, TRAF6, MYC, TP53, SMAD4, AXIN2, VDAC1, SMAD7, CCNA2	136	220	10946	3.65842	0.794888	0.0208282	0.0181278
R-HSA-2028269~Signaling by Hippo	4	2.20994	0.00179367	YWHAE, AMOTL1, LATS2, YAP1	136	20	10946	16.0971	0.832422	0.0228808	0.0199144
R-HSA-5625900~RHO GTPases activate CIT	4	2.20994	0.00179367	CDKN1B, RHOB, RHOC, RAC1	136	20	10946	16.0971	0.832422	0.0228808	0.0199144
R-HSA-3108232~SUMO E3 ligases SUMOylate target proteins	9	4.97238	0.0018437	BIRC5, SMC1A, DNMT1, RELA, TP53, ESR1, BMI1, SATB2, RORA	136	182	10946	3.98004	0.840574	0.0232213	0.0202107
R-HSA-9675108~Nervous system development	17	9.39227	0.00198239	MET, MAPK7, ROBO1, ERBB2, COL4A1, GSK3B, RHOB, BIRC56, RHOC, VAV3, PFN1, NRP2, RAC1, EGFR, KRAS, YAP1, EFNA3	136	578	10946	2.36721	0.861161	0.024656	0.0214594
R-HSA-194138~Signaling by VEGF	7	3.8674	0.00215477	VEGFA, CRK, MTOR, VAV3, NRP2, RAC1, KRAS	136	108	10946	5.21664	0.883085	0.0264424	0.0230142
R-HSA-8849470~PTK6 Regulates Cell Cycle	3	1.65746	0.00219254	CDK4, CCND1, CDKN1B	136	6	10946	40.2426	0.887406	0.0264424	0.0230142
R-HSA-445989~TAK1-dependent IKK and NF-kappa-B activation	5	2.76243	0.00222873	TRAF6, NFKB1, RELA, TP53, IRAK1	136	45	10946	8.94281	0.891398	0.0264424	0.0230142
R-HSA-5683057~MAPK family signaling cascades	12	6.62983	0.0022573	KIT, MYC, MET, ERBB3, ERBB2, IGF2BP1, IL6R, IRS1, RAC1, FOXO1, EGFR, KRAS	136	325	10946	2.97176	0.894448	0.0264424	0.0230142
R-HSA-2990846~SUMOylation	9	4.97238	0.0022589	BIRC5, SMC1A, DNMT1, RELA, TP53, ESR1, BMI1, SATB2, RORA	136	188	10946	3.85302	0.894616	0.0264424	0.0230142
R-HSA-1250196~SHC1 events in ERBB2 signaling	4	2.20994	0.00237981	ERBB3, ERBB2, EGFR, KRAS	136	22	10946	14.6337	0.906587	0.0272173	0.0236886
R-HSA-9665686~Signaling by ERBB2 TMD/JMD mutants	4	2.20994	0.00237981	ERBB3, ERBB2, EGFR, KRAS	136	22	10946	14.6337	0.906587	0.0272173	0.0236886
R-HSA-166058~MyD88:MAL(TIRAP) cascade initiated on plasma membrane	7	3.8674	0.00270644	SOCS1, TRAF6, NFKB1, RELA, TP53, MAPK7, IRAK1	136	113	10946	4.98581	0.932563	0.0302574	0.0263346
R-HSA-168188~Toll Like Receptor TLR6:TLR2 Cascade	7	3.8674	0.00270644	SOCS1, TRAF6, NFKB1, RELA, TP53, MAPK7, IRAK1	136	113	10946	4.98581	0.932563	0.0302574	0.0263346
R-HSA-6791312~TP53 Regulates Transcription of Cell Cycle Genes	5	2.76243	0.00282898	CDKN1B, CDKN1A, TP53, BTG2, CCNA2	136	48	10946	8.38388	0.940324	0.0312759	0.0272211
R-HSA-73887~Death Receptor Signaling	8	4.41989	0.00293583	BCL2L11, TRAF6, NFKB1, RELA, YWHAE, VAV3, IRAK1, RAC1	136	154	10946	4.18105	0.946359	0.0321005	0.0279387
R-HSA-8941855~RUNX3 regulates CDKN1A transcription	3	1.65746	0.00304478	CDKN1A, TP53, SMAD4	136	7	10946	34.4937	0.951886	0.0323081	0.0281194
R-HSA-9634638~Estrogen-dependent nuclear events downstream of ESR-membrane signaling	4	2.20994	0.00307201	CCND1, BCL2, CDKN1B, EGFR	136	24	10946	13.4142	0.953176	0.0323081	0.0281194
R-HSA-168179~Toll Like Receptor TLR1:TLR2 Cascade	7	3.8674	0.00308469	SOCS1, TRAF6, NFKB1, RELA, TP53, MAPK7, IRAK1	136	116	10946	4.85687	0.953765	0.0323081	0.0281194
R-HSA-181438~Toll Like Receptor 2 (TLR2) Cascade	7	3.8674	0.00308469	SOCS1, TRAF6, NFKB1, RELA, TP53, MAPK7, IRAK1	136	116	10946	4.85687	0.953765	0.0323081	0.0281194
R-HSA-422475~Axon guidance	16	8.83978	0.00332765	MET, MAPK7, ROBO1, ERBB2, COL4A1, GSK3B, RHOB, BIRC56, RHOC, VAV3, PFN1, NRP2, RAC1, EGFR, KRAS, EFNA3	136	553	10946	2.32869	0.963721	0.0344897	0.0300181
R-HSA-9664565~Signaling by ERBB2 KD Mutants	4	2.20994	0.0034597	ERBB3, ERBB2, EGFR, KRAS	136	25	10946	12.8776	0.968203	0.0354887	0.0308876
R-HSA-2173793~Transcriptional activity of SMAD2/SMAD3:SMAD4 heterotrimer	5	2.76243	0.00353148	SERPINE1, MYC, SMAD4, SP1, SMAD7	136	51	10946	7.89072	0.970402	0.0358553	0.0312067
R-HSA-1227990~Signaling by ERBB2 in Cancer	4	2.20994	0.00387601	ERBB3, ERBB2, EGFR, KRAS	136	26	10946	12.3824	0.979019	0.0389559	0.0339053
R-HSA-9658195~Leishmania infection	8	4.41989	0.00415696	NFKB1, BIRC56, TXNIP, RELA, CRK, P2RX7, VAV3, RAC1	136	164	10946	3.92611	0.984153	0.0413618	0.0359993
R-HSA-2559580~Oxidative Stress Induced Senescence	7	3.8674	0.00445787	CDK4, TP53, EZH2, E2F3, CDK6, BMI1, H3-3B	136	125	10946	4.50718	0.988269	0.0439167	0.0382229
R-HSA-3371556~Cellular response to heat stress	6	3.31492	0.00480617	GSK3B, HSPA1B, BIRC56, YWHAE, MTOR, ATM	136	89	10946	5.42597	0.991718	0.0468837	0.0408053
R-HSA-3700989~Transcriptional Regulation by TP53	12	6.62983	0.00511997	PTEN, BIRC5, CDKN1B, CDKN1A, PRKAA1, TP53, YWHAE, MTOR, BTG2, TP53INP1, ATM, CCNA2	136	362	10946	2.66802	0.993949	0.0494599	0.0430475
R-HSA-1236394~Signaling by ERBB4	5	2.76243	0.00561167	ESR1, ERBB3, EGFR, KRAS, YAP1	136	58	10946	6.93839	0.9963	0.0536886	0.0467279
R-HSA-170834~Signaling by TGF-beta Receptor Complex	6	3.31492	0.00578763	SERPINE1, MYC, TGFBR2, SMAD4, SP1, SMAD7	136	93	10946	5.1926	0.996897	0.0548129	0.0477065
R-HSA-114452~Activation of BH3-only proteins	4	2.20994	0.00583936	BCL2L11, BCL2, TP53, YWHAE	136	30	10946	10.7314	0.997054	0.0548129	0.0477065
R-HSA-166520~Signaling by NTRKs	7	3.8674	0.00623738	CRK, MAPK7, F3, IRS1, RAC1, REST, KRAS	136	134	10946	4.20446	0.998022	0.0580018	0.050482
R-HSA-187577~SCF(Skp2)-mediated degradation of p27/p21	5	2.76243	0.00632918	CDK4, CCND1, CDKN1B, CDKN1A, CCNA2	136	60	10946	6.70711	0.998196	0.0583105	0.0507506
R-HSA-168142~Toll Like Receptor 10 (TLR10) Cascade	6	3.31492	0.0069027	TRAF6, NFKB1, RELA, TP53, MAPK7, IRAK1	136	97	10946	4.97847	0.998984	0.0618755	0.0538535
R-HSA-168176~Toll Like Receptor 5 (TLR5) Cascade	6	3.31492	0.0069027	TRAF6, NFKB1, RELA, TP53, MAPK7, IRAK1	136	97	10946	4.97847	0.998984	0.0618755	0.0538535
R-HSA-975871~MyD88 cascade initiated on plasma membrane	6	3.31492	0.0069027	TRAF6, NFKB1, RELA, TP53, MAPK7, IRAK1	136	97	10946	4.97847	0.998984	0.0618755	0.0538535
R-HSA-8941326~RUNX2 regulates bone development	4	2.20994	0.00700726	SMAD4, SATB2, YAP1, RB1	136	32	10946	10.0607	0.999085	0.062252	0.0541811
R-HSA-4420097~VEGFA-VEGFR2 Pathway	6	3.31492	0.0075131	VEGFA, CRK, MTOR, VAV3, RAC1, KRAS	136	99	10946	4.8779	0.999449	0.0661552	0.0575783
R-HSA-6807070~PTEN Regulation	7	3.8674	0.00768054	PTEN, TP53, EZH2, MTOR, BMI1, REST, SNAI2	136	140	10946	4.02426	0.999534	0.0662249	0.0576389
R-HSA-193692~Regulated proteolysis of p75NTR	3	1.65746	0.00772069	TRAF6, NFKB1, RELA	136	11	10946	21.9505	0.999553	0.0662249	0.0576389
R-HSA-8875555~MET activates RAP1 and RAC1	3	1.65746	0.00772069	CRK, MET, RAC1	136	11	10946	21.9505	0.999553	0.0662249	0.0576389
R-HSA-69563~p53-Dependent G1 DNA Damage Response	5	2.76243	0.00884028	CDKN1B, CDKN1A, TP53, ATM, CCNA2	136	66	10946	6.09737	0.999854	0.0739564	0.0643681
R-HSA-69580~p53-Dependent G1/S DNA damage checkpoint	5	2.76243	0.00884028	CDKN1B, CDKN1A, TP53, ATM, CCNA2	136	66	10946	6.09737	0.999854	0.0739564	0.0643681
R-HSA-975138~TRAF6 mediated induction of NFkB and MAP kinases upon TLR7/8 or 9 activation	6	3.31492	0.00884503	TRAF6, NFKB1, RELA, TP53, MAPK7, IRAK1	136	103	10946	4.68846	0.999855	0.0739564	0.0643681
R-HSA-9706574~RHOBTB GTPase Cycle	4	2.20994	0.0090019	STK38, BIRC56, RBBP6, MYO6	136	35	10946	9.19832	0.999876	0.0742132	0.0645916
R-HSA-597592~Post-translational protein modification	29	16.0221	0.00902492	TRAF6, TGFBR2, NAPG, AXIN2, ESR1, SOCS3, SMAD7, RORA, CCNA2, BIRC5, TNIP1, MYC, VDAC1, KBTBD8, PCSK9, NUCB1, HIF1A, SMC1A, RELA, TP53, SMAD4, SATB2, PTEN, DCTN5, DNMT1, CDKN1A, BMI1, YY1, AMER1	136	1441	10946	1.61976	0.999879	0.0742132	0.0645916
R-HSA-975155~MyD88 dependent cascade initiated on endosome	6	3.31492	0.00920194	TRAF6, NFKB1, RELA, TP53, MAPK7, IRAK1	136	104	10946	4.64338	0.999899	0.0750486	0.0653187
R-HSA-166016~Toll Like Receptor 4 (TLR4) Cascade	7	3.8674	0.00935073	SOCS1, TRAF6, NFKB1, RELA, TP53, MAPK7, IRAK1	136	146	10946	3.85888	0.999913	0.0755621	0.0657656
R-HSA-168164~Toll Like Receptor 3 (TLR3) Cascade	6	3.31492	0.00956866	TRAF6, NFKB1, RELA, TP53, MAPK7, IRAK1	136	105	10946	4.59916	0.99993	0.0755621	0.0657656
R-HSA-168181~Toll Like Receptor 7/8 (TLR7/8) Cascade	6	3.31492	0.00956866	TRAF6, NFKB1, RELA, TP53, MAPK7, IRAK1	136	105	10946	4.59916	0.99993	0.0755621	0.0657656
R-HSA-9645723~Diseases of programmed cell death	6	3.31492	0.00956866	BCL2L11, DNMT1, TP53, YWHAE, EZH2, H3-3B	136	105	10946	4.59916	0.99993	0.0755621	0.0657656
R-HSA-6804757~Regulation of TP53 Degradation	4	2.20994	0.009733	TP53, MTOR, ATM, CCNA2	136	36	10946	8.94281	0.999941	0.0762028	0.0663233
R-HSA-69615~G1/S DNA Damage Checkpoints	5	2.76243	0.00980298	CDKN1B, CDKN1A, TP53, ATM, CCNA2	136	68	10946	5.91804	0.999945	0.0762028	0.0663233
R-HSA-212165~Epigenetic regulation of gene expression	7	3.8674	0.0102766	GSK3B, DNMT1, EZH2, SMARCA5, MBD2, H3-3B, DEK	136	149	10946	3.78119	0.999966	0.0792655	0.0689889
R-HSA-6806003~Regulation of TP53 Expression and Degradation	4	2.20994	0.0104977	TP53, MTOR, ATM, CCNA2	136	37	10946	8.70111	0.999972	0.080348	0.0699311
R-HSA-168138~Toll Like Receptor 9 (TLR9) Cascade	6	3.31492	0.0107291	TRAF6, NFKB1, RELA, TP53, MAPK7, IRAK1	136	108	10946	4.47141	0.999978	0.0810316	0.070526
R-HSA-8847993~ERBB2 Activates PTK6 Signaling	3	1.65746	0.0107742	ERBB3, ERBB2, EGFR	136	13	10946	18.5735	0.999979	0.0810316	0.070526
R-HSA-400253~Circadian Clock	5	2.76243	0.0108314	HIF1A, SERPINE1, PER1, BMAL1, RORA	136	70	10946	5.74895	0.99998	0.0810316	0.070526
R-HSA-453274~Mitotic G2-G2/M phases	8	4.41989	0.0112841	BIRC56, CDKN1A, TP53, WEE1, YWHAE, E2F3, PLK1, CCNA2	136	198	10946	3.25193	0.999988	0.0837885	0.0729254
R-HSA-166166~MyD88-independent TLR4 cascade	6	3.31492	0.0115541	TRAF6, NFKB1, RELA, TP53, MAPK7, IRAK1	136	110	10946	4.39011	0.99999	0.0845316	0.0735722
R-HSA-937061~TRIF(TICAM1)-mediated TLR4 signaling	6	3.31492	0.0115541	TRAF6, NFKB1, RELA, TP53, MAPK7, IRAK1	136	110	10946	4.39011	0.99999	0.0845316	0.0735722
R-HSA-198323~AKT phosphorylates targets in the cytosol	3	1.65746	0.0124692	GSK3B, CDKN1B, CDKN1A	136	14	10946	17.2468	0.999996	0.0899047	0.0782487
R-HSA-8849471~PTK6 Regulates RHO GTPases, RAS GTPase and MAP kinases	3	1.65746	0.0124692	CRK, RAC1, KRAS	136	14	10946	17.2468	0.999996	0.0899047	0.0782487
R-HSA-9692916~SARS-CoV-1 activates/modulates innate immune responses	4	2.20994	0.0129964	TRAF6, NFKB1, KPNA2, RELA	136	40	10946	8.04853	0.999998	0.093032	0.0809706
R-HSA-187037~Signaling by NTRK1 (TRKA)	6	3.31492	0.0138034	CRK, MAPK7, F3, IRS1, REST, KRAS	136	115	10946	4.19923	0.999999	0.0981031	0.0853842
R-HSA-6785631~ERBB2 Regulates Cell Motility	3	1.65746	0.0142723	ERBB3, ERBB2, EGFR	136	15	10946	16.0971	0.999999	0.0996814	0.0867579
R-HSA-9735871~SARS-CoV-1 targets host intracellular signalling and regulatory pathways	3	1.65746	0.0142723	SMAD4, YWHAE, SP1	136	15	10946	16.0971	0.999999	0.0996814	0.0867579
R-HSA-204998~Cell death signalling via NRAGE, NRIF and NADE	5	2.76243	0.0143261	BCL2L11, TRAF6, YWHAE, VAV3, RAC1	136	76	10946	5.29509	0.999999	0.0996814	0.0867579
R-HSA-1433557~Signaling by SCF-KIT	4	2.20994	0.0158063	SOCS1, KIT, RAC1, KRAS	136	43	10946	7.487	1	0.108783	0.0946791
R-HSA-76002~Platelet activation, signaling and aggregation	9	4.97238	0.0161169	SERPINE1, RHOB, ENDOD1, VEGFA, CRK, VAV3, TAGLN2, PFN1, RAC1	136	263	10946	2.75425	1	0.108783	0.0946791
R-HSA-1963640~GRB2 events in ERBB2 signaling	3	1.65746	0.0161807	ERBB2, EGFR, KRAS	136	16	10946	15.091	1	0.108783	0.0946791
R-HSA-1963642~PI3K events in ERBB2 signaling	3	1.65746	0.0161807	ERBB3, ERBB2, EGFR	136	16	10946	15.091	1	0.108783	0.0946791
R-HSA-9665348~Signaling by ERBB2 ECD mutants	3	1.65746	0.0161807	ERBB2, EGFR, KRAS	136	16	10946	15.091	1	0.108783	0.0946791
R-HSA-5633008~TP53 Regulates Transcription of Cell Death Genes	4	2.20994	0.0168129	BIRC5, TP53, TP53INP1, ATM	136	44	10946	7.31684	1	0.112274	0.0977179
R-HSA-9006936~Signaling by TGFB family members	6	3.31492	0.017423	SERPINE1, MYC, TGFBR2, SMAD4, SP1, SMAD7	136	122	10946	3.95829	1	0.115572	0.100589
R-HSA-168898~Toll-like Receptor Cascades	7	3.8674	0.017703	SOCS1, TRAF6, NFKB1, RELA, TP53, MAPK7, IRAK1	136	168	10946	3.35355	1	0.116652	0.101529
R-HSA-8934593~Regulation of RUNX1 Expression and Activity	3	1.65746	0.0181916	CCND1, CCND2, CDK6	136	17	10946	14.2033	1	0.119083	0.103644
R-HSA-195258~RHO GTPase Effectors	10	5.52486	0.0198308	BIRC5, CDKN1B, RHOB, RHOC, YWHAE, PLK1, PFN1, H3-3B, KIF5B, RAC1	136	327	10946	2.46132	1	0.128965	0.112245
R-HSA-881907~Gastrin-CREB signalling pathway via PKC and MAPK	3	1.65746	0.0203021	MAPK7, EGFR, KRAS	136	18	10946	13.4142	1	0.131173	0.114166
R-HSA-5628897~TP53 Regulates Metabolic Genes	5	2.76243	0.0224253	PTEN, PRKAA1, TP53, YWHAE, MTOR	136	87	10946	4.62559	1	0.143956	0.125292
R-HSA-1227986~Signaling by ERBB2	4	2.20994	0.0235931	ERBB3, ERBB2, EGFR, KRAS	136	50	10946	6.43882	1	0.150481	0.130972
R-HSA-6803204~TP53 Regulates Transcription of Genes Involved in Cytochrome C Release	3	1.65746	0.0248114	TP53, TP53INP1, ATM	136	20	10946	12.0728	1	0.157244	0.136858
R-HSA-2454202~Fc epsilon receptor (FCERI) signaling	6	3.31492	0.0249955	TRAF6, NFKB1, RELA, VAV3, RAC1, KRAS	136	134	10946	3.60382	1	0.157408	0.137
R-HSA-6804756~Regulation of TP53 Activity through Phosphorylation	5	2.76243	0.0268687	PRKAA1, TP53, TP53INP1, ATM, CCNA2	136	92	10946	4.3742	1	0.168129	0.146331
R-HSA-416572~Sema4D induced cell migration and growth-cone collapse	3	1.65746	0.0272048	RHOB, RHOC, ERBB2	136	21	10946	11.4979	1	0.168129	0.146331
R-HSA-5621575~CD209 (DC-SIGN) signaling	3	1.65746	0.0272048	NFKB1, RELA, KRAS	136	21	10946	11.4979	1	0.168129	0.146331
R-HSA-194315~Signaling by Rho GTPases	16	8.83978	0.0275549	YWHAE, H3-3B, CCDC115, BIRC5, STK38, CDKN1B, RHOB, BIRC56, RHOC, VAV3, PLK1, RBBP6, PFN1, MYO6, KIF5B, RAC1	136	707	10946	1.82145	1	0.169241	0.147299
R-HSA-69620~Cell Cycle Checkpoints	9	4.97238	0.0285482	BIRC5, CDKN1B, CDKN1A, TP53, WEE1, YWHAE, PLK1, ATM, CCNA2	136	293	10946	2.47224	1	0.174267	0.151673
R-HSA-5663220~RHO GTPases Activate Formins	6	3.31492	0.0294675	BIRC5, RHOB, RHOC, PLK1, PFN1, RAC1	136	140	10946	3.44937	1	0.178781	0.155603
R-HSA-5625740~RHO GTPases activate PKNs	5	2.76243	0.0297704	RHOB, RHOC, YWHAE, H3-3B, RAC1	136	95	10946	4.23607	1	0.179525	0.15625
R-HSA-109606~Intrinsic Pathway for Apoptosis	4	2.20994	0.0302155	BCL2L11, BCL2, TP53, YWHAE	136	55	10946	5.85348	1	0.181111	0.15763
R-HSA-9013418~RHOBTB2 GTPase cycle	3	1.65746	0.0322564	STK38, BIRC56, MYO6	136	23	10946	10.4981	1	0.191042	0.166274
R-HSA-9013422~RHOBTB1 GTPase cycle	3	1.65746	0.0322564	STK38, RBBP6, MYO6	136	23	10946	10.4981	1	0.191042	0.166274
R-HSA-9716542~Signaling by Rho GTPases, Miro GTPases and RHOBTB3	16	8.83978	0.0327175	YWHAE, H3-3B, CCDC115, BIRC5, STK38, CDKN1B, RHOB, BIRC56, RHOC, VAV3, PLK1, RBBP6, PFN1, MYO6, KIF5B, RAC1	136	723	10946	1.78114	1	0.192627	0.167653
R-HSA-69275~G2/M Transition	7	3.8674	0.0343388	BIRC56, CDKN1A, TP53, WEE1, YWHAE, PLK1, CCNA2	136	196	10946	2.87447	1	0.20078	0.174749
R-HSA-3371571~HSF1-dependent transactivation	3	1.65746	0.0349095	HSPA1B, BIRC56, MTOR	136	24	10946	10.0607	1	0.20078	0.174749
R-HSA-8940973~RUNX2 regulates osteoblast differentiation	3	1.65746	0.0349095	SATB2, YAP1, RB1	136	24	10946	10.0607	1	0.20078	0.174749
R-HSA-982772~Growth hormone receptor signaling	3	1.65746	0.0349095	SOCS1, IRS1, SOCS3	136	24	10946	10.0607	1	0.20078	0.174749
R-HSA-9630747~Diseases of Cellular Senescence	2	1.10497	0.0365487	CDK4, CDK6	136	3	10946	53.6569	1	0.202145	0.175937
R-HSA-9630750~Evasion of Oncogene Induced Senescence Due to p16INK4A Defects	2	1.10497	0.0365487	CDK4, CDK6	136	3	10946	53.6569	1	0.202145	0.175937
R-HSA-9630794~Evasion of Oncogene Induced Senescence Due to Defective p16INK4A binding to CDK4 and CDK6	2	1.10497	0.0365487	CDK4, CDK6	136	3	10946	53.6569	1	0.202145	0.175937
R-HSA-9632693~Evasion of Oxidative Stress Induced Senescence Due to p16INK4A Defects	2	1.10497	0.0365487	CDK4, CDK6	136	3	10946	53.6569	1	0.202145	0.175937
R-HSA-9632700~Evasion of Oxidative Stress Induced Senescence Due to Defective p16INK4A binding to CDK4 and CDK6	2	1.10497	0.0365487	CDK4, CDK6	136	3	10946	53.6569	1	0.202145	0.175937
R-HSA-9675132~Diseases of cellular response to stress	2	1.10497	0.0365487	CDK4, CDK6	136	3	10946	53.6569	1	0.202145	0.175937
R-HSA-9711123~Cellular response to chemical stress	7	3.8674	0.0365689	GSK3B, HM13, MYC, CDKN1A, TXNIP, AMER1, BACH1	136	199	10946	2.83114	1	0.202145	0.175937
R-HSA-69273~Cyclin A/B1/B2 associated events during G2/M transition	3	1.65746	0.0376443	WEE1, PLK1, CCNA2	136	25	10946	9.65824	1	0.204678	0.178142
R-HSA-933542~TRAF6 mediated NF-kB activation	3	1.65746	0.0376443	TRAF6, NFKB1, RELA	136	25	10946	9.65824	1	0.204678	0.178142
R-HSA-9734009~Defective Intrinsic Pathway for Apoptosis	3	1.65746	0.0376443	BCL2L11, TP53, YWHAE	136	25	10946	9.65824	1	0.204678	0.178142
R-HSA-2029482~Regulation of actin dynamics for phagocytic cup formation	4	2.20994	0.0393182	BIRC56, CRK, VAV3, RAC1	136	61	10946	5.27772	1	0.212617	0.185052
R-HSA-9755511~KEAP1-NFE2L2 pathway	5	2.76243	0.0431766	GSK3B, MYC, CDKN1A, AMER1, BACH1	136	107	10946	3.761	1	0.231895	0.20183
R-HSA-201556~Signaling by ALK	3	1.65746	0.0433492	HIF1A, MYC, IRS1	136	27	10946	8.94281	1	0.231895	0.20183
R-HSA-450294~MAP kinase activation	4	2.20994	0.0443341	TRAF6, NFKB1, MAPK7, IRAK1	136	64	10946	5.03033	1	0.235895	0.205312
R-HSA-5633007~Regulation of TP53 Activity	6	3.31492	0.0478742	PRKAA1, TP53, MTOR, TP53INP1, ATM, CCNA2	136	160	10946	3.0182	1	0.252315	0.219603
R-HSA-1251932~PLCG1 events in ERBB2 signaling	2	1.10497	0.0484344	ERBB2, EGFR	136	4	10946	40.2426	1	0.252315	0.219603
R-HSA-69560~Transcriptional activation of p53 responsive genes	2	1.10497	0.0484344	CDKN1A, TP53	136	4	10946	40.2426	1	0.252315	0.219603
R-HSA-69895~Transcriptional activation of cell cycle inhibitor p21	2	1.10497	0.0484344	CDKN1A, TP53	136	4	10946	40.2426	1	0.252315	0.219603
R-HSA-5218920~VEGFR2 mediated vascular permeability	3	1.65746	0.0493527	MTOR, VAV3, RAC1	136	29	10946	8.32606	1	0.254435	0.221448
R-HSA-8863795~Downregulation of ERBB2 signaling	3	1.65746	0.0493527	ERBB3, ERBB2, EGFR	136	29	10946	8.32606	1	0.254435	0.221448
R-HSA-2424491~DAP12 signaling	3	1.65746	0.0524608	VAV3, RAC1, KRAS	136	30	10946	8.04853	1	0.267685	0.23298
R-HSA-9674555~Signaling by CSF3 (G-CSF)	3	1.65746	0.0524608	SOCS1, SOCS3, KRAS	136	30	10946	8.04853	1	0.267685	0.23298
R-HSA-195721~Signaling by WNT	9	4.97238	0.052998	GSK3B, MYC, AXIN2, PFN1, H3-3B, SOX4, RAC1, KRAS, AMER1	136	332	10946	2.18183	1	0.269046	0.234165
R-HSA-3371453~Regulation of HSF1-mediated heat shock response	4	2.20994	0.0533641	GSK3B, HSPA1B, YWHAE, ATM	136	69	10946	4.66581	1	0.269529	0.234585
R-HSA-9020702~Interleukin-1 signaling	5	2.76243	0.0537233	TRAF6, NFKB1, RELA, TP53, IRAK1	136	115	10946	3.49936	1	0.269973	0.234971
R-HSA-983231~Factors involved in megakaryocyte development and platelet production	6	3.31492	0.0567882	TP53, WEE1, H3-3B, KIF5B, MYB, RAC1	136	168	10946	2.87447	1	0.283941	0.247129
R-HSA-2871796~FCERI mediated MAPK activation	3	1.65746	0.0588789	VAV3, RAC1, KRAS	136	32	10946	7.5455	1	0.290649	0.252967
R-HSA-448424~Interleukin-17 signaling	4	2.20994	0.0591738	TRAF6, NFKB1, MAPK7, IRAK1	136	72	10946	4.47141	1	0.290649	0.252967
R-HSA-1306955~GRB7 events in ERBB2 signaling	2	1.10497	0.0601746	ERBB3, ERBB2	136	5	10946	32.1941	1	0.290649	0.252967
R-HSA-68911~G2 Phase	2	1.10497	0.0601746	E2F3, CCNA2	136	5	10946	32.1941	1	0.290649	0.252967
R-HSA-8866911~TFAP2 (AP-2) family regulates transcription of cell cycle factors	2	1.10497	0.0601746	MYC, CDKN1A	136	5	10946	32.1941	1	0.290649	0.252967
R-HSA-8952158~RUNX3 regulates BCL2L11 (BIM) transcription	2	1.10497	0.0601746	BCL2L11, SMAD4	136	5	10946	32.1941	1	0.290649	0.252967
R-HSA-9707587~Regulation of HMOX1 expression and activity	2	1.10497	0.0601746	HM13, BACH1	136	5	10946	32.1941	1	0.290649	0.252967
R-HSA-5684996~MAPK1/MAPK3 signaling	8	4.41989	0.0636485	KIT, MET, ERBB3, ERBB2, IL6R, IRS1, EGFR, KRAS	136	286	10946	2.25134	1	0.305943	0.266278
R-HSA-114604~GPVI-mediated activation cascade	3	1.65746	0.0689795	RHOB, VAV3, RAC1	136	35	10946	6.89874	1	0.329974	0.287193
R-HSA-8852276~The role of GTSE1 in G2/M progression after G2 checkpoint	4	2.20994	0.069486	BIRC56, CDKN1A, TP53, PLK1	136	77	10946	4.18105	1	0.330807	0.287918
R-HSA-5693606~DNA Double Strand Break Response	4	2.20994	0.0716402	KPNA2, TP53, SMARCA5, ATM	136	78	10946	4.12745	1	0.332452	0.28935
R-HSA-5660668~CLEC7A/inflammasome pathway	2	1.10497	0.0717711	NFKB1, RELA	136	6	10946	26.8284	1	0.332452	0.28935
R-HSA-5693548~Sensing of DNA Double Strand Breaks	2	1.10497	0.0717711	KPNA2, ATM	136	6	10946	26.8284	1	0.332452	0.28935
R-HSA-8857538~PTK6 promotes HIF1A stabilization	2	1.10497	0.0717711	HIF1A, EGFR	136	6	10946	26.8284	1	0.332452	0.28935
R-HSA-157118~Signaling by NOTCH	7	3.8674	0.0717932	CCND1, HIF1A, MYC, TP53, E2F3, H3-3B, EGFR	136	236	10946	2.38728	1	0.332452	0.28935
R-HSA-109581~Apoptosis	6	3.31492	0.0718363	BCL2L11, BCL2, OCLN, TP53, YWHAE, HMGB2	136	180	10946	2.68284	1	0.332452	0.28935
R-HSA-6806834~Signaling by MET	4	2.20994	0.0738242	CRK, MET, RAC1, KRAS	136	79	10946	4.0752	1	0.34007	0.29598
R-HSA-114608~Platelet degranulation	5	2.76243	0.0752312	SERPINE1, ENDOD1, VEGFA, TAGLN2, PFN1	136	129	10946	3.11959	1	0.344954	0.300232
R-HSA-438064~Post NMDA receptor activation events	4	2.20994	0.0760377	KPNA2, PRKAA1, RAC1, KRAS	136	80	10946	4.02426	1	0.347053	0.302058
R-HSA-9694516~SARS-CoV-2 Infection	8	4.41989	0.0766716	GSK3B, TRAF6, KPNA2, BIRC56, YWHAE, IRAK1, ISCU, RB1	136	299	10946	2.15345	1	0.348348	0.303185
R-HSA-9607240~FLT3 Signaling	3	1.65746	0.0796005	BCL2L11, CDKN1B, KRAS	136	38	10946	6.3541	1	0.360011	0.313336
R-HSA-168928~DDX58/IFIH1-mediated induction of interferon-alpha/beta	4	2.20994	0.0805518	TRAF6, NFKB1, BIRC56, RELA	136	82	10946	3.92611	1	0.362666	0.315647
R-HSA-112412~SOS-mediated signalling	2	1.10497	0.0832254	IRS1, KRAS	136	7	10946	22.9958	1	0.368041	0.320325
R-HSA-3134963~DEx/H-box helicases activate type I IFN and inflammatory cytokines production	2	1.10497	0.0832254	NFKB1, RELA	136	7	10946	22.9958	1	0.368041	0.320325
R-HSA-3304349~Loss of Function of SMAD2/3 in Cancer	2	1.10497	0.0832254	TGFBR2, SMAD4	136	7	10946	22.9958	1	0.368041	0.320325
R-HSA-5603029~IkBA variant leads to EDA-ID	2	1.10497	0.0832254	NFKB1, RELA	136	7	10946	22.9958	1	0.368041	0.320325
R-HSA-76005~Response to elevated platelet cytosolic Ca2+	5	2.76243	0.0838251	SERPINE1, ENDOD1, VEGFA, TAGLN2, PFN1	136	134	10946	3.00318	1	0.369053	0.321206
R-HSA-381340~Transcriptional regulation of white adipocyte differentiation	4	2.20994	0.08518	CDK4, NFKB1, RELA, CEBPB	136	84	10946	3.83263	1	0.373366	0.32496
R-HSA-2029480~Fcgamma receptor (FCGR) dependent phagocytosis	4	2.20994	0.0899194	BIRC56, CRK, VAV3, RAC1	136	86	10946	3.7435	1	0.392411	0.341536
R-HSA-8875878~MET promotes cell motility	3	1.65746	0.090691	CRK, MET, RAC1	136	41	10946	5.88917	1	0.39405	0.342962
R-HSA-3304351~Signaling by TGF-beta Receptor Complex in Cancer	2	1.10497	0.0945395	TGFBR2, SMAD4	136	8	10946	20.1213	1	0.401995	0.349877
R-HSA-416550~Sema4D mediated inhibition of cell attachment and migration	2	1.10497	0.0945395	MET, RAC1	136	8	10946	20.1213	1	0.401995	0.349877
R-HSA-428543~Inactivation of CDC42 and RAC1	2	1.10497	0.0945395	ROBO1, RAC1	136	8	10946	20.1213	1	0.401995	0.349877
R-HSA-4411364~Binding of TCF/LEF:CTNNB1 to target gene promoters	2	1.10497	0.0945395	MYC, AXIN2	136	8	10946	20.1213	1	0.401995	0.349877
R-HSA-8951430~RUNX3 regulates WNT signaling	2	1.10497	0.0945395	CCND1, MYC	136	8	10946	20.1213	1	0.401995	0.349877
R-HSA-5687128~MAPK6/MAPK4 signaling	4	2.20994	0.0972307	MYC, IGF2BP1, RAC1, FOXO1	136	89	10946	3.61732	1	0.411679	0.358306
non-CMC
Reactome pathway term	Count	%	PValue	Genes	List Total	Pop Hits	Pop Total	Fold Enrichment	Bonferroni	Benjamini	FDR
R-HSA-74160~Gene expression (Transcription)	95	16.4931	1.21794e-10	DICER1, UBE2D1, 619ABL29, RPS27A, ABL23ABL2, TET3, BIRC50, CDK6, RPRD2, SMAD7, ATM, RBPJ, CNOT2, CDK4, BRCA1, BCL2L11, CCND1, MYC, 7ACVR1B9, ABL2ADH1B, NRBF2, TDRKH, BTG2, ZNF12, RBM8A, PRDM1, ABL2161, HIST1H2BE, NUP155, ZNF138, PCNA, ZC3H11A, YWHAE, H3C14, ASH2L, AGO1, ZNF354B, KCTD15, 10ABL2, CDKN1A, TXNIP, NDUFA4, AKT2, BCL6, MBD2, RAN, CALM2, GTF2A1, CHD4, CALM3, ACTG101, PRKAA1, SKIL, PMAIP1…	355	1520	10946	1.92711	1.72216e-07	1.72216e-07	1.58453e-07
R-HSA-8939211~ESR-mediated signaling	29	5.03472	6.64635e-10	CALM3, H3C15, KANK1, BIRC50, ABL23ABL2, H3-3B, H3C4, IGF1R, CCND1, KPNA2, MYC, H2BC3, ABL287, H2AZ1, STRN, ABL2161, HIST1H2BE, PIK3R1, ABL282, H3C14, AGO1, PDPK1, GNG12, 10ABL2, BIRC56, RAD21, AKT2, CALM2, GTF2A1	355	223	10946	4.00978	9.39793e-07	4.69897e-07	4.32345e-07
R-HSA-73857~RNA Polymerase II Transcription	85	14.7569	3.59131e-09	UBE2D1, 619ABL29, RPS27A, ABL23ABL2, CDK6, RPRD2, SMAD7, ATM, RBPJ, CNOT2, CDK4, BRCA1, BCL2L11, CCND1, MYC, 7ACVR1B9, ABL2ADH1B, NRBF2, BTG2, ZNF12, RBM8A, PRDM1, ABL2161, HIST1H2BE, ZNF138, PCNA, ZC3H11A, YWHAE, H3C14, ASH2L, AGO1, ZNF354B, KCTD15, 10ABL2, CDKN1A, TXNIP, NDUFA4, AKT2, BCL6, CALM2, GTF2A1, CHD4, CALM3, ACTG101, PRKAA1, SKIL, PMAIP1, H3C15, COX20, CBX6, H3-3B, ZNF585B, ACTG182, H…	355	1380	10946	1.89918	5.07811e-06	1.69271e-06	1.55743e-06
R-HSA-2262752~Cellular responses to stress	58	10.0694	5.9268e-09	UBE2D1, RPS27A, ABL23ABL2, BIRC50, CDK6, 80ACVR1B, TUBB2A, RPL13A, ATM, CDK4, BRCA1, MYC, FLCN, SSR1, HIST1H2BE, NUP155, ADRB1222, YWHAE, DNAJB9, H3C14, KDM6B, AGO1, GPX1, 10ABL2, DCTN5, BIRC56, CDKN1A, TXNIP, NDUFA4, AKT2, BMT2, H3C15, HDGF, COX20, CBX6, H3-3B, H3C4, CCNA2, GRB10, H2BC3, ATP6V0B, H2AZ1, CALR, MRE11A, ACVR1B34, EDEM1, UBB, NUP42, HSPA6, LRPPRC, TERF2IP, GSK3B, HSPA1B, FKBP14, DNA…	355	789	10946	2.26662	8.38046e-06	2.09512e-06	1.92769e-06
R-HSA-8953897~Cellular responses to stimuli	58	10.0694	1.11976e-08	UBE2D1, RPS27A, ABL23ABL2, BIRC50, CDK6, 80ACVR1B, TUBB2A, RPL13A, ATM, CDK4, BRCA1, MYC, FLCN, SSR1, HIST1H2BE, NUP155, ADRB1222, YWHAE, DNAJB9, H3C14, KDM6B, AGO1, GPX1, 10ABL2, DCTN5, BIRC56, CDKN1A, TXNIP, NDUFA4, AKT2, BMT2, H3C15, HDGF, COX20, CBX6, H3-3B, H3C4, CCNA2, GRB10, H2BC3, ATP6V0B, H2AZ1, CALR, MRE11A, ACVR1B34, EDEM1, UBB, NUP42, HSPA6, LRPPRC, TERF2IP, GSK3B, HSPA1B, FKBP14, DNA…	355	803	10946	2.2271	1.58333e-05	3.16669e-06	2.91362e-06
R-HSA-212436~Generic Transcription Pathway	76	13.1944	7.17303e-08	UBE2D1, 619ABL29, RPS27A, ABL23ABL2, CDK6, SMAD7, ATM, RBPJ, CNOT2, CDK4, BRCA1, BCL2L11, CCND1, MYC, NRBF2, BTG2, ZNF12, PRDM1, ABL2161, HIST1H2BE, ZNF138, PCNA, YWHAE, H3C14, ASH2L, AGO1, ZNF354B, KCTD15, 10ABL2, CDKN1A, TXNIP, NDUFA4, AKT2, BCL6, CALM2, CHD4, CALM3, ACTG101, PRKAA1, SKIL, PMAIP1, H3C15, COX20, CBX6, H3-3B, ZNF585B, ACTG182, H3C4, TFAP2A, CCNA2, PPP2R1B, E2F7, BIRC5, CNOT6L, H2…	355	1256	10946	1.86574	0.000101422	1.69044e-05	1.55535e-05
R-HSA-2559583~Cellular Senescence	24	4.16667	9.21822e-08	HIST1H2BE, MRE11A, UBE2D1, ACVR1B34, RPS27A, UBB, H3C15, H3C14, CDK6, ABL23ABL2, 80ACVR1B, KDM6B, CBX6, H3-3B, AGO1, H3C4, ATM, CCNA2, CDK4, TERF2IP, 10ABL2, H2BC3, CDKN1A, H2AZ1	355	197	10946	3.7564	0.000130337	1.86208e-05	1.71327e-05
R-HSA-9006931~Signaling by Nuclear Receptors	30	5.20833	1.19833e-07	CALM3, H3C15, KANK1, BIRC50, ABL23ABL2, H3-3B, H3C4, IGF1R, CCND1, KPNA2, MYC, H2BC3, ABL287, H2AZ1, STRN, ABL2161, HIST1H2BE, PIK3R1, ABL282, H3C14, AGO1, PDPK1, GNG12, 10ABL2, BIRC56, 2ACVR1B16, RAD21, AKT2, CALM2, GTF2A1	355	299	10946	3.09369	0.00016943	2.11805e-05	1.94879e-05
R-HSA-1640170~Cell Cycle	50	8.68056	1.49265e-07	UBE2D1, RPS27A, BIRC50, CDK6, TUBB2A, ATM, CDK4, FOXM1, BRCA1, CCND1, MYC, CTC1, ARPP19, HIST1H2BE, NUP155, PCNA, YWHAE, 23ADM, H3C14, TAOK1, HAUS3, 10ABL2, BIRC56, CDKN1A, AKT2, RAN, ORC4, H3C15, H3-3B, H3C4, 799ACVR1B, CCNA2, PPP2R1B, BIRC5, 10ACTG14, H2BC3, H2AZ1, CLIP1, MRE11A, ACVR1B34, UBB, NUP42, ABL2436, SUN2, TERF2IP, GSK3B, ORC6, RAD21, RMI1, GINS4	355	692	10946	2.22788	0.000211039	2.34512e-05	2.15771e-05
R-HSA-162582~Signal Transduction	125	21.7014	6.40788e-07	UBE2D1, HHIP, RPS27A, TUBB2A, FNBP1, F3, ARHGAP21, IGF1R, PLEKHG3, RBPJ, BCL2L11, CCND1, 3ACVR1B5, MYC, ABL287, BCL2L1, ADCY9, ACVR1B, RBBP6, PRDM1, RRAS2, B4GALT1, H3C14, FRS2, VANGL1, ASH2L, 100ABL21ACTG15, CCDC115, GNG12, ADM2, DBT, CALM2, GTF2A1, CHD4, CALM3, SHOC2, ACTG101, SKIL, PRKAA1, ABL2, H3C15, CMKLR1, TMOD3, H3-3B, RBFOX2, ADM, STK38, QRFPR, H2BC3, ATP6V0B, H2AZ1, SRGAP1, CLIP1, STRN,…	355	2591	10946	1.48754	0.000905665	8.33944e-05	7.67299e-05
R-HSA-3700989~Transcriptional Regulation by TP53	32	5.55556	6.95805e-07	PRKAA1, RPS27A, PMAIP1, ABL23ABL2, COX20, ATM, CCNA2, PPP2R1B, CNOT2, E2F7, BRCA1, BIRC5, CNOT6L, BTG2, PRDM1, ABL2161, MRE11A, ACVR1B34, PCNA, YWHAE, UBB, AGO1, PDPK1, LRPPRC, 10ABL2, CDKN1A, ABL2113, NDUFA4, AKT2, BCL6, RMI1, CHD4	355	362	10946	2.72564	0.000983384	8.33944e-05	7.67299e-05
R-HSA-194315~Signaling by Rho GTPases	49	8.50694	7.13989e-07	BIRC50, TUBB2A, FNBP1, ARHGAP21, ARHGAP1, ARHGDIA, PLEKHG3, 7ACVR1B9, VAV3, RBBP6, PFN1, KIF5B, RRAS2, HIST1H2BE, YWHAE, H3C14, VANGL1, FRS2, TAOK1, CCDC115, 10ABL2, BIRC56, WASL, DBT, CALM2, CALM3, PLXNA1, ABL2, H3C15, SENP1, TMOD3, H3-3B, H3C4, PPP2R1B, BIRC5, STK38, H2BC3, CDC42EP4, H2AZ1, SRGAP1, CLIP1, ACTG1, RAC1, PIK3R1, ARHGEF6, ARHGAP12, PDPK1, CPSF7, KIF14	355	707	10946	2.137	0.00100907	8.33944e-05	7.67299e-05
R-HSA-69278~Cell Cycle, Mitotic	42	7.29167	7.66709e-07	UBE2D1, ORC4, RPS27A, H3C15, BIRC50, CDK6, TUBB2A, H3-3B, H3C4, CCNA2, PPP2R1B, CDK4, FOXM1, CCND1, BIRC5, 10ACTG14, MYC, H2BC3, H2AZ1, CLIP1, ARPP19, HIST1H2BE, NUP155, ACVR1B34, PCNA, YWHAE, UBB, NUP42, 23ADM, ABL2436, H3C14, TAOK1, HAUS3, GSK3B, 10ABL2, BIRC56, CDKN1A, ORC6, RAD21, AKT2, RAN, GINS4	355	561	10946	2.30841	0.00108354	8.33944e-05	7.67299e-05
R-HSA-9716542~Signaling by Rho GTPases, Miro GTPases and RHOBTB3	49	8.50694	1.32997e-06	BIRC50, TUBB2A, FNBP1, ARHGAP21, ARHGAP1, ARHGDIA, PLEKHG3, 7ACVR1B9, VAV3, RBBP6, PFN1, KIF5B, RRAS2, HIST1H2BE, YWHAE, H3C14, VANGL1, FRS2, TAOK1, CCDC115, 10ABL2, BIRC56, WASL, DBT, CALM2, CALM3, PLXNA1, ABL2, H3C15, SENP1, TMOD3, H3-3B, H3C4, PPP2R1B, BIRC5, STK38, H2BC3, CDC42EP4, H2AZ1, SRGAP1, CLIP1, ACTG1, RAC1, PIK3R1, ARHGEF6, ARHGAP12, PDPK1, CPSF7, KIF14	355	723	10946	2.0897	0.00187882	0.000134327	0.000123593
R-HSA-9009391~Extra-nuclear estrogen signaling	13	2.25694	6.00963e-06	CALM3, PIK3R1, ABL282, BIRC50, PDPK1, IGF1R, GNG12, CCND1, 10ABL2, ABL287, AKT2, STRN, CALM2	355	77	10946	5.20571	0.00846165	0.000566508	0.000521236
R-HSA-9018519~Estrogen-dependent gene expression	18	3.125	6.76619e-06	HIST1H2BE, H3C15, H3C14, KANK1, BIRC50, ABL23ABL2, H3-3B, AGO1, H3C4, CCND1, KPNA2, MYC, H2BC3, BIRC56, H2AZ1, RAD21, ABL2161, GTF2A1	355	150	10946	3.70006	0.0095218	0.000597962	0.000550176
R-HSA-195721~Signaling by WNT	28	4.86111	9.81443e-06	CALM3, RPS27A, H3C15, ABL23ABL2, H3-3B, H3C4, PPP2R1B, MYC, H2BC3, ABL287, H2AZ1, PFN1, ABL2161, RAC1, HIST1H2BE, FZD6, UBB, ABL282, H3C14, ASH2L, AGO1, GNG12, GSK3B, CTBP1, AKT2, SOX4, CALM2, AMER1	355	332	10946	2.60044	0.0137818	0.00081633	0.000751093
R-HSA-1643685~Disease	88	15.2778	1.41791e-05	UBE2D1, RPS27A, BIRC50, CDK6, TUBB2A, RPL13A, ATM, RBPJ, CDK4, BRCA1, BCL2L11, CCND1, ZDHHC20, KPNA2, MYC, ABL287, BCL2L1, ADCY9, SLC37A4, VAV3, ATP6V0B6, EEF2, ABCB11, KIF5B, HIST1H2BE, NUP155, YWHAE, H3C14, B4GALT1, FRS2, AP1G1, MGAT4C, 638ABL2, GNG12, G3BP2, 10ABL2, BIRC56, CDKN1A, TXNIP, ABCC6, HAVCR1, B2M, ADAMTS4, KPNA5, WASL, AKT2, RAN, G3BP1, CALM2, KCNJ11, GTF2A1, CHD4, CALM3, SHOC2, H3C…	355	1748	10946	1.55227	0.0198498	0.00107069	0.000985123
R-HSA-2559582~Senescence-Associated Secretory Phenotype (SASP)	15	2.60417	1.43869e-05	HIST1H2BE, UBE2D1, RPS27A, UBB, H3C15, H3C14, CDK6, H3-3B, H3C4, CCNA2, CDK4, 10ABL2, H2BC3, CDKN1A, H2AZ1	355	112	10946	4.12953	0.0201377	0.00107069	0.000985123
R-HSA-69242~S Phase	18	3.125	2.04957e-05	UBE2D1, ORC4, ACVR1B34, PCNA, RPS27A, UBB, CCNA2, CDK4, CCND1, GSK3B, 10ACTG14, MYC, 10ABL2, CDKN1A, ORC6, RAD21, AKT2, GINS4	355	163	10946	3.40496	0.0285653	0.00144905	0.00133325
R-HSA-211000~Gene Silencing by RNA	16	2.77778	3.86891e-05	DICER1, HIST1H2BE, NUP155, NUP42, H3C15, H3C14, BIRC50, ABL23ABL2, H3-3B, AGO1, H3C4, H2BC3, H2AZ1, TDRKH, RAN, ABL2161	355	138	10946	3.57493	0.0532379	0.00260506	0.00239688
R-HSA-2559580~Oxidative Stress Induced Senescence	15	2.60417	5.01717e-05	HIST1H2BE, RPS27A, UBB, H3C15, H3C14, CDK6, ABL23ABL2, KDM6B, CBX6, H3-3B, AGO1, H3C4, CDK4, H2BC3, H2AZ1	355	125	10946	3.70006	0.0684865	0.00322467	0.00296697
R-HSA-9006925~Intracellular signaling by second messengers	25	4.34028	6.45158e-05	CALM3, ACTG101, RPS27A, ABL23ABL2, CBX6, PPP2R1B, KPNA2, ADCY9, STRN, CAMK4, ABL2161, RAC1, PIK3R1, UBB, FRS2, PHLPP2, AGO1, PDPK1, GSK3B, 10ABL2, CDKN1A, AKT2, SNAI1, CALM2, CHD4	355	309	10946	2.49464	0.0871907	0.00396632	0.00364935
R-HSA-9706574~RHOBTB GTPase Cycle	8	1.38889	0.00010724	STK38, BIRC56, 7ACVR1B9, CPSF7, BIRC50, RBBP6, ACTG1, TMOD3	355	35	10946	7.04773	0.140707	0.006038	0.00555548
R-HSA-1500620~Meiosis	14	2.43056	0.000110048	HIST1H2BE, MRE11A, H3C15, H3C14, H3-3B, SUN2, H3C4, ATM, CDK4, BRCA1, TERF2IP, H2BC3, H2AZ1, RAD21	355	118	10946	3.65825	0.144113	0.006038	0.00555548
R-HSA-69231~Cyclin D associated events in G1	9	1.5625	0.000115294	CDK4, PPP2R1B, CCND1, 10ABL2, ACVR1B34, CDKN1A, RPS27A, UBB, CDK6	355	47	10946	5.90435	0.150439	0.006038	0.00555548
R-HSA-69236~G1 Phase	9	1.5625	0.000115294	CDK4, PPP2R1B, CCND1, 10ABL2, ACVR1B34, CDKN1A, RPS27A, UBB, CDK6	355	47	10946	5.90435	0.150439	0.006038	0.00555548
R-HSA-6791312~TP53 Regulates Transcription of Cell Cycle Genes	9	1.5625	0.000134511	CNOT2, E2F7, 10ABL2, CNOT6L, ACVR1B34, CDKN1A, PCNA, BTG2, CCNA2	355	48	10946	5.78134	0.173216	0.0067928	0.00624995
R-HSA-9659787~Aberrant regulation of mitotic G1/S transition in cancer due to RB1 defects	6	1.04167	0.000154355	CDK4, CCND1, 10ABL2, ACVR1B34, CDKN1A, CDK6	355	17	10946	10.8825	0.196095	0.00686245	0.00631404
R-HSA-9661069~Defective binding of RB1 mutants to E2F1,(E2F2, E2F3)	6	1.04167	0.000154355	CDK4, CCND1, 10ABL2, ACVR1B34, CDKN1A, CDK6	355	17	10946	10.8825	0.196095	0.00686245	0.00631404
R-HSA-5578749~Transcriptional regulation by small RNAs	13	2.25694	0.000155191	HIST1H2BE, NUP155, NUP42, H3C15, H3C14, ABL23ABL2, H3-3B, AGO1, H3C4, H2BC3, H2AZ1, RAN, ABL2161	355	106	10946	3.7815	0.197046	0.00686245	0.00631404
R-HSA-6806003~Regulation of TP53 Expression and Degradation	8	1.38889	0.000155303	PPP2R1B, RPS27A, UBB, AKT2, PRDM1, PDPK1, ATM, CCNA2	355	37	10946	6.66677	0.197173	0.00686245	0.00631404
R-HSA-9607240~FLT3 Signaling	8	1.38889	0.000185152	BCL2L11, PIK3R1, GRB10, 10ABL2, RPS27A, ABL2, UBB, AKT2	355	38	10946	6.49133	0.230358	0.00793349	0.00729949
R-HSA-1912408~Pre-NOTCH Transcription and Translation	12	2.08333	0.000196653	RBPJ, CCND1, HIST1H2BE, H2BC3, H2AZ1, H3C14, H3C15, ABL23ABL2, AGO1, H3-3B, ABL2161, H3C4	355	93	10946	3.97856	0.242775	0.00817846	0.00752488
R-HSA-1912422~Pre-NOTCH Expression and Processing	13	2.25694	0.000202604	HIST1H2BE, H3C15, H3C14, B4GALT1, ABL23ABL2, H3-3B, AGO1, H3C4, RBPJ, CCND1, H2BC3, H2AZ1, ABL2161	355	109	10946	3.67743	0.249121	0.00818519	0.00753107
R-HSA-1474165~Reproduction	15	2.60417	0.000215359	HIST1H2BE, MRE11A, H3C15, H3C14, B4GALT1, H3-3B, SUN2, H3C4, ATM, CDK4, BRCA1, TERF2IP, H2BC3, H2AZ1, RAD21	355	143	10946	3.23431	0.262545	0.00845881	0.00778283
R-HSA-2559586~DNA Damage/Telomere Stress Induced Senescence	11	1.90972	0.000242068	TERF2IP, HIST1H2BE, MRE11A, 10ABL2, H2BC3, ACVR1B34, CDKN1A, H2AZ1, 80ACVR1B, ATM, CCNA2	355	80	10946	4.23965	0.289883	0.00925094	0.00851165
R-HSA-8878171~Transcriptional regulation by RUNX1	20	3.47222	0.000276885	HIST1H2BE, RPS27A, UBB, H3C15, H3C14, CDK6, ABL23ABL2, ASH2L, CTLA4, CBX6, H3-3B, AGO1, H3C4, ARID1B, CCND1, H2BC3, H2AZ1, KMT2B, SMARCD1, ABL2161	355	239	10946	2.58023	0.324005	0.0100502	0.00924702
R-HSA-5218920~VEGFR2 mediated vascular permeability	7	1.21528	0.000277197	CALM3, VAV3, BIRC50, AKT2, PDPK1, CALM2, RAC1	355	29	10946	7.44264	0.324304	0.0100502	0.00924702
R-HSA-9012999~RHO GTPase cycle	30	5.20833	0.000301396	PLXNA1, ABL2, BIRC50, TMOD3, FNBP1, SENP1, ARHGAP21, ARHGAP1, ARHGDIA, PLEKHG3, STK38, 7ACVR1B9, CDC42EP4, SRGAP1, VAV3, RBBP6, ACTG1, RAC1, RRAS2, PIK3R1, ARHGEF6, FRS2, VANGL1, ARHGAP12, CCDC115, BIRC56, CPSF7, WASL, DBT, KIF14	355	449	10946	2.06016	0.347039	0.0106543	0.0098029
R-HSA-69206~G1/S Transition	14	2.43056	0.000314965	ORC4, ACVR1B34, PCNA, RPS27A, UBB, CCNA2, PPP2R1B, CDK4, CCND1, MYC, 10ABL2, CDKN1A, ORC6, AKT2	355	131	10946	3.29522	0.359452	0.0108624	0.00999437
R-HSA-453279~Mitotic G1 phase and G1/S transition	15	2.60417	0.000330419	ORC4, ACVR1B34, PCNA, RPS27A, UBB, CDK6, CCNA2, PPP2R1B, CDK4, CCND1, MYC, 10ABL2, CDKN1A, ORC6, AKT2	355	149	10946	3.10407	0.373301	0.0111241	0.0102351
R-HSA-5663202~Diseases of signal transduction by growth factor receptors and second messengers	29	5.03472	0.000371355	CALM3, SHOC2, RPS27A, KANK1, BIRC50, PPP2R1B, RBPJ, BCL2L11, MYC, BCL2L1, ACTG1, STRN, KIF5B, RAC1, HEYL, PIK3R1, SMAD4, FZD6, UBB, ABL2436, FRS2, PDPK1, GSK3B, 10ABL2, CDKN1A, CTBP1, AKT2, CALM2, AMER1	355	433	10946	2.06508	0.408559	0.0122115	0.0112357
R-HSA-69306~DNA Replication	17	2.95139	0.000392338	HIST1H2BE, UBE2D1, ORC4, ACVR1B34, PCNA, RPS27A, UBB, H3C15, H3C14, H3-3B, H3C4, CCNA2, 10ACTG14, H2BC3, H2AZ1, ORC6, GINS4	355	188	10946	2.78816	0.425856	0.0126083	0.0116007
R-HSA-912446~Meiotic recombination	11	1.90972	0.000438569	CDK4, BRCA1, HIST1H2BE, MRE11A, H2BC3, H2AZ1, H3C14, H3C15, H3-3B, H3C4, ATM	355	86	10946	3.94386	0.462202	0.0137808	0.0126795
R-HSA-1280215~Cytokine Signaling in Immune system	41	7.11806	0.000697679	UBE2D1, EDARADD, RPS27A, ABL2, IL1RAPL1, IRF4, H3C15, BIRC50, H3C4, SMAD7, MCL1, PPP2R1B, CCND1, BCL2L11, GRB10, BIRC5, EIF4A2, KPNA2, MYC, BCL2L1, IFNAR2, ATP6V0B6, NUP155, PIK3R1, UBB, NUP42, SOCS5, H3C14, PDE12, IL6ST, 10ABL2, CDKN1A, ADAR, B2M, HMGB1, KPNA5, AKT2, BCL6, ZEB1, IRAK3, CAPZA1	355	730	10946	1.73176	0.627256	0.0213045	0.0196019
R-HSA-9013418~RHOBTB2 GTPase cycle	6	1.04167	0.000715312	STK38, BIRC56, 7ACVR1B9, BIRC50, ACTG1, TMOD3	355	23	10946	8.0436	0.636441	0.0213045	0.0196019
R-HSA-6785807~Interleukin-4 and Interleukin-13 signaling	12	2.08333	0.000723207	CCND1, PIK3R1, BIRC5, MYC, CDKN1A, BCL2L1, SOCS5, IRF4, BIRC50, BCL6, ZEB1, MCL1	355	108	10946	3.42598	0.64048	0.0213045	0.0196019
R-HSA-4086398~Ca2+ pathway	9	1.5625	0.000813423	CALM3, GNG12, ABL287, FZD6, ABL282, ABL23ABL2, AGO1, CALM2, ABL2161	355	62	10946	4.47587	0.683569	0.0234731	0.0215972
R-HSA-6804116~TP53 Regulates Transcription of Genes Involved in G1 Cell Cycle Arrest	5	0.868056	0.000832203	E2F7, 10ABL2, ACVR1B34, CDKN1A, CCNA2	355	14	10946	11.0121	0.691868	0.0235347	0.0216539
R-HSA-5663205~Infectious disease	50	8.68056	0.000860557	RPS27A, BIRC50, TUBB2A, RPL13A, ZDHHC20, KPNA2, ABL287, BCL2L1, ADCY9, VAV3, ATP6V0B6, EEF2, HIST1H2BE, NUP155, YWHAE, H3C14, AP1G1, MGAT4C, GNG12, G3BP2, BIRC56, TXNIP, HAVCR1, B2M, KPNA5, WASL, AKT2, RAN, G3BP1, CALM2, GTF2A1, CHD4, CALM3, H3C15, H3C4, H2BC3, IFNAR2, CALR, ACTG1, HIST1H2AH, AP1S2, RAC1, SMAD4, UBB, NUP42, ABL282, PDPK1, ABL278, GSK3B, HSPA1B	355	960	10946	1.60593	0.703987	0.0238594	0.0219526
R-HSA-6804757~Regulation of TP53 Degradation	7	1.21528	0.000939272	PPP2R1B, RPS27A, UBB, AKT2, PDPK1, ATM, CCNA2	355	36	10946	5.99546	0.735193	0.0247611	0.0227823
R-HSA-9687139~Aberrant regulation of mitotic cell cycle due to RB1 defects	7	1.21528	0.000939272	CDK4, CCND1, UBE2D1, 10ABL2, ACVR1B34, CDKN1A, CDK6	355	36	10946	5.99546	0.735193	0.0247611	0.0227823
R-HSA-195258~RHO GTPase Effectors	23	3.99306	0.000945615	CALM3, HIST1H2BE, YWHAE, H3C15, H3C14, TUBB2A, H3-3B, TAOK1, PDPK1, H3C4, PPP2R1B, BIRC5, 10ABL2, H2BC3, H2AZ1, CLIP1, PFN1, ACTG1, WASL, KIF14, KIF5B, CALM2, RAC1	355	327	10946	2.16874	0.73756	0.0247611	0.0227823
R-HSA-1257604~PIP3 activates AKT signaling	20	3.47222	0.00108052	PIK3R1, ACTG101, RPS27A, UBB, FRS2, PHLPP2, ABL23ABL2, CBX6, AGO1, PDPK1, PPP2R1B, GSK3B, 10ABL2, CDKN1A, AKT2, STRN, SNAI1, RAC1, ABL2161, CHD4	355	267	10946	2.30965	0.783178	0.0277791	0.0255591
R-HSA-9614085~FOXO-mediated transcription	9	1.5625	0.00111649	BCL2L11, 10ABL2, CDKN1A, TXNIP, ABL2113, SMAD4, ATXN3, AKT2, BCL6	355	65	10946	4.2693	0.793944	0.0281915	0.0259386
R-HSA-8936459~RUNX1 regulates genes involved in megakaryocyte differentiation and platelet function	11	1.90972	0.00113842	HIST1H2BE, H2BC3, H2AZ1, H3C14, H3C15, ABL23ABL2, KMT2B, ASH2L, AGO1, H3-3B, H3C4	355	97	10946	3.49662	0.80024	0.0282407	0.0259838
R-HSA-9675126~Diseases of mitotic cell cycle	7	1.21528	0.00126086	CDK4, CCND1, UBE2D1, 10ABL2, ACVR1B34, CDKN1A, CDK6	355	38	10946	5.67991	0.832031	0.0307388	0.0282823
R-HSA-69202~Cyclin E associated events during G1/S transition	10	1.73611	0.00139437	CDK4, CCND1, MYC, 10ABL2, ACVR1B34, CDKN1A, RPS27A, UBB, AKT2, CCNA2	355	83	10946	3.71492	0.860963	0.0334176	0.030747
R-HSA-3247509~Chromatin modifying enzymes	20	3.47222	0.00146289	HIST1H2BE, OGT, H3C15, H3C14, 23ADM, ASH2L, KDM6B, H3C4, ARID1B, CDK4, CCND1, H2BC3, MORF4L1, H2AZ1, MRGBP, HIST1H2AH, KMT2B, KANSL1, SMARCD1, CHD4	355	274	10946	2.25064	0.873819	0.0339103	0.0312003
R-HSA-4839726~Chromatin organization	20	3.47222	0.00146289	HIST1H2BE, OGT, H3C15, H3C14, 23ADM, ASH2L, KDM6B, H3C4, ARID1B, CDK4, CCND1, H2BC3, MORF4L1, H2AZ1, MRGBP, HIST1H2AH, KMT2B, KANSL1, SMARCD1, CHD4	355	274	10946	2.25064	0.873819	0.0339103	0.0312003
R-HSA-201681~TCF dependent signaling in response to WNT	18	3.125	0.00148894	HIST1H2BE, RPS27A, FZD6, UBB, H3C15, H3C14, ASH2L, H3-3B, H3C4, PPP2R1B, GSK3B, MYC, H2BC3, CTBP1, H2AZ1, AKT2, SOX4, AMER1	355	233	10946	2.38201	0.87839	0.0339575	0.0312438
R-HSA-69656~Cyclin A:Cdk2-associated events at S phase entry	10	1.73611	0.00165081	CDK4, CCND1, MYC, 10ABL2, ACVR1B34, CDKN1A, RPS27A, UBB, AKT2, CCNA2	355	85	10946	3.62751	0.903303	0.0365416	0.0336214
R-HSA-68616~Assembly of the ORC complex at the origin of replication	9	1.5625	0.00165393	HIST1H2BE, ORC4, H2BC3, H2AZ1, ORC6, H3C14, H3C15, H3-3B, H3C4	355	69	10946	4.0218	0.90373	0.0365416	0.0336214
R-HSA-157118~Signaling by NOTCH	18	3.125	0.00171053	HEYL, HIST1H2BE, RPS27A, UBB, H3C15, H3C14, B4GALT1, ABL23ABL2, H3-3B, AGO1, H3C4, RBPJ, CCND1, MYC, H2BC3, H2AZ1, DTX4, ABL2161	355	236	10946	2.35173	0.911146	0.0372106	0.0342369
R-HSA-8934593~Regulation of RUNX1 Expression and Activity	5	0.868056	0.00183229	CCND1, CDK6, ABL23ABL2, AGO1, ABL2161	355	17	10946	9.06877	0.925222	0.0392554	0.0361183
R-HSA-3371556~Cellular response to heat stress	10	1.73611	0.00227682	GSK3B, NUP155, HSPA1B, BIRC56, YWHAE, NUP42, HSPA6, BIRC50, DNAJB6, ATM	355	89	10946	3.46447	0.960169	0.0480512	0.0442112
R-HSA-111453~BH3-only proteins associate with and inactivate anti-apoptotic BCL-2 members	4	0.694444	0.00243644	BCL2L11, BCL2L1, ABL2113, PMAIP1	355	9	10946	13.7039	0.968233	0.0504033	0.0463753
R-HSA-9616222~Transcriptional regulation of granulopoiesis	10	1.73611	0.00245957	CDK4, HIST1H2BE, MYC, H2BC3, CDKN1A, H2AZ1, H3C14, H3C15, H3-3B, H3C4	355	90	10946	3.42598	0.969258	0.0504033	0.0463753
R-HSA-2173795~Downregulation of SMAD2/3:SMAD4 transcriptional activity	6	1.04167	0.00251628	UBE2D1, SKIL, RPS27A, SMAD4, UBB, SMAD7	355	30	10946	6.16676	0.971632	0.0508288	0.0467668
R-HSA-9658195~Leishmania infection	14	2.43056	0.00255508	CALM3, ABL282, GNG12, ABL278, ABL287, BIRC56, TXNIP, ADCY9, VAV3, ATP6V0B6, ACTG1, WASL, CALM2, RAC1	355	164	10946	2.63215	0.97315	0.0508856	0.0468191
R-HSA-3858494~Beta-catenin independent WNT signaling	13	2.25694	0.00274056	CALM3, RPS27A, FZD6, UBB, ABL282, ABL23ABL2, AGO1, GNG12, ABL287, PFN1, CALM2, RAC1, ABL2161	355	146	10946	2.74548	0.979359	0.0538216	0.0495205
R-HSA-111885~Opioid Signalling	10	1.73611	0.00285992	CALM3, PPP2R1B, GNG12, KPNA2, ABL287, ADCY9, ABL274, ABL282, CAMK4, CALM2	355	92	10946	3.3515	0.982573	0.0553962	0.0509692
R-HSA-187577~SCF(Skp2)-mediated degradation of p27/p21	8	1.38889	0.00308428	CDK4, CCND1, 10ABL2, ACVR1B34, CDKN1A, RPS27A, UBB, CCNA2	355	60	10946	4.11117	0.987322	0.0589046	0.0541972
R-HSA-69620~Cell Cycle Checkpoints	20	3.47222	0.00312436	HIST1H2BE, MRE11A, UBE2D1, ORC4, ACVR1B34, YWHAE, RPS27A, UBB, TAOK1, ATM, CCNA2, PPP2R1B, BRCA1, BIRC5, 10ABL2, H2BC3, CDKN1A, ORC6, CLIP1, RMI1	355	293	10946	2.1047	0.988023	0.0589046	0.0541972
R-HSA-212165~Epigenetic regulation of gene expression	13	2.25694	0.00324069	HIST1H2BE, H3C15, H3C14, TET3, H3-3B, H3C4, GSK3B, H2BC3, H2AZ1, POLR1G, BAZ2A, MBD2, CHD4	355	149	10946	2.6902	0.989845	0.0602939	0.0554755
R-HSA-397795~G-protein beta:gamma signalling	6	1.04167	0.00337281	GNG12, ABL287, ARHGEF6, ABL282, AKT2, PDPK1	355	32	10946	5.78134	0.991581	0.0608144	0.0559544
R-HSA-5626467~RHO GTPases activate IQGAPs	6	1.04167	0.00337281	CALM3, CLIP1, TUBB2A, ACTG1, CALM2, RAC1	355	32	10946	5.78134	0.991581	0.0608144	0.0559544
R-HSA-442729~CREB1 phosphorylation through the activation of CaMKII/CaMKK/CaMKIV cascasde	4	0.694444	0.00339769	CALM3, KPNA2, CAMK4, CALM2	355	10	10946	12.3335	0.991873	0.0608144	0.0559544
R-HSA-373080~Class B/2 (Secretin family receptors)	10	1.73611	0.00355518	SMO, GNG12, ADM, ABL278, ABL287, FZD6, PTCH2, ADM2, ABL282, 1BCL6	355	95	10946	3.24566	0.9935	0.062062	0.0571023
R-HSA-5625740~RHO GTPases activate PKNs	10	1.73611	0.00355518	HIST1H2BE, H2BC3, YWHAE, H2AZ1, H3C14, H3C15, H3-3B, PDPK1, RAC1, H3C4	355	95	10946	3.24566	0.9935	0.062062	0.0571023
R-HSA-2559585~Oncogene Induced Senescence	6	1.04167	0.00387161	CDK4, RPS27A, UBB, CDK6, ABL23ABL2, AGO1	355	33	10946	5.60615	0.995852	0.065741	0.0604873
R-HSA-9022692~Regulation of MECP2 expression and activity	6	1.04167	0.00387161	CALM3, ABL23ABL2, AGO1, CAMK4, CALM2, ABL2161	355	33	10946	5.60615	0.995852	0.065741	0.0604873
R-HSA-3214858~RMTs methylate histone arginines	9	1.5625	0.00390541	CDK4, CCND1, H2AZ1, H3C14, H3C15, HIST1H2AH, SMARCD1, H3C4, ARID1B	355	79	10946	3.51271	0.996046	0.065741	0.0604873
R-HSA-73728~RNA Polymerase I Promoter Opening	8	1.38889	0.00406897	HIST1H2BE, H2BC3, H2AZ1, H3C14, H3C15, MBD2, H3-3B, H3C4	355	63	10946	3.9154	0.996865	0.0676885	0.0622791
R-HSA-68886~M Phase	25	4.34028	0.00465242	UBE2D1, RPS27A, H3C15, BIRC50, TUBB2A, H3-3B, H3C4, PPP2R1B, BIRC5, H2BC3, H2AZ1, CLIP1, ARPP19, HIST1H2BE, NUP155, YWHAE, UBB, NUP42, 23ADM, ABL2436, H3C14, TAOK1, HAUS3, RAD21, RAN	355	418	10946	1.84413	0.998631	0.0764945	0.0703815
R-HSA-392499~Metabolism of proteins	84	14.5833	0.00509565	UBE2D1, GAN, RPS27A, NAPG, MTFMT, TUBB2A, RPL13A, SMAD7, COPS7B, BRCA1, ETF1, EIF4A2, 3ACVR1B5, MYC, ABL287, 8ATM0, KLHL42, FBXL5, SATB1, 555ABL2, EEF2, SSR1, KIF5B, PCSK9, 26ABL2, UBE2K, HIST1H2BE, NUP155, GALNT7, PCNA, H3C14, B4GALT1, KLHL11, MGAT4C, GNG12, DCTN5, CDKN1A, NAGK, B2M, SUMF2, ADAMTS4, RAB3B, CALM2, RAB5B, CALM3, OGT, H3C15, SENP1, H3-3B, H3C4, TFAP2A, CCNA2, DGS27, BIRC5, H2BC3, H…	355	1970	10946	1.31474	0.999271	0.082819	0.0762005
R-HSA-5633007~Regulation of TP53 Activity	13	2.25694	0.00574058	MRE11A, PRKAA1, RPS27A, UBB, PDPK1, ATM, CCNA2, PPP2R1B, BRCA1, AKT2, RMI1, PRDM1, CHD4	355	160	10946	2.50525	0.999709	0.091951	0.0846027
R-HSA-2173793~Transcriptional activity of SMAD2/SMAD3:SMAD4 heterotrimer	7	1.21528	0.00578758	UBE2D1, MYC, SKIL, RPS27A, SMAD4, UBB, SMAD7	355	51	10946	4.23209	0.999727	0.091951	0.0846027
R-HSA-111932~CaMK IV-mediated phosphorylation of CREB	4	0.694444	0.00593652	CALM3, KPNA2, CAMK4, CALM2	355	12	10946	10.2779	0.999779	0.0932693	0.0858157
R-HSA-5685942~HDR through Homologous Recombination (HRR)	8	1.38889	0.00621663	BRCA1, MRE11A, 10ACTG14, PCNA, RPS27A, UBB, RMI1, ATM	355	68	10946	3.62751	0.999852	0.0965968	0.0888772
R-HSA-68875~Mitotic Prophase	12	2.08333	0.00632814	PPP2R1B, HIST1H2BE, NUP155, H2BC3, H2AZ1, NUP42, H3C14, H3C15, 23ADM, H3-3B, H3C4, ARPP19	355	142	10946	2.60567	0.999874	0.0972607	0.0894881
R-HSA-68867~Assembly of the pre-replicative complex	12	2.08333	0.00666339	HIST1H2BE, UBE2D1, ORC4, H2BC3, RPS27A, UBB, H2AZ1, ORC6, H3C14, H3C15, H3-3B, H3C4	355	143	10946	2.58745	0.999922	0.101263	0.0931705
R-HSA-3371453~Regulation of HSF1-mediated heat shock response	8	1.38889	0.00673177	GSK3B, NUP155, HSPA1B, YWHAE, NUP42, HSPA6, DNAJB6, ATM	355	69	10946	3.57493	0.999929	0.101263	0.0931705
R-HSA-5628897~TP53 Regulates Metabolic Genes	9	1.5625	0.0070056	LRPPRC, PRKAA1, YWHAE, NDUFA4, ABL23ABL2, AKT2, COX20, AGO1, ABL2161	355	87	10946	3.1897	0.999952	0.104256	0.0959246
R-HSA-9013149~RAC1 GTPase cycle	14	2.43056	0.00707822	PIK3R1, ARHGEF6, ABL2, VANGL1, ARHGAP21, ARHGAP1, ARHGAP12, ARHGDIA, PLEKHG3, CDC42EP4, SRGAP1, VAV3, WASL, RAC1	355	185	10946	2.33337	0.999957	0.104256	0.0959246
R-HSA-5250913~Positive epigenetic regulation of rRNA expression	10	1.73611	0.00729894	GSK3B, HIST1H2BE, H2BC3, H2AZ1, POLR1G, H3C14, H3C15, H3-3B, H3C4, CHD4	355	106	10946	2.90885	0.999968	0.106399	0.0978961
R-HSA-9705671~SARS-CoV-2 activates/modulates innate and adaptive immune responses	11	1.90972	0.00766759	NUP155, G3BP2, KPNA2, BIRC56, RPS27A, UBB, B2M, IFNAR2, NUP42, BIRC50, G3BP1	355	126	10946	2.69184	0.999981	0.110632	0.101791
R-HSA-427413~NoRC negatively regulates rRNA expression	10	1.73611	0.00774941	HIST1H2BE, H2BC3, H2AZ1, POLR1G, H3C14, H3C15, BAZ2A, MBD2, H3-3B, H3C4	355	107	10946	2.88166	0.999983	0.110684	0.101838
R-HSA-392451~G beta:gamma signalling through PI3Kgamma	5	0.868056	0.0079443	GNG12, ABL287, ABL282, AKT2, PDPK1	355	25	10946	6.16676	0.999987	0.11122	0.102332
R-HSA-5674400~Constitutive Signaling by AKT1 E17K in Cancer	5	0.868056	0.0079443	GSK3B, 10ABL2, CDKN1A, AKT2, PDPK1	355	25	10946	6.16676	0.999987	0.11122	0.102332
R-HSA-3371497~HSP90 chaperone cycle for steroid hormone receptors (SHR) in the presence of ligand	7	1.21528	0.00836641	DCTN5, HSPA1B, BIRC56, DNAJA1, BIRC50, TUBB2A, CAPZA1	355	55	10946	3.9243	0.999993	0.115981	0.106713
R-HSA-201722~Formation of the beta-catenin:TCF transactivating complex	9	1.5625	0.00912128	HIST1H2BE, MYC, H2BC3, H2AZ1, H3C14, H3C15, ASH2L, H3-3B, H3C4	355	91	10946	3.0495	0.999998	0.120827	0.111171
R-HSA-5250924~B-WICH complex positively regulates rRNA expression	9	1.5625	0.00912128	GSK3B, HIST1H2BE, H2BC3, H2AZ1, POLR1G, H3C14, H3C15, H3-3B, H3C4	355	91	10946	3.0495	0.999998	0.120827	0.111171
R-HSA-174411~Polymerase switching on the C-strand of the telomere	5	0.868056	0.00915394	TERF2IP, 10ACTG14, PCNA, CTC1, 799ACVR1B	355	26	10946	5.92958	0.999998	0.120827	0.111171
R-HSA-901042~Calnexin/calreticulin cycle	5	0.868056	0.00915394	DGS27, EDEM1, RPS27A, UBB, CALR	355	26	10946	5.92958	0.999998	0.120827	0.111171
R-HSA-5250941~Negative epigenetic regulation of rRNA expression	10	1.73611	0.00922867	HIST1H2BE, H2BC3, H2AZ1, POLR1G, H3C14, H3C15, BAZ2A, MBD2, H3-3B, H3C4	355	110	10946	2.80307	0.999998	0.120827	0.111171
R-HSA-73854~RNA Polymerase I Promoter Clearance	10	1.73611	0.00922867	HIST1H2BE, H2BC3, H2AZ1, POLR1G, H3C14, H3C15, MBD2, H3-3B, H3C4, CHD4	355	110	10946	2.80307	0.999998	0.120827	0.111171
R-HSA-198323~AKT phosphorylates targets in the cytosol	4	0.694444	0.00936241	GSK3B, 10ABL2, CDKN1A, AKT2	355	14	10946	8.80966	0.999998	0.121454	0.111748
R-HSA-977225~Amyloid fiber formation	10	1.73611	0.00976636	HIST1H2BE, H2BC3, RPS27A, UBB, B2M, H2AZ1, H3C14, H3C15, H3-3B, H3C4	355	111	10946	2.77782	0.999999	0.122568	0.112773
R-HSA-8866911~TFAP2 (AP-2) family regulates transcription of cell cycle factors	3	0.520833	0.00977557	MYC, CDKN1A, TFAP2A	355	5	10946	18.5003	0.999999	0.122568	0.112773
R-HSA-9754119~Drug-mediated inhibition of CDK4/CDK6 activity	3	0.520833	0.00977557	CDK4, CCND1, CDK6	355	5	10946	18.5003	0.999999	0.122568	0.112773
R-HSA-2299718~Condensation of Prophase Chromosomes	8	1.38889	0.00979506	HIST1H2BE, H2BC3, H2AZ1, H3C14, H3C15, 23ADM, H3-3B, H3C4	355	74	10946	3.33338	0.999999	0.122568	0.112773
R-HSA-73864~RNA Polymerase I Transcription	10	1.73611	0.0103274	HIST1H2BE, H2BC3, H2AZ1, POLR1G, H3C14, H3C15, MBD2, H3-3B, H3C4, CHD4	355	112	10946	2.75302	1	0.126755	0.116625
R-HSA-597592~Post-translational protein modification	63	10.9375	0.0104298	UBE2D1, GAN, RPS27A, NAPG, TUBB2A, SMAD7, COPS7B, BRCA1, 3ACVR1B5, MYC, 8ATM0, KLHL42, FBXL5, SATB1, 555ABL2, EEF2, PCSK9, UBE2K, HIST1H2BE, NUP155, GALNT7, PCNA, B4GALT1, KLHL11, MGAT4C, DCTN5, CDKN1A, NAGK, SUMF2, ADAMTS4, RAB3B, CALM2, RAB5B, CALM3, OGT, SENP1, TFAP2A, CCNA2, DGS27, BIRC5, H2BC3, CALR, HIST1H2AH, KBTBD8, 55CAPZA1, RAB5C, NUS1, EDEM1, ADRBAP1G12, ATXN3, SMAD4, UBB, SOCS5, NUP42…	355	1441	10946	1.34804	1	0.126755	0.116625
R-HSA-9648002~RAS processing	5	0.868056	0.0104775	CALM3, BCL2L1, RPS27A, UBB, CALM2	355	27	10946	5.70996	1	0.126755	0.116625
R-HSA-5693567~HDR through Homologous Recombination (HRR) or Single Strand Annealing (SSA)	11	1.90972	0.0104882	BRCA1, HIST1H2BE, MRE11A, 10ACTG14, H2BC3, PCNA, RPS27A, UBB, RMI1, ATM, CCNA2	355	132	10946	2.56948	1	0.126755	0.116625
R-HSA-157579~Telomere Maintenance	10	1.73611	0.0109123	TERF2IP, HIST1H2BE, 10ACTG14, H2BC3, PCNA, H2AZ1, CTC1, H3-3B, 799ACVR1B, CCNA2	355	113	10946	2.72866	1	0.128026	0.117795
R-HSA-3769402~Deactivation of the beta-catenin transactivating complex	6	1.04167	0.0109555	RPS27A, CTBP1, UBB, AKT2, ASH2L, SOX4	355	42	10946	4.40483	1	0.128026	0.117795
R-HSA-9035034~RHOF GTPase cycle	6	1.04167	0.0109555	PIK3R1, VANGL1, ARHGAP21, SENP1, ARHGAP12, ARHGAP1	355	42	10946	4.40483	1	0.128026	0.117795
R-HSA-9696273~RND1 GTPase cycle	6	1.04167	0.0109555	RRAS2, PLXNA1, PIK3R1, FRS2, VANGL1, KIF14	355	42	10946	4.40483	1	0.128026	0.117795
R-HSA-204998~Cell death signalling via NRAGE, NRIF and NADE	8	1.38889	0.011268	BCL2L11, ARHGEF6, RPS27A, YWHAE, UBB, VAV3, RAC1, 100ABL21ACTG15	355	76	10946	3.24566	1	0.129536	0.119184
R-HSA-427389~ERCC6 (CSB) and EHMT2 (G9a) positively regulate rRNA expression	8	1.38889	0.011268	HIST1H2BE, H2BC3, H2AZ1, H3C14, H3C15, H3-3B, H3C4, CHD4	355	76	10946	3.24566	1	0.129536	0.119184
R-HSA-8866654~E3 ubiquitin ligases ubiquitinate target proteins	7	1.21528	0.0116814	HIST1H2BE, UBE2D1, H2BC3, PCNA, RPS27A, UBB, 55CAPZA1	355	59	10946	3.65825	1	0.131362	0.120864
R-HSA-9013406~RHOQ GTPase cycle	7	1.21528	0.0116814	PLEKHG3, CDC42EP4, VANGL1, WASL, ARHGAP21, FNBP1, ARHGAP1	355	59	10946	3.65825	1	0.131362	0.120864
R-HSA-9013148~CDC42 GTPase cycle	12	2.08333	0.0118687	ARHGDIA, PLEKHG3, PIK3R1, CDC42EP4, ARHGEF6, SRGAP1, VAV3, VANGL1, WASL, ARHGAP21, FNBP1, ARHGAP1	355	155	10946	2.38713	1	0.131362	0.120864
R-HSA-9682385~FLT3 signaling in disease	5	0.868056	0.0119188	PIK3R1, CDKN1A, BCL2L1, RPS27A, UBB	355	28	10946	5.50604	1	0.131362	0.120864
R-HSA-9696270~RND2 GTPase cycle	6	1.04167	0.0120771	PIK3R1, FRS2, VANGL1, FNBP1, ARHGAP1, KIF14	355	43	10946	4.30239	1	0.131362	0.120864
R-HSA-977444~GABA B receptor activation	6	1.04167	0.0120771	GNG12, ABL287, ADCY9, ABL274, ABL282, KCNJ6	355	43	10946	4.30239	1	0.131362	0.120864
R-HSA-991365~Activation of GABAB receptors	6	1.04167	0.0120771	GNG12, ABL287, ADCY9, ABL274, ABL282, KCNJ6	355	43	10946	4.30239	1	0.131362	0.120864
R-HSA-5693606~DNA Double Strand Break Response	8	1.38889	0.0128952	BRCA1, HIST1H2BE, MRE11A, KPNA2, H2BC3, RPS27A, UBB, ATM	355	78	10946	3.16244	1	0.138407	0.127347
R-HSA-193704~p75 NTR receptor-mediated signalling	9	1.5625	0.0131428	ARHGDIA, BCL2L11, ARHGEF6, RPS27A, YWHAE, UBB, VAV3, RAC1, 100ABL21ACTG15	355	97	10946	2.86087	1	0.138407	0.127347
R-HSA-5693607~Processing of DNA double-strand break ends	9	1.5625	0.0131428	BRCA1, HIST1H2BE, MRE11A, H2BC3, RPS27A, UBB, RMI1, ATM, CCNA2	355	97	10946	2.86087	1	0.138407	0.127347
R-HSA-8951664~Neddylation	16	2.77778	0.0134331	UBE2D1, GAN, RPS27A, UBB, SOCS5, KLHL11, COPS7B, BRCA1, BIRC5, CDKN1A, KLHL42, FBXL5, 555ABL2, FEM1C, KBTBD8, AMER1	355	245	10946	2.01364	1	0.138407	0.127347
R-HSA-399954~Sema3A PAK dependent Axon repulsion	4	0.694444	0.0137316	PLXNA1, BIRC56, BIRC50, RAC1	355	16	10946	7.70845	1	0.138407	0.127347
R-HSA-8866427~VLDLR internalisation and degradation	4	0.694444	0.0137316	2ACVR1B16, RPS27A, UBB, PCSK9	355	16	10946	7.70845	1	0.138407	0.127347
R-HSA-8852135~Protein ubiquitination	8	1.38889	0.0137692	UBE2K, HIST1H2BE, UBE2D1, H2BC3, PCNA, RPS27A, UBB, 55CAPZA1	355	79	10946	3.12241	1	0.138407	0.127347
R-HSA-9662851~Anti-inflammatory response favouring Leishmania parasite infection	8	1.38889	0.0137692	CALM3, GNG12, ABL278, ABL287, ADCY9, ABL282, ATP6V0B6, CALM2	355	79	10946	3.12241	1	0.138407	0.127347
R-HSA-9664433~Leishmania parasite growth and survival	8	1.38889	0.0137692	CALM3, GNG12, ABL278, ABL287, ADCY9, ABL282, ATP6V0B6, CALM2	355	79	10946	3.12241	1	0.138407	0.127347
R-HSA-5693538~Homology Directed Repair	11	1.90972	0.0140366	BRCA1, HIST1H2BE, MRE11A, 10ACTG14, H2BC3, PCNA, RPS27A, UBB, RMI1, ATM, CCNA2	355	138	10946	2.45777	1	0.138407	0.127347
R-HSA-5336415~Uptake and function of diphtheria toxin	3	0.520833	0.0143515	BIRC56, BIRC50, EEF2	355	6	10946	15.4169	1	0.138407	0.127347
R-HSA-5693548~Sensing of DNA Double Strand Breaks	3	0.520833	0.0143515	MRE11A, KPNA2, ATM	355	6	10946	15.4169	1	0.138407	0.127347
R-HSA-8849470~PTK6 Regulates Cell Cycle	3	0.520833	0.0143515	CDK4, CCND1, 10ABL2	355	6	10946	15.4169	1	0.138407	0.127347
R-HSA-9022535~Loss of phosphorylation of MECP2 at T308	3	0.520833	0.0143515	CALM3, CAMK4, CALM2	355	6	10946	15.4169	1	0.138407	0.127347
R-HSA-168256~Immune System	83	14.4097	0.0144686	UBE2D1, GAN, RPS27A, IL1RAPL1, BIRC50, TUBB2A, C6ORF120, SMAD7, MCL1, BCL2L11, CCND1, EIF4A2, KPNA2, MYC, DDX3X, BCL2L1, KLHL42, FBXL5, VAV3, RBBP6, ATP6V0B6, EEF2, KIF5B, UBE2K, NUP155, H3C14, B4GALT1, IL6ST, KLHL11, AP1G1, 10ABL2, DCTN5, BIRC56, CDKN1A, TXNIP, 2ACVR1B16, B2M, KPNA5, WASL, AKT2, BCL6, CD207, CTSB, CALM2, RAB5B, CALM3, EDARADD, ABL2, IRF4, H3C15, H3C4, PPP2R1B, 2ACVR1B21, GRB10, …	355	2024	10946	1.26443	1	0.138407	0.127347
R-HSA-9705683~SARS-CoV-2-host interactions	14	2.43056	0.0145109	NUP155, YWHAE, RPS27A, UBB, NUP42, BIRC50, PDPK1, G3BP2, KPNA2, BIRC56, B2M, IFNAR2, AKT2, G3BP1	355	203	10946	2.12647	1	0.138407	0.127347
R-HSA-2172127~DAP12 interactions	6	1.04167	0.0145488	PIK3R1, B2M, VAV3, CD300E, ATP6V0B6, RAC1	355	45	10946	4.11117	1	0.138407	0.127347
R-HSA-1169410~Antiviral mechanism by IFN-stimulated genes	8	1.38889	0.0146848	NUP155, EIF4A2, KPNA2, RPS27A, UBB, NUP42, KPNA5, PDE12	355	80	10946	3.08338	1	0.138407	0.127347
R-HSA-438064~Post NMDA receptor activation events	8	1.38889	0.0146848	CALM3, KPNA2, PRKAA1, TUBB2A, CAMK4, PDPK1, CALM2, RAC1	355	80	10946	3.08338	1	0.138407	0.127347
R-HSA-4420097~VEGFA-VEGFR2 Pathway	9	1.5625	0.0147344	CALM3, PIK3R1, VAV3, BIRC50, AKT2, ACTG1, PDPK1, CALM2, RAC1	355	99	10946	2.80307	1	0.138407	0.127347
R-HSA-69002~DNA Replication Pre-Initiation	12	2.08333	0.0147804	HIST1H2BE, UBE2D1, ORC4, H2BC3, RPS27A, UBB, H2AZ1, ORC6, H3C14, H3C15, H3-3B, H3C4	355	160	10946	2.31254	1	0.138407	0.127347
R-HSA-114452~Activation of BH3-only proteins	5	0.868056	0.0151683	BCL2L11, ABL2113, YWHAE, PMAIP1, AKT2	355	30	10946	5.13897	1	0.140183	0.12898
R-HSA-2424491~DAP12 signaling	5	0.868056	0.0151683	PIK3R1, B2M, VAV3, ATP6V0B6, RAC1	355	30	10946	5.13897	1	0.140183	0.12898
R-HSA-112314~Neurotransmitter receptors and postsynaptic signal transmission	14	2.43056	0.0160804	CALM3, PRKAA1, ABL282, TUBB2A, PDPK1, GNG12, KPNA2, ABL287, ADCY9, ABL274, KCNJ6, CAMK4, CALM2, RAC1	355	205	10946	2.10572	1	0.147648	0.135848
R-HSA-202131~Metabolism of nitric oxide: NOS3 activation and regulation	4	0.694444	0.0162815	CALM3, BIRC50, WASL, CALM2	355	17	10946	7.25501	1	0.148529	0.13666
R-HSA-69239~Synthesis of DNA	10	1.73611	0.0165246	UBE2D1, 10ACTG14, ORC4, ACVR1B34, PCNA, RPS27A, UBB, ORC6, GINS4, CCNA2	355	121	10946	2.54825	1	0.149781	0.137811
R-HSA-5339562~Uptake and actions of bacterial toxins	5	0.868056	0.0169826	CALM3, BIRC56, BIRC50, EEF2, CALM2	355	31	10946	4.97319	1	0.152951	0.140728
R-HSA-9694516~SARS-CoV-2 Infection	18	3.125	0.0173371	NUP155, YWHAE, RPS27A, UBB, NUP42, BIRC50, PDPK1, MGAT4C, GSK3B, ZDHHC20, G3BP2, KPNA2, BIRC56, HAVCR1, B2M, IFNAR2, AKT2, G3BP1	355	299	10946	1.85622	1	0.155156	0.142757
R-HSA-109582~Hemostasis	31	5.38194	0.0179175	CALM3, H3C15, KIF26B, TUBB2A, H3-3B, F3, ADRA2B, H3C4, PPP2R1B, ABL287, CDC37L1, VAV3, ATP6V0B6, EHD3, PFN1, KIF5B, RAC1, 26ABL2, ADAR35, PIK3R1, ABL282, H3C14, PDPK1, CAMK40, FAM3C, ABL278, GNG12, ALDOA, DGKG, CALM2, CAPZA1	355	621	10946	1.53921	1	0.159342	0.146608
R-HSA-5334118~DNA methylation	7	1.21528	0.0182434	HIST1H2BE, H2BC3, H2AZ1, H3C14, H3C15, H3-3B, H3C4	355	65	10946	3.32056	1	0.161226	0.148342
R-HSA-418597~G alpha (z) signalling events	6	1.04167	0.0188575	GNG12, ABL278, ABL287, ADCY9, ABL282, ADRA2B	355	48	10946	3.85423	1	0.165201	0.151999
R-HSA-451326~Activation of kainate receptors upon glutamate binding	5	0.868056	0.0189268	CALM3, GNG12, ABL287, ABL282, CALM2	355	32	10946	4.81778	1	0.165201	0.151999
R-HSA-2219528~PI3K/AKT Signaling in Cancer	9	1.5625	0.01932	GSK3B, PIK3R1, 10ABL2, CDKN1A, FRS2, AKT2, STRN, PDPK1, RAC1	355	104	10946	2.66831	1	0.166512	0.153205
R-HSA-69563~p53-Dependent G1 DNA Damage Response	7	1.21528	0.0195402	10ABL2, ACVR1B34, CDKN1A, RPS27A, UBB, ATM, CCNA2	355	66	10946	3.27025	1	0.166512	0.153205
R-HSA-69580~p53-Dependent G1/S DNA damage checkpoint	7	1.21528	0.0195402	10ABL2, ACVR1B34, CDKN1A, RPS27A, UBB, ATM, CCNA2	355	66	10946	3.27025	1	0.166512	0.153205
R-HSA-426496~Post-transcriptional silencing by small RNAs	3	0.520833	0.0196659	ABL23ABL2, AGO1, ABL2161	355	7	10946	13.2145	1	0.166512	0.153205
R-HSA-9637628~Modulation by Mtb of host immune system	3	0.520833	0.0196659	RPS27A, UBB, B2M	355	7	10946	13.2145	1	0.166512	0.153205
R-HSA-9645723~Diseases of programmed cell death	9	1.5625	0.0203469	BCL2L11, HIST1H2BE, H2BC3, YWHAE, H2AZ1, H3C14, H3C15, H3-3B, H3C4	355	105	10946	2.6429	1	0.171253	0.157567
R-HSA-5693532~DNA Double-Strand Break Repair	12	2.08333	0.0205175	BRCA1, HIST1H2BE, MRE11A, 10ACTG14, KPNA2, H2BC3, PCNA, RPS27A, UBB, RMI1, ATM, CCNA2	355	168	10946	2.20241	1	0.171668	0.157949
R-HSA-5625886~Activated PKN1 stimulates transcription of AR (androgen receptor) regulated genes KLK2 and KLK3	7	1.21528	0.0208985	HIST1H2BE, H2BC3, H2AZ1, H3C14, H3C15, H3-3B, H3C4	355	67	10946	3.22144	1	0.173523	0.159656
R-HSA-163359~Glucagon signaling in metabolic regulation	5	0.868056	0.0210034	GNG12, ABL278, ABL287, ADCY9, ABL282	355	33	10946	4.67179	1	0.173523	0.159656
R-HSA-2029480~Fcgamma receptor (FCGR) dependent phagocytosis	8	1.38889	0.0211075	PIK3R1, BIRC56, VAV3, ATP6V0B6, BIRC50, WASL, ACTG1, RAC1	355	86	10946	2.86826	1	0.173523	0.159656
R-HSA-1236382~Constitutive Signaling by Ligand-Responsive EGFR Cancer Variants	4	0.694444	0.0221241	PIK3R1, RPS27A, UBB, BIRC50	355	19	10946	6.49133	1	0.178302	0.164053
R-HSA-392851~Prostacyclin signalling through prostacyclin receptor	4	0.694444	0.0221241	GNG12, ABL278, ABL287, ABL282	355	19	10946	6.49133	1	0.178302	0.164053
R-HSA-5637815~Signaling by Ligand-Responsive EGFR Variants in Cancer	4	0.694444	0.0221241	PIK3R1, RPS27A, UBB, BIRC50	355	19	10946	6.49133	1	0.178302	0.164053
R-HSA-427359~SIRT1 negatively regulates rRNA expression	7	1.21528	0.0223193	HIST1H2BE, H2BC3, H2AZ1, H3C14, H3C15, H3-3B, H3C4	355	68	10946	3.17407	1	0.178302	0.164053
R-HSA-69615~G1/S DNA Damage Checkpoints	7	1.21528	0.0223193	10ABL2, ACVR1B34, CDKN1A, RPS27A, UBB, ATM, CCNA2	355	68	10946	3.17407	1	0.178302	0.164053
R-HSA-174417~Telomere C-strand (Lagging Strand) Synthesis	5	0.868056	0.0232144	TERF2IP, 10ACTG14, PCNA, CTC1, 799ACVR1B	355	34	10946	4.53438	1	0.183381	0.168726
R-HSA-4791275~Signaling by WNT in cancer	5	0.868056	0.0232144	PPP2R1B, GSK3B, CTBP1, FZD6, AMER1	355	34	10946	4.53438	1	0.183381	0.168726
R-HSA-418346~Platelet homeostasis	8	1.38889	0.0236243	CALM3, PPP2R1B, GNG12, ABL278, ABL287, ABL282, CALM2, ADAR35	355	88	10946	2.80307	1	0.184833	0.170062
R-HSA-194138~Signaling by VEGF	9	1.5625	0.0236597	CALM3, PIK3R1, VAV3, BIRC50, AKT2, ACTG1, PDPK1, CALM2, RAC1	355	108	10946	2.56948	1	0.184833	0.170062
R-HSA-76002~Platelet activation, signaling and aggregation	16	2.77778	0.0238674	CALM3, PIK3R1, ABL282, PDPK1, ADRA2B, GNG12, FAM3C, ABL287, ALDOA, CDC37L1, VAV3, ATP6V0B6, PFN1, DGKG, CALM2, RAC1	355	263	10946	1.87582	1	0.184908	0.170131
R-HSA-180786~Extension of Telomeres	6	1.04167	0.0239309	TERF2IP, 10ACTG14, PCNA, CTC1, 799ACVR1B, CCNA2	355	51	10946	3.62751	1	0.184908	0.170131
R-HSA-8964616~G beta:gamma signalling through CDC42	4	0.694444	0.0254187	GNG12, ABL287, ARHGEF6, ABL282	355	20	10946	6.16676	1	0.193045	0.177618
R-HSA-114604~GPVI-mediated activation cascade	5	0.868056	0.0255615	PIK3R1, VAV3, ATP6V0B6, PDPK1, RAC1	355	35	10946	4.40483	1	0.193045	0.177618
R-HSA-1296065~Inwardly rectifying K+ channels	5	0.868056	0.0255615	GNG12, ABL287, ABL282, KCNJ6, KCNJ11	355	35	10946	4.40483	1	0.193045	0.177618
R-HSA-532668~N-glycan trimming in the ER and Calnexin/Calreticulin cycle	5	0.868056	0.0255615	DGS27, EDEM1, RPS27A, UBB, CALR	355	35	10946	4.40483	1	0.193045	0.177618
R-HSA-8948700~Competing endogenous RNAs (ceRNAs) regulate PTEN translation	3	0.520833	0.0256665	ABL23ABL2, AGO1, ABL2161	355	8	10946	11.5627	1	0.193045	0.177618
R-HSA-9679506~SARS-CoV Infections	22	3.81944	0.027747	NUP155, YWHAE, RPS27A, SMAD4, UBB, NUP42, BIRC50, PDPK1, MGAT4C, GSK3B, ZDHHC20, G3BP2, KPNA2, BIRC56, BCL2L1, HAVCR1, B2M, IFNAR2, ATP6V0B6, AKT2, G3BP1, CHD4	355	414	10946	1.63851	1	0.206458	0.189959
R-HSA-73772~RNA Polymerase I Promoter Escape	8	1.38889	0.0277756	HIST1H2BE, H2BC3, H2AZ1, POLR1G, H3C14, H3C15, H3-3B, H3C4	355	91	10946	2.71066	1	0.206458	0.189959
R-HSA-9711123~Cellular response to chemical stress	13	2.25694	0.0278879	RPS27A, UBB, COX20, BRCA1, LRPPRC, GSK3B, GPX1, MYC, CDKN1A, TXNIP, NDUFA4, AKT2, AMER1	355	199	10946	2.01427	1	0.206458	0.189959
R-HSA-2173796~SMAD2/SMAD3:SMAD4 heterotrimer regulates transcription	5	0.868056	0.0280464	MYC, RPS27A, SMAD4, UBB, SMAD7	355	36	10946	4.28247	1	0.20655	0.190044
R-HSA-1169408~ISG15 antiviral mechanism	7	1.21528	0.02865	NUP155, EIF4A2, KPNA2, RPS27A, UBB, NUP42, KPNA5	355	72	10946	2.99773	1	0.20882	0.192132
R-HSA-1445148~Translocation of SLC2A4 (GLUT4) to the plasma membrane	7	1.21528	0.02865	CALM3, YWHAE, TUBB2A, AKT2, ACTG1, CALM2, RAC1	355	72	10946	2.99773	1	0.20882	0.192132
R-HSA-901032~ER Quality Control Compartment (ERQC)	4	0.694444	0.0289617	DGS27, EDEM1, RPS27A, UBB	355	21	10946	5.87311	1	0.209705	0.192946
R-HSA-913531~Interferon Signaling	13	2.25694	0.0291825	NUP155, RPS27A, UBB, IRF4, NUP42, PDE12, SMAD7, EIF4A2, KPNA2, ADAR, B2M, IFNAR2, KPNA5	355	200	10946	2.0042	1	0.209705	0.192946
R-HSA-6804756~Regulation of TP53 Activity through Phosphorylation	8	1.38889	0.0292628	BRCA1, MRE11A, PRKAA1, RPS27A, UBB, RMI1, ATM, CCNA2	355	92	10946	2.6812	1	0.209705	0.192946
R-HSA-2454202~Fc epsilon receptor (FCERI) signaling	10	1.73611	0.0297594	CALM3, PIK3R1, UBE2D1, RPS27A, UBB, VAV3, ATP6V0B6, PDPK1, CALM2, RAC1	355	134	10946	2.30103	1	0.209705	0.192946
R-HSA-8848021~Signaling by PTK6	6	1.04167	0.0298095	CDK4, CCND1, 10ABL2, RPS27A, UBB, RAC1	355	54	10946	3.42598	1	0.209705	0.192946
R-HSA-9006927~Signaling by Non-Receptor Tyrosine Kinases	6	1.04167	0.0298095	CDK4, CCND1, 10ABL2, RPS27A, UBB, RAC1	355	54	10946	3.42598	1	0.209705	0.192946
R-HSA-9013405~RHOD GTPase cycle	6	1.04167	0.0298095	PLXNA1, PIK3R1, VANGL1, ARHGAP21, ARHGAP12, ARHGAP1	355	54	10946	3.42598	1	0.209705	0.192946
R-HSA-212300~PRC2 methylates histones and DNA	7	1.21528	0.0303995	HIST1H2BE, H2BC3, H2AZ1, H3C14, H3C15, H3-3B, H3C4	355	73	10946	2.95667	1	0.211433	0.194536
R-HSA-9710421~Defective pyroptosis	7	1.21528	0.0303995	HIST1H2BE, H2BC3, H2AZ1, H3C14, H3C15, H3-3B, H3C4	355	73	10946	2.95667	1	0.211433	0.194536
R-HSA-111933~Calmodulin induced events	5	0.868056	0.0306702	CALM3, KPNA2, ADCY9, CAMK4, CALM2	355	37	10946	4.16673	1	0.211433	0.194536
R-HSA-111997~CaM pathway	5	0.868056	0.0306702	CALM3, KPNA2, ADCY9, CAMK4, CALM2	355	37	10946	4.16673	1	0.211433	0.194536
R-HSA-442755~Activation of NMDA receptors and postsynaptic events	8	1.38889	0.0308028	CALM3, KPNA2, PRKAA1, TUBB2A, CAMK4, PDPK1, CALM2, RAC1	355	93	10946	2.65237	1	0.211433	0.194536
R-HSA-109606~Intrinsic Pathway for Apoptosis	6	1.04167	0.0319538	BCL2L11, BCL2L1, ABL2113, YWHAE, PMAIP1, AKT2	355	55	10946	3.36369	1	0.214448	0.19731
R-HSA-9013409~RHOJ GTPase cycle	6	1.04167	0.0319538	PIK3R1, VANGL1, WASL, ARHGAP21, FNBP1, ARHGAP1	355	55	10946	3.36369	1	0.214448	0.19731
R-HSA-9013408~RHOG GTPase cycle	7	1.21528	0.0322176	ARHGDIA, PLEKHG3, PIK3R1, VAV3, VANGL1, ARHGAP21, ARHGAP1	355	74	10946	2.91671	1	0.214448	0.19731
R-HSA-426486~Small interfering RNA (siRNA) biogenesis	3	0.520833	0.0323037	DICER1, AGO1, ABL2161	355	9	10946	10.2779	1	0.214448	0.19731
R-HSA-8943723~Regulation of PTEN mRNA translation	3	0.520833	0.0323037	ABL23ABL2, AGO1, ABL2161	355	9	10946	10.2779	1	0.214448	0.19731
R-HSA-9619229~Activation of RAC1 downstream of NMDARs	3	0.520833	0.0323037	CALM3, CALM2, RAC1	355	9	10946	10.2779	1	0.214448	0.19731
R-HSA-9768778~Regulation of NPAS4 mRNA translation	3	0.520833	0.0323037	ABL23ABL2, AGO1, ABL2161	355	9	10946	10.2779	1	0.214448	0.19731
R-HSA-9613829~Chaperone Mediated Autophagy	4	0.694444	0.0327519	BIRC56, RPS27A, UBB, BIRC50	355	22	10946	5.60615	1	0.216407	0.199113
R-HSA-112040~G-protein mediated events	6	1.04167	0.0341922	CALM3, KPNA2, ADCY9, ABL274, CAMK4, CALM2	355	56	10946	3.30362	1	0.224874	0.206903
R-HSA-8878159~Transcriptional regulation by RUNX3	8	1.38889	0.0357469	RBPJ, BCL2L11, CCND1, MYC, CDKN1A, RPS27A, SMAD4, UBB	355	96	10946	2.56948	1	0.23401	0.215309
R-HSA-111996~Ca-dependent events	5	0.868056	0.0363382	CALM3, KPNA2, ADCY9, CAMK4, CALM2	355	39	10946	3.95305	1	0.236784	0.217862
R-HSA-6807070~PTEN Regulation	10	1.73611	0.0378566	ACTG101, RPS27A, UBB, ABL23ABL2, AKT2, CBX6, AGO1, SNAI1, ABL2161, CHD4	355	140	10946	2.20241	1	0.245547	0.225924
R-HSA-5693565~Recruitment and ATM-mediated phosphorylation of repair and signaling proteins at DNA double strand breaks	7	1.21528	0.0380906	BRCA1, HIST1H2BE, MRE11A, H2BC3, RPS27A, UBB, ATM	355	77	10946	2.80307	1	0.245937	0.226283
R-HSA-73886~Chromosome Maintenance	10	1.73611	0.0393389	TERF2IP, HIST1H2BE, 10ACTG14, H2BC3, PCNA, H2AZ1, CTC1, H3-3B, 799ACVR1B, CCNA2	355	141	10946	2.18679	1	0.252842	0.232636
R-HSA-164940~Nef mediated downregulation of MHC class I complex cell surface expression	3	0.520833	0.0395301	B2M, AP1S2, AP1G1	355	10	10946	9.25014	1	0.252921	0.232709
R-HSA-3214847~HATs acetylate histones	10	1.73611	0.0408602	HIST1H2BE, OGT, MORF4L1, H2BC3, MRGBP, H3C14, H3C15, HIST1H2AH, KANSL1, H3C4	355	142	10946	2.17139	1	0.258068	0.237445
R-HSA-203927~MicroRNA (miRNA) biogenesis	4	0.694444	0.0410646	DICER1, AGO1, ABL2161, RAN	355	24	10946	5.13897	1	0.258068	0.237445
R-HSA-429947~Deadenylation of mRNA	4	0.694444	0.0410646	CNOT2, EIF4A2, CNOT6L, PAN2	355	24	10946	5.13897	1	0.258068	0.237445
R-HSA-9709603~Impaired BRCA2 binding to PALB2	4	0.694444	0.0410646	BRCA1, MRE11A, RMI1, ATM	355	24	10946	5.13897	1	0.258068	0.237445
R-HSA-1221632~Meiotic synapsis	7	1.21528	0.0423618	BRCA1, TERF2IP, HIST1H2BE, H2BC3, H2AZ1, RAD21, SUN2	355	79	10946	2.73211	1	0.262952	0.241938
R-HSA-5617472~Activation of anterior HOX genes in hindbrain development during early embryogenesis	9	1.5625	0.0423996	HIST1H2BE, H2BC3, PAGR1, H2AZ1, H3C14, H3C15, ASH2L, H3-3B, H3C4	355	121	10946	2.29342	1	0.262952	0.241938
R-HSA-5619507~Activation of HOX genes during differentiation	9	1.5625	0.0423996	HIST1H2BE, H2BC3, PAGR1, H2AZ1, H3C14, H3C15, ASH2L, H3-3B, H3C4	355	121	10946	2.29342	1	0.262952	0.241938
R-HSA-977443~GABA receptor activation	6	1.04167	0.0441019	GNG12, ABL287, ADCY9, ABL274, ABL282, KCNJ6	355	60	10946	3.08338	1	0.271472	0.249777
R-HSA-9006936~Signaling by TGFB family members	9	1.5625	0.0441574	INHBA, UBE2D1, MYC, SKIL, RPS27A, SMAD4, UBB, ACVR1B, SMAD7	355	122	10946	2.27462	1	0.271472	0.249777
R-HSA-69481~G2/M Checkpoints	11	1.90972	0.0446372	BRCA1, HIST1H2BE, MRE11A, ORC4, H2BC3, RPS27A, YWHAE, UBB, ORC6, RMI1, ATM	355	167	10946	2.03097	1	0.271947	0.250215
R-HSA-1643713~Signaling by EGFR in Cancer	4	0.694444	0.045581	PIK3R1, RPS27A, UBB, BIRC50	355	25	10946	4.93341	1	0.271947	0.250215
R-HSA-5696397~Gap-filling DNA repair synthesis and ligation in GG-NER	4	0.694444	0.045581	10ACTG14, PCNA, RPS27A, UBB	355	25	10946	4.93341	1	0.271947	0.250215
R-HSA-9701192~Defective homologous recombination repair (HRR) due to BRCA1 loss of function	4	0.694444	0.045581	BRCA1, MRE11A, RMI1, ATM	355	25	10946	4.93341	1	0.271947	0.250215
R-HSA-9701193~Defective homologous recombination repair (HRR) due to PALB2 loss of function	4	0.694444	0.045581	BRCA1, MRE11A, RMI1, ATM	355	25	10946	4.93341	1	0.271947	0.250215
R-HSA-9704331~Defective HDR through Homologous Recombination Repair (HRR) due to PALB2 loss of BRCA1 binding function	4	0.694444	0.045581	BRCA1, MRE11A, RMI1, ATM	355	25	10946	4.93341	1	0.271947	0.250215
R-HSA-9704646~Defective HDR through Homologous Recombination Repair (HRR) due to PALB2 loss of BRCA2/RAD51/RAD51C binding function	4	0.694444	0.045581	BRCA1, MRE11A, RMI1, ATM	355	25	10946	4.93341	1	0.271947	0.250215
R-HSA-983231~Factors involved in megakaryocyte development and platelet production	11	1.90972	0.0461637	H3C14, H3C15, KIF26B, EHD3, TUBB2A, H3-3B, KIF5B, RAC1, H3C4, 26ABL2, CAPZA1	355	168	10946	2.01888	1	0.274267	0.252349
R-HSA-2029482~Regulation of actin dynamics for phagocytic cup formation	6	1.04167	0.0468213	BIRC56, VAV3, BIRC50, WASL, ACTG1, RAC1	355	61	10946	3.03283	1	0.27701	0.254872
R-HSA-9664873~Pexophagy	3	0.520833	0.0473011	RPS27A, UBB, ATM	355	11	10946	8.40922	1	0.278683	0.256412
R-HSA-168928~DDX58/IFIH1-mediated induction of interferon-alpha/beta	7	1.21528	0.0493133	UBE2K, UBE2D1, BIRC56, RPS27A, UBB, HMGB1, BIRC50	355	82	10946	2.63215	1	0.286085	0.263223
R-HSA-1489509~DAG and IP3 signaling	5	0.868056	0.0493669	CALM3, KPNA2, ADCY9, CAMK4, CALM2	355	43	10946	3.58533	1	0.286085	0.263223
R-HSA-432040~Vasopressin regulates renal water homeostasis via Aquaporins	5	0.868056	0.0493669	GNG12, ABL278, ABL287, ADCY9, ABL282	355	43	10946	3.58533	1	0.286085	0.263223
R-HSA-9660821~ADORA2B mediated anti-inflammatory cytokines production	5	0.868056	0.0493669	GNG12, ABL278, ABL287, ADCY9, ABL282	355	43	10946	3.58533	1	0.286085	0.263223
R-HSA-8986944~Transcriptional Regulation by MECP2	6	1.04167	0.0496381	CALM3, ABL23ABL2, AGO1, CAMK4, CALM2, ABL2161	355	62	10946	2.98392	1	0.286483	0.263589
R-HSA-5358351~Signaling by Hedgehog	10	1.73611	0.0526291	SMO, GSK3B, ABL278, ABLF3, HHIP, ADCY9, RPS27A, UBB, TUBB2A, GAS1	355	149	10946	2.06938	1	0.302511	0.278335
R-HSA-5633008~TP53 Regulates Transcription of Cell Death Genes	5	0.868056	0.0529762	BIRC5, ABL2113, PMAIP1, BCL6, ATM	355	44	10946	3.50384	1	0.303272	0.279036
R-HSA-1538133~G0 and Early G1	4	0.694444	0.0553142	MYC, ACVR1B34, PCNA, CCNA2	355	27	10946	4.56797	1	0.30696	0.282429
R-HSA-201556~Signaling by ALK	4	0.694444	0.0553142	PIK3R1, MYC, FRS2, PRDM1	355	27	10946	4.56797	1	0.30696	0.282429
R-HSA-5693554~Resolution of D-loop Structures through Synthesis-Dependent Strand Annealing (SDSA)	4	0.694444	0.0553142	BRCA1, MRE11A, RMI1, ATM	355	27	10946	4.56797	1	0.30696	0.282429
R-HSA-8982491~Glycogen metabolism	4	0.694444	0.0553142	CALM3, RPS27A, UBB, CALM2	355	27	10946	4.56797	1	0.30696	0.282429
R-HSA-449147~Signaling by Interleukins	23	3.99306	0.055407	PIK3R1, RPS27A, UBB, IL1RAPL1, IRF4, SOCS5, H3C15, H3C14, BIRC50, IL6ST, H3C4, MCL1, PPP2R1B, CCND1, BIRC5, MYC, CDKN1A, BCL2L1, HMGB1, BCL6, ZEB1, IRAK3, CAPZA1	355	473	10946	1.49932	1	0.30696	0.282429
R-HSA-1474151~Tetrahydrobiopterin (BH4) synthesis, recycling, salvage and regulation	3	0.520833	0.0555741	CALM3, BIRC50, CALM2	355	12	10946	7.70845	1	0.30696	0.282429
R-HSA-3371511~HSF1 activation	3	0.520833	0.0555741	BIRC56, YWHAE, BIRC50	355	12	10946	7.70845	1	0.30696	0.282429
R-HSA-5689877~Josephin domain DUBs	3	0.520833	0.0555741	RPS27A, ATXN3, UBB	355	12	10946	7.70845	1	0.30696	0.282429
R-HSA-9755779~SARS-CoV-2 targets host intracellular signalling and regulatory pathways	3	0.520833	0.0555741	YWHAE, AKT2, PDPK1	355	12	10946	7.70845	1	0.30696	0.282429
R-HSA-9612973~Autophagy	10	1.73611	0.0563605	BIRC56, PRKAA1, RPS27A, UBB, BIRC50, TUBB2A, ATG9A, 56ABL20, ATM, PGAM5	355	151	10946	2.04197	1	0.310092	0.285311
R-HSA-9634597~GPER1 signaling	5	0.868056	0.0567252	GNG12, ABL278, ABL287, ADCY9, ABL282	355	45	10946	3.42598	1	0.310889	0.286044
R-HSA-9755511~KEAP1-NFE2L2 pathway	8	1.38889	0.0582387	BRCA1, GSK3B, MYC, CDKN1A, RPS27A, UBB, AKT2, AMER1	355	107	10946	2.30533	1	0.317952	0.292543
R-HSA-162909~Host Interactions of HIV factors	9	1.5625	0.0599521	NUP155, RPS27A, UBB, B2M, NUP42, AP1S2, RAC1, RAN, AP1G1	355	130	10946	2.13465	1	0.324798	0.298842
R-HSA-8939236~RUNX1 regulates transcription of genes involved in differentiation of HSCs	9	1.5625	0.0599521	HIST1H2BE, H2BC3, RPS27A, UBB, H2AZ1, H3C14, H3C15, H3-3B, H3C4	355	130	10946	2.13465	1	0.324798	0.298842
R-HSA-164952~The role of Nef in HIV-1 replication and disease pathogenesis	4	0.694444	0.0605217	B2M, AP1S2, RAC1, AP1G1	355	28	10946	4.40483	1	0.32539	0.299387
R-HSA-1855204~Synthesis of IP3 and IP4 in the cytosol	4	0.694444	0.0605217	CALM3, ATP6V0B6, INPP5B, CALM2	355	28	10946	4.40483	1	0.32539	0.299387
R-HSA-73887~Death Receptor Signaling	10	1.73611	0.062272	ARHGDIA, BCL2L11, UBE2D1, ARHGEF6, RPS27A, YWHAE, UBB, VAV3, RAC1, 100ABL21ACTG15	355	154	10946	2.00219	1	0.333532	0.306878
R-HSA-1358803~Downregulation of ERBB2:ERBB3 signaling	3	0.520833	0.0643085	RPS27A, UBB, AKT2	355	13	10946	7.11549	1	0.339299	0.312184
R-HSA-174430~Telomere C-strand synthesis initiation	3	0.520833	0.0643085	TERF2IP, CTC1, 799ACVR1B	355	13	10946	7.11549	1	0.339299	0.312184
R-HSA-203615~eNOS activation	3	0.520833	0.0643085	CALM3, BIRC50, CALM2	355	13	10946	7.11549	1	0.339299	0.312184
R-HSA-9768759~Regulation of NPAS4 gene expression	3	0.520833	0.0643085	ABL23ABL2, AGO1, ABL2161	355	13	10946	7.11549	1	0.339299	0.312184
R-HSA-9013404~RAC2 GTPase cycle	7	1.21528	0.0652104	ARHGDIA, PIK3R1, CDC42EP4, VAV3, VANGL1, ARHGAP21, ARHGAP1	355	88	10946	2.45269	1	0.340337	0.313139
R-HSA-1296041~Activation of G protein gated Potassium channels	4	0.694444	0.0659494	GNG12, ABL287, ABL282, KCNJ6	355	29	10946	4.25294	1	0.340337	0.313139
R-HSA-1296059~G protein gated Potassium channels	4	0.694444	0.0659494	GNG12, ABL287, ABL282, KCNJ6	355	29	10946	4.25294	1	0.340337	0.313139
R-HSA-8863795~Downregulation of ERBB2 signaling	4	0.694444	0.0659494	RPS27A, UBB, BIRC50, AKT2	355	29	10946	4.25294	1	0.340337	0.313139
R-HSA-9619483~Activation of AMPK downstream of NMDARs	4	0.694444	0.0659494	CALM3, PRKAA1, TUBB2A, CALM2	355	29	10946	4.25294	1	0.340337	0.313139
R-HSA-997272~Inhibition of voltage gated Ca2+ channels via Gbeta/gamma subunits	4	0.694444	0.0659494	GNG12, ABL287, ABL282, KCNJ6	355	29	10946	4.25294	1	0.340337	0.313139
R-HSA-5687128~MAPK6/MAPK4 signaling	7	1.21528	0.0681203	MYC, RPS27A, UBB, ABL23ABL2, AGO1, RAC1, ABL2161	355	89	10946	2.42513	1	0.350262	0.322271
R-HSA-168255~Influenza Infection	10	1.73611	0.0685651	NUP155, KPNA2, HSPA1B, RPS27A, NUP42, CALR, BIRC50, KPNA5, RPL13A, RAN	355	157	10946	1.96394	1	0.351205	0.323139
R-HSA-2122947~NOTCH1 Intracellular Domain Regulates Transcription	5	0.868056	0.0688004	RBPJ, HEYL, MYC, RPS27A, UBB	355	48	10946	3.21185	1	0.351205	0.323139
R-HSA-5653656~Vesicle-mediated transport	30	5.20833	0.0696139	CALM3, RPS27A, NAPG, KIF26B, BLOC1S3, BIRC50, TUBB2A, FNBP1, COL4A1, COPS7B, CALR, ACTG1, AP1S2, KIF5B, RAB5C, SSC5D, RAC1, HPS4, RABGAP1, YWHAE, UBB, PUM1, AP1G1, DCTN5, AKT2, WASL, CALM2, 1BCL6, RAB5B, CAPZA1	355	673	10946	1.37446	1	0.352378	0.324218
R-HSA-9609690~HCMV Early Events	9	1.5625	0.0714256	HIST1H2BE, NUP155, H2BC3, NUP42, H3C14, H3C15, TUBB2A, HIST1H2AH, H3C4	355	135	10946	2.05559	1	0.352378	0.324218
R-HSA-110314~Recognition of DNA damage by PCNA-containing replication complex	4	0.694444	0.0715917	10ACTG14, PCNA, RPS27A, UBB	355	30	10946	4.11117	1	0.352378	0.324218
R-HSA-8866652~Synthesis of active ubiquitin: roles of E1 and E2 enzymes	4	0.694444	0.0715917	UBE2K, UBE2D1, RPS27A, UBB	355	30	10946	4.11117	1	0.352378	0.324218
R-HSA-388841~Costimulation by the CD28 family	6	1.04167	0.0720895	PPP2R1B, PIK3R1, AKT2, CTLA4, PDPK1, RAC1	355	69	10946	2.6812	1	0.352378	0.324218
R-HSA-3371568~Attenuation phase	3	0.520833	0.0734662	HSPA1B, BIRC56, BIRC50	355	14	10946	6.60724	1	0.352378	0.324218
R-HSA-418885~DCC mediated attractive signaling	3	0.520833	0.0734662	ABLIM1, WASL, RAC1	355	14	10946	6.60724	1	0.352378	0.324218
R-HSA-4839735~Signaling by AXIN mutants	3	0.520833	0.0734662	PPP2R1B, GSK3B, AMER1	355	14	10946	6.60724	1	0.352378	0.324218
R-HSA-4839744~Signaling by APC mutants	3	0.520833	0.0734662	PPP2R1B, GSK3B, AMER1	355	14	10946	6.60724	1	0.352378	0.324218
R-HSA-4839748~Signaling by AMER1 mutants	3	0.520833	0.0734662	PPP2R1B, GSK3B, AMER1	355	14	10946	6.60724	1	0.352378	0.324218
R-HSA-5467337~APC truncation mutants have impaired AXIN binding	3	0.520833	0.0734662	PPP2R1B, GSK3B, AMER1	355	14	10946	6.60724	1	0.352378	0.324218
R-HSA-5467340~AXIN missense mutants destabilize the destruction complex	3	0.520833	0.0734662	PPP2R1B, GSK3B, AMER1	355	14	10946	6.60724	1	0.352378	0.324218
R-HSA-5467348~Truncations of AMER1 destabilize the destruction complex	3	0.520833	0.0734662	PPP2R1B, GSK3B, AMER1	355	14	10946	6.60724	1	0.352378	0.324218
R-HSA-9005891~Loss of function of MECP2 in Rett syndrome	3	0.520833	0.0734662	CALM3, CAMK4, CALM2	355	14	10946	6.60724	1	0.352378	0.324218
R-HSA-9005895~Pervasive developmental disorders	3	0.520833	0.0734662	CALM3, CAMK4, CALM2	355	14	10946	6.60724	1	0.352378	0.324218
R-HSA-9675151~Disorders of Developmental Biology	3	0.520833	0.0734662	CALM3, CAMK4, CALM2	355	14	10946	6.60724	1	0.352378	0.324218
R-HSA-9697154~Disorders of Nervous System Development	3	0.520833	0.0734662	CALM3, CAMK4, CALM2	355	14	10946	6.60724	1	0.352378	0.324218
R-HSA-5610787~Hedgehog 'off' state	8	1.38889	0.0735159	SMO, GSK3B, ABL278, ABLF3, ADCY9, RPS27A, UBB, TUBB2A	355	113	10946	2.18292	1	0.352378	0.324218
R-HSA-1632852~Macroautophagy	9	1.5625	0.0738704	PRKAA1, RPS27A, UBB, BIRC50, TUBB2A, ATG9A, 56ABL20, ATM, PGAM5	355	136	10946	2.04047	1	0.352881	0.32468
R-HSA-70326~Glucose metabolism	7	1.21528	0.074163	PPP2R1B, NUP155, ALDOA, SLC37A4, NUP42, PFKP, PKM	355	91	10946	2.37183	1	0.353086	0.324869
R-HSA-69052~Switching of origins to a post-replicative state	7	1.21528	0.0772956	UBE2D1, ORC4, ACVR1B34, RPS27A, UBB, ORC6, CCNA2	355	92	10946	2.34605	1	0.361794	0.332881
R-HSA-73884~Base Excision Repair	7	1.21528	0.0772956	TERF2IP, HIST1H2BE, 10ACTG14, H2BC3, PCNA, H2AZ1, APEX1	355	92	10946	2.34605	1	0.361794	0.332881
R-HSA-9680350~Signaling by CSF1 (M-CSF) in myeloid cells	4	0.694444	0.0774427	PIK3R1, RPS27A, UBB, ATP6V0B6	355	31	10946	3.97856	1	0.361794	0.332881
R-HSA-1227986~Signaling by ERBB2	5	0.868056	0.0775272	PIK3R1, RPS27A, UBB, BIRC50, AKT2	355	50	10946	3.08338	1	0.361794	0.332881
R-HSA-3214842~HDMs demethylate histones	5	0.868056	0.0775272	H3C14, H3C15, 23ADM, KDM6B, H3C4	355	50	10946	3.08338	1	0.361794	0.332881
R-HSA-381038~XBP1(S) activates chaperone genes	5	0.868056	0.0775272	FKBP14, EDEM1, DNAJB9, HDGF, SSR1	355	50	10946	3.08338	1	0.361794	0.332881
R-HSA-70171~Glycolysis	6	1.04167	0.0793752	PPP2R1B, NUP155, ALDOA, NUP42, PFKP, PKM	355	71	10946	2.60567	1	0.365641	0.336421
R-HSA-170834~Signaling by TGF-beta Receptor Complex	7	1.21528	0.080502	UBE2D1, MYC, SKIL, RPS27A, SMAD4, UBB, SMAD7	355	93	10946	2.32082	1	0.365641	0.336421
R-HSA-9610379~HCMV Late Events	8	1.38889	0.0819638	HIST1H2BE, NUP155, H2BC3, NUP42, H3C14, H3C15, HIST1H2AH, H3C4	355	116	10946	2.12647	1	0.365641	0.336421
R-HSA-112043~PLC beta mediated events	5	0.868056	0.0820886	CALM3, KPNA2, ADCY9, CAMK4, CALM2	355	51	10946	3.02292	1	0.365641	0.336421
R-HSA-1502540~Signaling by Activin	3	0.520833	0.0830108	INHBA, SMAD4, ACVR1B	355	15	10946	6.16676	1	0.365641	0.336421
R-HSA-3134975~Regulation of innate immune responses to cytosolic DNA	3	0.520833	0.0830108	RPS27A, UBB, DTX4	355	15	10946	6.16676	1	0.365641	0.336421
R-HSA-4839743~Signaling by CTNNB1 phospho-site mutants	3	0.520833	0.0830108	PPP2R1B, GSK3B, AMER1	355	15	10946	6.16676	1	0.365641	0.336421
R-HSA-5339716~Signaling by GSK3beta mutants	3	0.520833	0.0830108	PPP2R1B, GSK3B, AMER1	355	15	10946	6.16676	1	0.365641	0.336421
R-HSA-5358747~CTNNB1 S33 mutants aren't phosphorylated	3	0.520833	0.0830108	PPP2R1B, GSK3B, AMER1	355	15	10946	6.16676	1	0.365641	0.336421
R-HSA-5358749~CTNNB1 S37 mutants aren't phosphorylated	3	0.520833	0.0830108	PPP2R1B, GSK3B, AMER1	355	15	10946	6.16676	1	0.365641	0.336421
R-HSA-5358751~CTNNB1 S45 mutants aren't phosphorylated	3	0.520833	0.0830108	PPP2R1B, GSK3B, AMER1	355	15	10946	6.16676	1	0.365641	0.336421
R-HSA-5358752~CTNNB1 T41 mutants aren't phosphorylated	3	0.520833	0.0830108	PPP2R1B, GSK3B, AMER1	355	15	10946	6.16676	1	0.365641	0.336421
R-HSA-9706369~Negative regulation of FLT3	3	0.520833	0.0830108	RPS27A, ABL2, UBB	355	15	10946	6.16676	1	0.365641	0.336421
R-HSA-9735871~SARS-CoV-1 targets host intracellular signalling and regulatory pathways	3	0.520833	0.0830108	SMAD4, YWHAE, PDPK1	355	15	10946	6.16676	1	0.365641	0.336421
R-HSA-5213460~RIPK1-mediated regulated necrosis	4	0.694444	0.0834961	OGT, RPS27A, UBB, BIRC50	355	32	10946	3.85423	1	0.365641	0.336421
R-HSA-5656169~Termination of translesion DNA synthesis	4	0.694444	0.0834961	10ACTG14, PCNA, RPS27A, UBB	355	32	10946	3.85423	1	0.365641	0.336421
R-HSA-5675482~Regulation of necroptotic cell death	4	0.694444	0.0834961	OGT, RPS27A, UBB, BIRC50	355	32	10946	3.85423	1	0.365641	0.336421
R-HSA-983695~Antigen activates B Cell Receptor (BCR) leading to generation of second messengers	4	0.694444	0.0834961	CALM3, PIK3R1, ATP6V0B6, CALM2	355	32	10946	3.85423	1	0.365641	0.336421
R-HSA-3214815~HDACs deacetylate histones	7	1.21528	0.0837819	HIST1H2BE, H2BC3, H3C14, H3C15, HIST1H2AH, H3C4, CHD4	355	94	10946	2.29613	1	0.365641	0.336421
R-HSA-381119~Unfolded Protein Response (UPR)	7	1.21528	0.0837819	ADRB1222, FKBP14, EDEM1, DNAJB9, CALR, HDGF, SSR1	355	94	10946	2.29613	1	0.365641	0.336421
R-HSA-69473~G2/M DNA damage checkpoint	7	1.21528	0.0837819	BRCA1, HIST1H2BE, MRE11A, H2BC3, YWHAE, RMI1, ATM	355	94	10946	2.29613	1	0.365641	0.336421
R-HSA-1280218~Adaptive Immune System	33	5.72917	0.0843391	CALM3, UBE2D1, GAN, RPS27A, TUBB2A, PPP2R1B, 2ACVR1B21, KLHL42, FBXL5, CALR, ATP6V0B6, RBBP6, KBTBD8, AP1S2, KIF5B, RAC1, UBE2K, PIK3R1, UBB, CTLA4, KLHL11, PDPK1, AP1G1, DCTN5, 2ACVR1B16, B2M, HMGB1, CD300E, AKT2, CTSB, CD207, CALM2, CAPZA1	355	769	10946	1.32317	1	0.36694	0.337616
R-HSA-9006934~Signaling by Receptor Tyrosine Kinases	24	4.16667	0.0850366	CALM3, PIK3R1, RPS27A, UBB, FRS2, BIRC50, F3, RBFOX2, COL4A1, PDPK1, IGF1R, PPP2R1B, GRB10, 3ACVR1B5, MYC, ATP6V0B, VAV3, ADAP1, ACTG1, AKT2, PRDM1, CALM2, RAC1, CHD4	355	524	10946	1.41224	1	0.368603	0.339146
R-HSA-5357801~Programmed Cell Death	12	2.08333	0.0852428	BCL2L11, OGT, BCL2L1, ABL2113, RPS27A, YWHAE, UBB, PMAIP1, HMGB1, SATB1, BIRC50, AKT2	355	213	10946	1.73712	1	0.368603	0.339146
R-HSA-2428928~IRS-related events triggered by IGF1R	5	0.868056	0.0867794	PIK3R1, FRS2, AKT2, PDPK1, IGF1R	355	52	10946	2.96479	1	0.370713	0.341088
R-HSA-381070~IRE1alpha activates chaperones	5	0.868056	0.0867794	FKBP14, EDEM1, DNAJB9, HDGF, SSR1	355	52	10946	2.96479	1	0.370713	0.341088
R-HSA-445717~Aquaporin-mediated transport	5	0.868056	0.0867794	GNG12, ABL278, ABL287, ADCY9, ABL282	355	52	10946	2.96479	1	0.370713	0.341088
R-HSA-75815~Ubiquitin-dependent degradation of Cyclin D	5	0.868056	0.0867794	CDK4, CCND1, GSK3B, RPS27A, UBB	355	52	10946	2.96479	1	0.370713	0.341088
R-HSA-168274~Export of Viral Ribonucleoproteins from Nucleus	4	0.694444	0.0897453	NUP155, HSPA1B, NUP42, RAN	355	33	10946	3.73743	1	0.378806	0.348533
R-HSA-2871809~FCERI mediated Ca+2 mobilization	4	0.694444	0.0897453	CALM3, VAV3, ATP6V0B6, CALM2	355	33	10946	3.73743	1	0.378806	0.348533
R-HSA-389356~CD28 co-stimulation	4	0.694444	0.0897453	PIK3R1, AKT2, PDPK1, RAC1	355	33	10946	3.73743	1	0.378806	0.348533
R-HSA-420092~Glucagon-type ligand receptors	4	0.694444	0.0897453	GNG12, ABL278, ABL287, ABL282	355	33	10946	3.73743	1	0.378806	0.348533
R-HSA-9692914~SARS-CoV-1-host interactions	7	1.21528	0.0905609	KPNA2, BCL2L1, RPS27A, SMAD4, YWHAE, UBB, PDPK1	355	96	10946	2.2483	1	0.381111	0.350654
R-HSA-1980143~Signaling by NOTCH1	6	1.04167	0.0910128	RBPJ, HEYL, MYC, RPS27A, UBB, DTX4	355	74	10946	2.50004	1	0.381642	0.351143
R-HSA-2428924~IGF1R signaling cascade	5	0.868056	0.0915975	PIK3R1, FRS2, AKT2, PDPK1, IGF1R	355	53	10946	2.90885	1	0.381642	0.351143
R-HSA-110312~Translesion synthesis by REV1	3	0.520833	0.0929078	PCNA, RPS27A, UBB	355	16	10946	5.78134	1	0.381642	0.351143
R-HSA-3229121~Glycogen storage diseases	3	0.520833	0.0929078	RPS27A, UBB, SLC37A4	355	16	10946	5.78134	1	0.381642	0.351143
R-HSA-9614657~FOXO-mediated transcription of cell death genes	3	0.520833	0.0929078	BCL2L11, ABL2113, BCL6	355	16	10946	5.78134	1	0.381642	0.351143
R-HSA-9703648~Signaling by FLT3 ITD and TKD mutants	3	0.520833	0.0929078	PIK3R1, CDKN1A, BCL2L1	355	16	10946	5.78134	1	0.381642	0.351143
R-HSA-9630747~Diseases of Cellular Senescence	2	0.347222	0.0939261	CDK4, CDK6	355	3	10946	20.5559	1	0.381642	0.351143
R-HSA-9630750~Evasion of Oncogene Induced Senescence Due to p16INK4A Defects	2	0.347222	0.0939261	CDK4, CDK6	355	3	10946	20.5559	1	0.381642	0.351143
R-HSA-9630794~Evasion of Oncogene Induced Senescence Due to Defective p16INK4A binding to CDK4 and CDK6	2	0.347222	0.0939261	CDK4, CDK6	355	3	10946	20.5559	1	0.381642	0.351143
R-HSA-9632693~Evasion of Oxidative Stress Induced Senescence Due to p16INK4A Defects	2	0.347222	0.0939261	CDK4, CDK6	355	3	10946	20.5559	1	0.381642	0.351143
R-HSA-9632700~Evasion of Oxidative Stress Induced Senescence Due to Defective p16INK4A binding to CDK4 and CDK6	2	0.347222	0.0939261	CDK4, CDK6	355	3	10946	20.5559	1	0.381642	0.351143
R-HSA-9675132~Diseases of cellular response to stress	2	0.347222	0.0939261	CDK4, CDK6	355	3	10946	20.5559	1	0.381642	0.351143
R-HSA-5693568~Resolution of D-loop Structures through Holliday Junction Intermediates	4	0.694444	0.0961838	BRCA1, MRE11A, RMI1, ATM	355	34	10946	3.62751	1	0.388912	0.357832
R-HSA-2404192~Signaling by Type 1 Insulin-like Growth Factor 1 Receptor (IGF1R)	5	0.868056	0.0965405	PIK3R1, FRS2, AKT2, PDPK1, IGF1R	355	54	10946	2.85498	1	0.388912	0.357832
R-HSA-74751~Insulin receptor signalling cascade	5	0.868056	0.0965405	PIK3R1, GRB10, FRS2, AKT2, PDPK1	355	54	10946	2.85498	1	0.388912	0.357832
R-HSA-8878166~Transcriptional regulation by RUNX2	8	1.38889	0.0972343	CDK4, CCND1, GSK3B, CDKN1A, RPS27A, SMAD4, UBB, AKT2	355	121	10946	2.0386	1	0.390595	0.35938
R-HSA-71387~Metabolism of carbohydrates	15	2.60417	0.0975383	CALM3, NUP155, RPS27A, UBB, NUP42, B4GALT1, PPP2R1B, 638ABL2, ADAR17, ALDOA, SLC37A4, PFKP, PKM, ABCC5, CALM2	355	295	10946	1.56782	1	0.390706	0.359482
R-HSA-112315~Transmission across Chemical Synapses	14	2.43056	0.0993857	CALM3, PRKAA1, ABL282, TUBB2A, PDPK1, GNG12, KPNA2, ABL287, ADCY9, ABL274, KCNJ6, CAMK4, CALM2, RAC1	355	270	10946	1.59879	1	0.396981	0.365256

## Sheet: Table S8_KEGG pathways
Supplementary Table S8. DAVID and ShinyGO fold enrichment analysis of CMC and non-CMC targets in Gene Ontology (BP), DisGeNET, Reactome pathways, KEGG pathways terms, and MSigDB hallmarks
Legend: each tab shows the results for CMC (above) and non-CMC (below) targets; the enrichment results of Gene Ontology (BP), DisGeNET, Reactome pathways, KEGG pathways terms, and MSigDB hallmarks are shown in the separate tabs; *the association of the 'MicroRNAs in cancer' pathway should not be considered significant due to its use in the miRNA gene scoring system
CMC
KEGG pathway term	Count	%	PValue	Genes	List Total	Pop Hits	Pop Total	Fold Enrichment	Bonferroni	Benjamini	FDR
hsa05206:MicroRNAs in cancer*	40	22.0994	2.43109e-28	SOCS1, DICER1, NFKB1, VEGFA, MET, CDK6, HMGA2, MCL1, ATM, CCND1, BCL2L11, BCL2, MYC, CCND2, BCL2L2, HOXD10, E2F3, EZH2, CRK, MMP16, FSCN1, EGFR, ZEB2, TP53, MAPK7, ERBB3, ERBB2, PTEN, PDCD4, CDKN1B, DNMT1, CDKN1A, MTOR, BMI1, IGF2BP1, IRS1, ZEB1, SOX4, KRAS, EFNA3	111	310	8205	9.53793	4.91081e-26	4.91081e-26	2.47972e-26
hsa05200:Pathways in cancer	39	21.547	1.0152e-18	TRAF6, NFKB1, TGFBR2, VEGFA, MET, AXIN2, ESR1, CDK6, COL4A1, IGF1R, CCNA2, CDK4, CCND1, BCL2L11, KIT, BIRC5, BCL2, MYC, CCND2, E2F3, CRK, SP1, RAC1, FOXO1, EGFR, HIF1A, RELA, TP53, SMAD4, ERBB2, IL6R, PTEN, GSK3B, CDKN1B, BIRC56, CDKN1A, MTOR, KRAS, RB1	111	531	8205	5.42907	2.0507e-16	8.00288e-17	4.04106e-17
hsa04151:PI3K-Akt signaling pathway	33	18.232	1.18855e-18	NFKB1, PRKAA1, VEGFA, MET, CDK6, COL4A1, MCL1, IGF1R, CDK4, CCND1, BCL2L11, KIT, BCL2, MYC, CCND2, MYB, RAC1, EGFR, RELA, YWHAE, TP53, ERBB3, ERBB2, IL6R, PTEN, GSK3B, CDKN1B, BIRC56, CDKN1A, MTOR, IRS1, KRAS, EFNA3	111	354	8205	6.89075	2.40086e-16	8.00288e-17	4.04106e-17
hsa05215:Prostate cancer	19	10.4972	3.13624e-16	NFKB1, RELA, TP53, ERBB2, IGF1R, PTEN, CCND1, GSK3B, BCL2, CDKN1B, BIRC56, CDKN1A, E2F3, MTOR, ZEB1, FOXO1, EGFR, KRAS, RB1	111	97	8205	14.479	6.72795e-14	1.5838e-14	7.99741e-15
hsa05212:Pancreatic cancer	17	9.39227	2.00919e-15	NFKB1, TGFBR2, VEGFA, RELA, TP53, SMAD4, CDK6, ERBB2, CDK4, CCND1, CDKN1A, E2F3, MTOR, RAC1, EGFR, KRAS, RB1	111	76	8205	16.5345	4.03677e-13	8.11713e-14	4.09875e-14
hsa04218:Cellular senescence	20	11.0497	1.459e-13	NFKB1, SERPINE1, TGFBR2, RELA, TP53, CDK6, ATM, CCNA2, PTEN, CDK4, CCND1, MYC, CCND2, CDKN1A, E2F3, MTOR, VDAC1, FOXO1, KRAS, RB1	111	156	8205	9.47678	2.94684e-11	4.91196e-12	2.4803e-12
hsa05224:Breast cancer	19	10.4972	6.19709e-13	TP53, AXIN2, ESR1, CDK6, ERBB2, IGF1R, PTEN, CDK4, KIT, CCND1, GSK3B, MYC, CDKN1A, E2F3, MTOR, SP1, EGFR, KRAS, RB1	111	147	8205	9.55415	1.25185e-10	1.56194e-11	7.88704e-12
hsa04110:Cell cycle	18	9.94475	6.53071e-13	SMC1A, WEE1, YWHAE, TP53, SMAD4, CDK6, ATM, CCNA2, CDK4, CCND1, GSK3B, MYC, CDKN1B, CCND2, CDKN1A, E2F3, PLK1, RB1	111	127	8205	10.4767	1.31913e-10	1.56194e-11	7.88704e-12
hsa05202:Transcriptional misregulation in cancer	21	11.6022	6.95916e-13	NFKB1, TGFBR2, RELA, TP53, MET, HMGA2, H3-3B, CEBPB, IGF1R, ATM, CCNA2, HOXA10, MYC, CDKN1B, CCND2, CDKN1A, SP1, LMO2, BMI1, ZEB1, FOXO1	111	193	8205	8.04299	1.40569e-10	1.56194e-11	7.88704e-12
hsa05220:Chronic myeloid leukemia	15	8.28729	8.96679e-13	NFKB1, TGFBR2, RELA, TP53, SMAD4, CDK6, CDK4, CCND1, MYC, CDKN1B, CDKN1A, E2F3, CRK, KRAS, RB1	111	76	8205	14.5893	1.81139e-10	1.81129e-11	9.14613e-12
hsa05210:Colorectal cancer	15	8.28729	5.30219e-12	TGFBR2, TP53, SMAD4, AXIN2, BCL2L11, CCND1, GSK3B, BIRC5, BCL2, MYC, CDKN1A, MTOR, RAC1, EGFR, KRAS	111	86	8205	12.8928	1.07105e-09	9.73675e-11	4.91658e-11
hsa05222:Small cell lung cancer	15	8.28729	1.37755e-11	TRAF6, NFKB1, RELA, TP53, CDK6, COL4A1, PTEN, CDK4, CCND1, BCL2, MYC, CDKN1B, CDKN1A, E2F3, RB1	111	92	8205	12.052	2.78264e-09	2.31887e-10	1.17092e-10
hsa01522:Endocrine resistance	15	8.28729	3.33834e-11	TP53, ESR1, ERBB2, IGF1R, CDK4, CCND1, BCL2, CDKN1B, CDKN1A, E2F3, MTOR, SP1, EGFR, KRAS, RB1	111	98	8205	11.3141	6.74345e-09	5.18727e-10	2.61931e-10
hsa04933:AGE-RAGE signaling pathway in diabetic complications	15	8.28729	4.42226e-11	NFKB1, SERPINE1, TGFBR2, VEGFA, RELA, SMAD4, F3, COL4A1, CDK4, CCND1, BCL2, CDKN1B, RAC1, FOXO1, KRAS	111	100	8205	11.0878	8.93297e-09	6.38069e-10	3.22193e-10
hsa05225:Hepatocellular carcinoma	18	9.94475	6.44897e-11	TGFBR2, TP53, SMAD4, MET, AXIN2, CDK6, IGF1R, PTEN, CDK4, CCND1, GSK3B, MYC, CDKN1A, E2F3, MTOR, EGFR, KRAS, RB1	111	168	8205	7.91988	1.30269e-08	8.68462e-10	4.3853e-10
hsa05219:Bladder cancer	11	6.07735	9.81598e-11	CDK4, CCND1, MYC, CDKN1A, VEGFA, TP53, E2F3, ERBB2, EGFR, KRAS, RB1	111	41	8205	19.8319	1.98283e-08	1.19611e-09	6.03975e-10
hsa05226:Gastric cancer	17	9.39227	1.00663e-10	TGFBR2, TP53, SMAD4, MET, AXIN2, ERBB2, CCND1, GSK3B, BCL2, MYC, CDKN1B, CDKN1A, E2F3, MTOR, EGFR, KRAS, RB1	111	149	8205	8.4337	2.03338e-08	1.19611e-09	6.03975e-10
hsa04068:FoxO signaling pathway	16	8.83978	1.61812e-10	TGFBR2, PRKAA1, SMAD4, IGF1R, ATM, PTEN, BCL2L11, CCND1, CDKN1B, CCND2, CDKN1A, PLK1, IRS1, FOXO1, EGFR, KRAS	111	131	8205	9.02826	3.2686e-08	1.81589e-09	9.16933e-10
hsa05160:Hepatitis C	17	9.39227	2.22476e-10	TRAF6, NFKB1, OCLN, YWHAE, RELA, TP53, CDK6, SOCS3, CDK4, CCND1, GSK3B, MYC, CDKN1A, E2F3, EGFR, KRAS, RB1	111	157	8205	8.00396	4.49402e-08	2.36527e-09	1.19435e-09
hsa01521:EGFR tyrosine kinase inhibitor resistance	13	7.18232	4.4352e-10	VEGFA, MET, ERBB3, ERBB2, IL6R, IGF1R, PTEN, BCL2L11, GSK3B, BCL2, MTOR, EGFR, KRAS	111	79	8205	12.1639	8.9591e-08	4.47955e-09	2.26195e-09
hsa05163:Human cytomegalovirus infection	19	10.4972	8.31597e-10	NFKB1, VEGFA, RELA, TP53, CDK6, IL6R, CDK4, CCND1, GSK3B, MYC, CDKN1A, E2F3, CRK, MTOR, SP1, RAC1, EGFR, KRAS, RB1	111	225	8205	6.24204	1.67983e-07	7.99917e-09	4.03919e-09
hsa05169:Epstein-Barr virus infection	18	9.94475	1.17982e-09	TRAF6, NFKB1, RELA, TP53, CDK6, CCNA2, CDK4, BCL2L11, CCND1, BCL2, MYC, CDKN1B, CCND2, CDKN1A, E2F3, IRAK1, RAC1, RB1	111	202	8205	6.58683	2.38323e-07	1.08329e-08	5.47006e-09
hsa05205:Proteoglycans in cancer	18	9.94475	1.48226e-09	HIF1A, VEGFA, TP53, MET, ESR1, ERBB3, ERBB2, IGF1R, CCND1, PDCD4, MYC, CDKN1A, HOXD10, MTOR, VAV3, RAC1, EGFR, KRAS	111	205	8205	6.49044	2.99416e-07	1.30181e-08	6.5735e-09
hsa05218:Melanoma	12	6.62983	2.31195e-09	PTEN, CDK4, CCND1, CDKN1A, TP53, MET, E2F3, CDK6, EGFR, KRAS, IGF1R, RB1	111	72	8205	12.3198	4.67013e-07	1.86805e-08	9.43274e-09
hsa05223:Non-small cell lung cancer	12	6.62983	2.31195e-09	CDK4, CCND1, CDKN1A, TP53, MET, E2F3, CDK6, ERBB2, KIF5B, EGFR, KRAS, RB1	111	72	8205	12.3198	4.67013e-07	1.86805e-08	9.43274e-09
hsa05214:Glioma	12	6.62983	3.62363e-09	PTEN, CDK4, CCND1, CDKN1A, TP53, E2F3, MTOR, CDK6, EGFR, KRAS, IGF1R, RB1	111	75	8205	11.827	7.31974e-07	2.81528e-08	1.42158e-08
hsa04010:MAPK signaling pathway	20	11.0497	9.63032e-09	TRAF6, NFKB1, TGFBR2, VEGFA, RELA, TP53, MET, MAPK7, ERBB3, ERBB2, IGF1R, KIT, MYC, HSPA1B, CRK, IRAK1, RAC1, EGFR, KRAS, EFNA3	111	294	8205	5.0285	1.94532e-06	7.2049e-08	3.63812e-08
hsa05165:Human papillomavirus infection	21	11.6022	1.17904e-08	NFKB1, VEGFA, RELA, TP53, AXIN2, CDK6, COL4A1, ATM, CCNA2, PTEN, CDK4, CCND1, GSK3B, CDKN1B, CCND2, CDKN1A, MTOR, FOXO1, EGFR, KRAS, RB1	111	331	8205	4.68972	2.38165e-06	8.50591e-08	4.29506e-08
hsa04066:HIF-1 signaling pathway	13	7.18232	1.94291e-08	HIF1A, NFKB1, SERPINE1, VEGFA, RELA, ERBB2, IL6R, IGF1R, BCL2, CDKN1B, CDKN1A, MTOR, EGFR	111	109	8205	8.81602	3.92467e-06	1.35334e-07	6.83368e-08
hsa05161:Hepatitis B	15	8.28729	2.77877e-08	TRAF6, NFKB1, TGFBR2, RELA, TP53, SMAD4, CCNA2, BIRC5, BCL2, MYC, CDKN1A, E2F3, IRAK1, KRAS, RB1	111	162	8205	6.84434	5.6131e-06	1.87104e-07	9.44782e-08
hsa05166:Human T-cell leukemia virus 1 infection	17	9.39227	3.52386e-08	NFKB1, TGFBR2, RELA, TP53, SMAD4, ATM, CCNA2, PTEN, CDK4, CCND1, MYC, CCND2, CDKN1A, E2F3, VDAC1, KRAS, RB1	111	222	8205	5.66046	7.11817e-06	2.29619e-07	1.15946e-07
hsa05167:Kaposi sarcoma-associated herpesvirus infection	16	8.83978	3.84933e-08	HIF1A, NFKB1, VEGFA, RELA, TP53, CDK6, CDK4, CCND1, GSK3B, MYC, CDKN1A, E2F3, MTOR, RAC1, KRAS, RB1	111	194	8205	6.09641	7.77561e-06	2.42989e-07	1.22697e-07
hsa04722:Neurotrophin signaling pathway	13	7.18232	5.26245e-08	TRAF6, NFKB1, YWHAE, RELA, TP53, MAPK7, GSK3B, BCL2, CRK, IRAK1, IRS1, RAC1, KRAS	111	119	8205	8.07518	1.06301e-05	3.22126e-07	1.62658e-07
hsa05213:Endometrial cancer	10	5.52486	6.1915e-08	PTEN, CCND1, GSK3B, MYC, CDKN1A, TP53, AXIN2, ERBB2, EGFR, KRAS	111	58	8205	12.7446	1.25068e-05	3.67848e-07	1.85745e-07
hsa04390:Hippo signaling pathway	14	7.73481	1.4981e-07	SERPINE1, TGFBR2, YWHAE, SMAD4, AXIN2, LATS2, SMAD7, SNAI2, CCND1, GSK3B, BIRC5, MYC, CCND2, YAP1	111	157	8205	6.5915	3.02612e-05	8.64618e-07	4.36589e-07
hsa05131:Shigellosis	17	9.39227	1.56167e-07	TRAF6, NFKB1, RELA, TP53, H3-3B, ATM, GSK3B, TNIP1, BCL2, CRK, SEPT8, MTOR, PFN1, VDAC1, RAC1, FOXO1, EGFR	111	247	8205	5.08754	3.15452e-05	8.76269e-07	4.42472e-07
hsa05162:Measles	13	7.18232	2.95661e-07	TRAF6, NFKB1, RELA, TP53, CDK6, CDK4, CCND1, GSK3B, BCL2, CDKN1B, HSPA1B, CCND2, IRAK1	111	139	8205	6.91328	5.97217e-05	1.61415e-06	8.15065e-07
hsa05230:Central carbon metabolism in cancer	10	5.52486	3.30777e-07	PTEN, KIT, HIF1A, MYC, TP53, MET, MTOR, ERBB2, EGFR, KRAS	111	70	8205	10.5598	6.68148e-05	1.75834e-06	8.87876e-07
hsa04115:p53 signaling pathway	10	5.52486	4.77546e-07	PTEN, CDK4, CCND1, BCL2, SERPINE1, CCND2, CDKN1A, TP53, CDK6, ATM	111	73	8205	10.1259	9.64597e-05	2.47344e-06	1.24897e-06
hsa05207:Chemical carcinogenesis - receptor activation	15	8.28729	7.91783e-07	NFKB1, VEGFA, RELA, ESR1, CCND1, BIRC5, BCL2, KPNA2, MYC, BIRC56, PAQR5, MTOR, EGFR, KRAS, RB1	111	212	8205	5.23011	0.000159927	3.9985e-06	2.01905e-06
hsa04012:ErbB signaling pathway	10	5.52486	1.77179e-06	GSK3B, MYC, CDKN1B, CDKN1A, CRK, MTOR, ERBB3, ERBB2, EGFR, KRAS	111	85	8205	8.69634	0.000357838	8.72932e-06	4.40787e-06
hsa04510:Focal adhesion	14	7.73481	2.55272e-06	VEGFA, MET, ERBB2, COL4A1, IGF1R, PTEN, CCND1, GSK3B, BCL2, CCND2, CRK, VAV3, RAC1, EGFR	111	201	8205	5.14858	0.000515516	1.22773e-05	6.19945e-06
hsa05203:Viral carcinogenesis	14	7.73481	3.0109e-06	NFKB1, YWHAE, RELA, TP53, CDK6, CCNA2, CDK4, CCND1, CDKN1B, CCND2, CDKN1A, RAC1, KRAS, RB1	111	204	8205	5.07287	0.000608018	1.41442e-05	7.14214e-06
hsa04917:Prolactin signaling pathway	9	4.97238	3.82543e-06	SOCS1, CCND1, GSK3B, NFKB1, CCND2, RELA, ESR1, SOCS3, KRAS	111	70	8205	9.50386	0.000772441	1.75622e-05	8.86805e-06
hsa04211:Longevity regulating pathway	9	4.97238	2.31818e-05	NFKB1, PRKAA1, RELA, TP53, MTOR, IRS1, FOXO1, KRAS, IGF1R	111	89	8205	7.47495	0.00467183	0.00010406	5.25454e-05
hsa05221:Acute myeloid leukemia	8	4.41989	2.88179e-05	CCND1, KIT, NFKB1, MYC, RELA, MTOR, KRAS, CCNA2	111	67	8205	8.82614	0.00580439	0.000126548	6.39005e-05
hsa04934:Cushing syndrome	11	6.07735	4.02154e-05	CDK4, CCND1, GSK3B, CDKN1B, CDKN1A, E2F3, AXIN2, SP1, CDK6, EGFR, RB1	111	155	8205	5.24586	0.00809078	0.000172841	8.72761e-05
hsa04520:Adherens junction	8	4.41989	4.21723e-05	TGFBR2, SMAD4, MET, ERBB2, RAC1, EGFR, IGF1R, SNAI2	111	71	8205	8.32889	0.00848281	0.000177475	8.96162e-05
hsa04630:JAK-STAT signaling pathway	11	6.07735	7.20346e-05	SOCS1, CCND1, BCL2, MYC, CCND2, CDKN1A, MTOR, IL6R, SOCS3, EGFR, MCL1	111	166	8205	4.89824	0.0144462	0.000296959	0.00014995
hsa04659:Th17 cell differentiation	9	4.97238	9.36173e-05	HIF1A, NFKB1, BIRC56, TGFBR2, RELA, SMAD4, MTOR, IL6R, RORA	111	108	8205	6.15991	0.0187339	0.000370798	0.000187235
hsa04931:Insulin resistance	9	4.97238	9.36173e-05	PTEN, GSK3B, NFKB1, PRKAA1, RELA, MTOR, IRS1, SOCS3, FOXO1	111	108	8205	6.15991	0.0187339	0.000370798	0.000187235
hsa04140:Autophagy - animal	10	5.52486	0.000107903	PTEN, HIF1A, BCL2, TRAF6, PRKAA1, MTOR, VMP1, IRS1, KRAS, IGF1R	111	141	8205	5.24248	0.0215618	0.000419164	0.000211657
hsa05132:Salmonella infection	13	7.18232	0.000117609	TRAF6, NFKB1, RELA, BCL2, MYC, RHOB, DCTN5, BIRC56, PFN1, IRAK1, MYO6, KIF5B, RAC1	111	249	8205	3.85922	0.0234784	0.000448245	0.000226342
hsa05417:Lipid and atherosclerosis	12	6.62983	0.000135709	GSK3B, BCL2, TRAF6, NFKB1, HSPA1B, BIRC56, RELA, TP53, VAV3, IRAK1, RAC1, KRAS	111	215	8205	4.12571	0.0270426	0.000507651	0.000256339
hsa04213:Longevity regulating pathway - multiple species	7	3.8674	0.000169141	HSPA1B, PRKAA1, MTOR, IRS1, FOXO1, KRAS, IGF1R	111	62	8205	8.34568	0.0335921	0.000621208	0.000313679
hsa05235:PD-L1 expression and PD-1 checkpoint pathway in cancer	8	4.41989	0.000179292	PTEN, HIF1A, TRAF6, NFKB1, RELA, MTOR, EGFR, KRAS	111	89	8205	6.6444	0.0355722	0.000646733	0.000326568
hsa04919:Thyroid hormone signaling pathway	9	4.97238	0.000207218	CCND1, GSK3B, HIF1A, MYC, TP53, MTOR, ESR1, FOXO1, KRAS	111	121	8205	5.4981	0.0409983	0.000734352	0.000370812
hsa05211:Renal cell carcinoma	7	3.8674	0.000305726	HIF1A, CDKN1A, VEGFA, CRK, MET, RAC1, KRAS	111	69	8205	7.49902	0.0598973	0.00106477	0.000537656
hsa04210:Apoptosis	9	4.97238	0.000459175	BCL2L11, BCL2, NFKB1, BIRC5, RELA, TP53, KRAS, MCL1, ATM	111	136	8205	4.89169	0.0886011	0.00157209	0.000793828
hsa04910:Insulin signaling pathway	9	4.97238	0.000482293	SOCS1, GSK3B, PRKAA1, CRK, MTOR, IRS1, SOCS3, FOXO1, KRAS	111	137	8205	4.85599	0.0928493	0.00162372	0.000819898
hsa04015:Rap1 signaling pathway	11	6.07735	0.000490955	KIT, VEGFA, CRK, MET, VAV3, PFN1, RAC1, EGFR, KRAS, IGF1R, EFNA3	111	210	8205	3.87194	0.094436	0.00162579	0.000820942
hsa05170:Human immunodeficiency virus 1 infection	11	6.07735	0.000528968	BCL2, TRAF6, NFKB1, RELA, WEE1, CRK, MTOR, IRAK1, RAC1, KRAS, ATM	111	212	8205	3.83542	0.101366	0.00170375	0.000860309
hsa05418:Fluid shear stress and atherosclerosis	9	4.97238	0.000531368	BCL2, NFKB1, BIRC56, PRKAA1, VEGFA, RELA, TP53, MAPK7, RAC1	111	139	8205	4.78612	0.101802	0.00170375	0.000860309
hsa04932:Non-alcoholic fatty liver disease	9	4.97238	0.00108787	BCL2L11, GSK3B, NFKB1, PRKAA1, RELA, IL6R, IRS1, SOCS3, RAC1	111	155	8205	4.29207	0.197376	0.00343358	0.00173379
hsa05216:Thyroid cancer	5	2.76243	0.0014366	CCND1, MYC, CDKN1A, TP53, KRAS	111	37	8205	9.98904	0.252037	0.00446451	0.00225435
hsa05415:Diabetic cardiomyopathy	10	5.52486	0.00156133	PTEN, GSK3B, NFKB1, TGFBR2, RELA, MTOR, SP1, VDAC1, IRS1, RAC1	111	203	8205	3.64133	0.270675	0.00477771	0.00241251
hsa04657:IL-17 signaling pathway	7	3.8674	0.00158469	GSK3B, TRAF6, NFKB1, BIRC56, RELA, MAPK7, CEBPB	111	94	8205	5.5046	0.274113	0.00477771	0.00241251
hsa04920:Adipocytokine signaling pathway	6	3.31492	0.00224741	NFKB1, PRKAA1, RELA, MTOR, IRS1, SOCS3	111	69	8205	6.42773	0.365227	0.00667612	0.00337111
hsa05135:Yersinia infection	8	4.41989	0.00236651	GSK3B, TRAF6, NFKB1, RELA, CRK, VAV3, IRAK1, RAC1	111	137	8205	4.31643	0.380351	0.00692804	0.00349832
hsa01524:Platinum drug resistance	6	3.31492	0.00287938	BCL2, BIRC5, CDKN1A, TP53, ERBB2, ATM	111	73	8205	6.07553	0.441486	0.00823958	0.00416058
hsa04936:Alcoholic liver disease	8	4.41989	0.00289609	CCND1, GSK3B, TRAF6, NFKB1, PRKAA1, RELA, IRAK1, FOXO1	111	142	8205	4.16445	0.443373	0.00823958	0.00416058
hsa05208:Chemical carcinogenesis - reactive oxygen species	10	5.52486	0.00296217	PTEN, HIF1A, NFKB1, VEGFA, RELA, MET, VDAC1, RAC1, EGFR, KRAS	111	223	8205	3.31475	0.450775	0.00831055	0.00419641
hsa04550:Signaling pathways regulating pluripotency of stem cells	8	4.41989	0.00301213	GSK3B, MYC, SMAD4, AXIN2, BMI1, REST, KRAS, IGF1R	111	143	8205	4.13532	0.456306	0.00833493	0.00420873
hsa04621:NOD-like receptor signaling pathway	9	4.97238	0.00320964	BCL2, TRAF6, NFKB1, BIRC56, TXNIP, RELA, YWHAE, P2RX7, VDAC1	111	184	8205	3.6156	0.477636	0.00871719	0.00440175
hsa04930:Type II diabetes mellitus	5	2.76243	0.00323658	SOCS1, MTOR, IRS1, SOCS3, KCNJ11	111	46	8205	8.03467	0.48048	0.00871719	0.00440175
hsa05145:Toxoplasmosis	7	3.8674	0.00383568	SOCS1, BCL2, TRAF6, NFKB1, HSPA1B, RELA, IRAK1	111	112	8205	4.61993	0.539893	0.0101948	0.00514788
hsa04014:Ras signaling pathway	10	5.52486	0.00431058	KIT, NFKB1, VEGFA, RELA, MET, RAC1, EGFR, KRAS, IGF1R, EFNA3	111	236	8205	3.13216	0.582144	0.0113083	0.00571011
hsa04662:B cell receptor signaling pathway	6	3.31492	0.00475695	GSK3B, NFKB1, RELA, VAV3, RAC1, KRAS	111	82	8205	5.4087	0.618329	0.0123193	0.00622062
hsa04071:Sphingolipid signaling pathway	7	3.8674	0.00516042	PTEN, BCL2, NFKB1, RELA, TP53, RAC1, KRAS	111	119	8205	4.34817	0.648345	0.013195	0.00666282
hsa04935:Growth hormone synthesis, secretion and action	7	3.8674	0.00537402	SOCS1, GSK3B, CRK, MTOR, IRS1, SOCS3, KRAS	111	120	8205	4.31194	0.663272	0.0135694	0.00685187
hsa04152:AMPK signaling pathway	7	3.8674	0.00559403	CCND1, PRKAA1, MTOR, IRS1, FOXO1, IGF1R, CCNA2	111	121	8205	4.2763	0.677988	0.0139505	0.00704433
hsa04380:Osteoclast differentiation	7	3.8674	0.00732321	SOCS1, TRAF6, NFKB1, TGFBR2, RELA, SOCS3, RAC1	111	128	8205	4.04244	0.773437	0.0180401	0.00910935
hsa04926:Relaxin signaling pathway	7	3.8674	0.00759857	NFKB1, TGFBR2, VEGFA, RELA, COL4A1, EGFR, KRAS	111	129	8205	4.0111	0.785784	0.0184929	0.009338
hsa04310:Wnt signaling pathway	8	4.41989	0.00771732	CCND1, GSK3B, MYC, CCND2, TP53, SMAD4, AXIN2, RAC1	111	170	8205	3.47854	0.790901	0.0185583	0.00937103
hsa05231:Choline metabolism in cancer	6	3.31492	0.0100072	HIF1A, MTOR, SP1, RAC1, EGFR, KRAS	111	98	8205	4.52565	0.868879	0.0237818	0.0120086
hsa04710:Circadian rhythm	4	2.20994	0.0103738	PER1, PRKAA1, BMAL1, RORA	111	34	8205	8.69634	0.878331	0.0242016	0.0122206
hsa04915:Estrogen signaling pathway	7	3.8674	0.0104235	BCL2, HSPA1B, BIRC56, SP1, ESR1, EGFR, KRAS	111	138	8205	3.74951	0.879559	0.0242016	0.0122206
hsa05142:Chagas disease	6	3.31492	0.0117698	TRAF6, NFKB1, SERPINE1, TGFBR2, RELA, IRAK1	111	102	8205	4.34817	0.908518	0.0270171	0.0136423
hsa04064:NF-kappa B signaling pathway	6	3.31492	0.0127258	BCL2, TRAF6, NFKB1, RELA, IRAK1, ATM	111	104	8205	4.26455	0.924763	0.0285624	0.0144226
hsa04660:T cell receptor signaling pathway	6	3.31492	0.0127258	CDK4, GSK3B, NFKB1, RELA, VAV3, KRAS	111	104	8205	4.26455	0.924763	0.0285624	0.0144226
hsa05120:Epithelial cell signaling in Helicobacter pylori infection	5	2.76243	0.0142404	NFKB1, RELA, MET, RAC1, EGFR	111	70	8205	5.27992	0.944825	0.0316106	0.0159618
hsa04137:Mitophagy - animal	5	2.76243	0.0156577	HIF1A, RELA, TP53, SP1, KRAS	111	72	8205	5.13326	0.958741	0.0343789	0.0173596
hsa04150:mTOR signaling pathway	7	3.8674	0.0181817	PTEN, GSK3B, PRKAA1, MTOR, IRS1, KRAS, IGF1R	111	156	8205	3.31687	0.975437	0.0394915	0.0199413
hsa04530:Tight junction	7	3.8674	0.0257899	CDK4, CCND1, PRKAA1, OCLN, AMOTL1, ERBB2, RAC1	111	169	8205	3.06173	0.994897	0.0554208	0.0279848
hsa05164:Influenza A	7	3.8674	0.0271235	CDK4, NFKB1, KPNA2, RELA, CDK6, VDAC1, SOCS3	111	171	8205	3.02592	0.99613	0.0576731	0.029122
hsa04360:Axon guidance	7	3.8674	0.0352788	GSK3B, MET, SEMA4C, ROBO1, RAC1, KRAS, EFNA3	111	182	8205	2.84304	0.999293	0.0742325	0.0374837
hsa04350:TGF-beta signaling pathway	5	2.76243	0.0384274	MYC, TGFBR2, SMAD4, SP1, SMAD7	111	95	8205	3.89047	0.999635	0.0794061	0.0400962
hsa04371:Apelin signaling pathway	6	3.31492	0.0386511	CCND1, SERPINE1, PRKAA1, SMAD4, MTOR, KRAS	111	139	8205	3.19074	0.999652	0.0794061	0.0400962
hsa04340:Hedgehog signaling pathway	4	2.20994	0.0389169	CCND1, GSK3B, BCL2, CCND2	111	56	8205	5.27992	0.999671	0.0794061	0.0400962
hsa04020:Calcium signaling pathway	8	4.41989	0.0420305	VEGFA, MET, P2RX7, MCOLN2, ERBB3, ERBB2, VDAC1, EGFR	111	240	8205	2.46396	0.999829	0.0849017	0.0428712
hsa04062:Chemokine signaling pathway	7	3.8674	0.0439427	GSK3B, NFKB1, RELA, CRK, VAV3, RAC1, KRAS	111	192	8205	2.69496	0.999886	0.0878854	0.0443778
hsa04914:Progesterone-mediated oocyte maturation	5	2.76243	0.0478241	BIRC56, PLK1, KRAS, IGF1R, CCNA2	111	102	8205	3.62348	0.99995	0.0947106	0.0478241
hsa05130:Pathogenic Escherichia coli infection	7	3.8674	0.0487355	TRAF6, NFKB1, OCLN, RELA, IRAK1, MYO6, RAC1	111	197	8205	2.62656	0.999959	0.0955784	0.0487355
hsa04620:Toll-like receptor signaling pathway	5	2.76243	0.0507233	TRAF6, NFKB1, RELA, IRAK1, RAC1	111	104	8205	3.55379	0.999973	0.0985202	0.0507233
hsa05217:Basal cell carcinoma	4	2.20994	0.0521663	GSK3B, CDKN1A, TP53, AXIN2	111	63	8205	4.69326	0.99998	0.100358	0.0521663
hsa04928:Parathyroid hormone synthesis, secretion and action	5	2.76243	0.0537173	BCL2, CDKN1A, SP1, MMP16, EGFR	111	106	8205	3.48674	0.999986	0.102367	0.0537173
hsa04921:Oxytocin signaling pathway	6	3.31492	0.0556615	CCND1, CDKN1A, PRKAA1, MAPK7, EGFR, KRAS	111	154	8205	2.87996	0.999991	0.105081	0.0556615
hsa04215:Apoptosis - multiple species	3	1.65746	0.068088	BCL2L11, BCL2, BIRC5	111	32	8205	6.9299	0.999999	0.12735	0.068088
hsa05010:Alzheimer disease	10	5.52486	0.071985	GSK3B, NFKB1, SLC11A2, RELA, AXIN2, MTOR, VDAC1, IRS1, KIF5B, KRAS	111	384	8205	1.92497	1	0.133403	0.071985
hsa05133:Pertussis	4	2.20994	0.0816962	TRAF6, NFKB1, RELA, IRAK1	111	76	8205	3.89047	1	0.150024	0.0816962
hsa05100:Bacterial invasion of epithelial cells	4	2.20994	0.0842144	CRK, MET, SEPT8, RAC1	111	77	8205	3.83994	1	0.151887	0.0842144
hsa05140:Leishmaniasis	4	2.20994	0.0842144	TRAF6, NFKB1, RELA, IRAK1	111	77	8205	3.83994	1	0.151887	0.0842144
hsa05152:Tuberculosis	6	3.31492	0.0939236	BCL2, TRAF6, NFKB1, RELA, IRAK1, CEBPB	111	180	8205	2.46396	1	0.167899	0.0939236
non-CMC
KEGG pathway term	Count	%	PValue	Genes	List Total	Pop Hits	Pop Total	Fold Enrichment	Bonferroni	Benjamini	FDR
hsa05200:Pathways in cancer	42	7.29167	4.67463e-07	CALM3, HHIP, PMAIP1, 1AP1G1, BIRC50, CDK6, COL4A1, IGF1R, CCNA2, CDK4, SMO, CCND1, BCL2L11, 3ACVR1B5, BIRC5, MYC, ABL287, BCL2L1, ADCY9, IFNAR2, APC2, ATP6V0B6, RAC1, HEYL, PIK3R1, ACVR1B34, SMAD4, FZD6, PTCH2, ABL282, ABL2436, IL6ST, ABL278, GNG12, GSK3B, 10ABL2, BIRC56, CDKN1A, ABL2113, CTBP1, AKT2, CALM2	279	531	8205	2.3261	0.000132283	0.000132292	0.000108451
hsa04110:Cell cycle	16	2.77778	2.34639e-05	ORC4, ACVR1B34, PCNA, YWHAE, SMAD4, CDK6, ATM, CCNA2, CDK4, CCND1, GSK3B, MYC, 10ABL2, CDKN1A, ORC6, RAD21	279	127	8205	3.70502	0.00661836	0.00208026	0.00170537
hsa04151:PI3K-Akt signaling pathway	29	5.03472	2.36114e-05	PRKAA1, BIRC50, CDK6, COL4A1, MCL1, IGF1R, PPP2R1B, CDK4, CCND1, BRCA1, BCL2L11, 3ACVR1B5, MYC, ABL287, BCL2L1, IFNAR2, RAC1, PIK3R1, ACVR1B34, YWHAE, ABL282, PHLPP2, PDPK1, GNG12, GSK3B, 10ABL2, BIRC56, CDKN1A, AKT2	279	354	8205	2.40918	0.00665982	0.00208026	0.00170537
hsa05210:Colorectal cancer	13	2.25694	2.9403e-05	PIK3R1, SMAD4, PMAIP1, BCL2L11, CCND1, GSK3B, BIRC5, MYC, CDKN1A, ABL2113, APC2, AKT2, RAC1	279	86	8205	4.44549	0.00828664	0.00208026	0.00170537
hsa05222:Small cell lung cancer	13	2.25694	5.82152e-05	PIK3R1, ACVR1B34, 1AP1G1, CDK6, COL4A1, CDK4, CCND1, 3ACVR1B5, MYC, 10ABL2, CDKN1A, BCL2L1, AKT2	279	92	8205	4.15556	0.0163404	0.00329498	0.00270118
hsa05167:Kaposi sarcoma-associated herpesvirus infection	19	3.29861	9.70675e-05	CALM3, PIK3R1, RPS27A, UBB, ABL282, CDK6, IL6ST, CDK4, GNG12, CCND1, GSK3B, MYC, ABL287, CDKN1A, IFNAR2, ATP6V0B6, AKT2, CALM2, RAC1	279	194	8205	2.88022	0.0270975	0.00457835	0.00375328
hsa05165:Human papillomavirus infection	26	4.51389	0.000136488	CDK6, COL4A1, ATM, CCNA2, PPP2R1B, CDK4, RBPJ, CCND1, 3ACVR1B5, HES4, ATP6V0B, HES7, IFNAR2, APC2, PKM, HEYL, PIK3R1, ACVR1B34, FZD6, ABL278, GSK3B, 10ABL2, CDKN1A, AKT2, NFX1, CHD4	279	331	8205	2.31004	0.0378921	0.00551801	0.0045236
hsa05225:Hepatocellular carcinoma	17	2.95139	0.000174953	PIK3R1, SMAD4, FZD6, CDK6, IGF1R, ARID1B, CDK4, CCND1, GSK3B, MYC, CDKN1A, BCL2L1, APC2, ATP6V0B6, ACTG1, AKT2, SMARCD1	279	168	8205	2.97587	0.0483101	0.00567558	0.00465277
hsa05203:Viral carcinogenesis	19	3.29861	0.000184095	PIK3R1, HIST1H2BE, ACVR1B34, YWHAE, PMAIP1, CDK6, IL6ST, CCNA2, CDK4, RBPJ, CCND1, 10ABL2, H2BC3, DDX3X, CDKN1A, PKM, RAC1, GTF2A1, CHD4	279	204	8205	2.73904	0.0507697	0.00567558	0.00465277
hsa05214:Glioma	11	1.90972	0.000200551	CALM3, CDK4, CCND1, PIK3R1, CDKN1A, ATP6V0B6, CDK6, AKT2, CAMK4, CALM2, IGF1R	279	75	8205	4.31326	0.0551806	0.00567558	0.00465277
hsa05220:Chronic myeloid leukemia	11	1.90972	0.000224155	CDK4, CCND1, PIK3R1, MYC, 10ABL2, CDKN1A, BCL2L1, SMAD4, CTBP1, CDK6, AKT2	279	76	8205	4.25651	0.0614724	0.0057669	0.00472763
hsa05202:Transcriptional misregulation in cancer	18	3.125	0.00028345	AFF1, H3C15, H3C14, 80ACVR1B, H3-3B, H3C4, IGF1R, ATM, CCNA2, MYC, 10ABL2, HOXA9, CDKN1A, ELK4, BCL2L1, H3-5, BCL6, ZEB1	279	193	8205	2.74277	0.0770937	0.00668469	0.00548003
hsa05215:Prostate cancer	12	2.08333	0.000414116	CCND1, GSK3B, PIK3R1, 10ABL2, BIRC56, ACVR1B34, CDKN1A, BIRC50, AKT2, ZEB1, PDPK1, IGF1R	279	97	8205	3.63818	0.11061	0.00901499	0.00739038
hsa04722:Neurotrophin signaling pathway	13	2.25694	0.000675436	CALM3, PIK3R1, YWHAE, FRS2, PDPK1, ARHGDIA, GSK3B, ATP6V0B6, AKT2, CAMK4, CALM2, IRAK3, RAC1	279	119	8205	3.2127	0.174043	0.0112797	0.00924693
hsa05223:Non-small cell lung cancer	10	1.73611	0.00067666	CDK4, CCND1, PIK3R1, CDKN1A, ABL2436, ATP6V0B6, CDK6, AKT2, KIF5B, PDPK1	279	72	8205	4.08453	0.174329	0.0112797	0.00924693
hsa05131:Shigellosis	20	3.47222	0.000700325	PIK3R1, UBE2D1, RPS27A, UBB, H3C15, H3C14, FNBP1, H3-3B, H3C4, ATM, GSK3B, BCL2L1, H3-5, SEPT8, ATP6V0B6, PFN1, ACTG1, AKT2, WASL, RAC1	279	247	8205	2.38126	0.179845	0.0112797	0.00924693
hsa01524:Platinum drug resistance	10	1.73611	0.000749377	BRCA1, PIK3R1, BIRC5, CDKN1A, BCL2L1, ABL2113, PMAIP1, AKT2, PDPK1, ATM	279	73	8205	4.02858	0.191159	0.0112797	0.00924693
hsa04115:p53 signaling pathway	10	1.73611	0.000749377	CDK4, CCND1, ACVR1B34, CDKN1A, BCL2L1, ABL2113, PMAIP1, CDK6, ZMAT3, ATM	279	73	8205	4.02858	0.191159	0.0112797	0.00924693
hsa04218:Cellular senescence	15	2.60417	0.000805139	CALM3, RRAS2, PIK3R1, MRE11A, ACVR1B34, CDK6, ATM, CCNA2, CDK4, FOXM1, CCND1, MYC, CDKN1A, AKT2, CALM2	279	156	8205	2.82775	0.203833	0.0112797	0.00924693
hsa04371:Apelin signaling pathway	14	2.43056	0.000837006	CALM3, RRAS2, PRKAA1, SMAD4, ABL282, GNG12, CCND1, ABL287, ADCY9, AKT2, ADAR65, CAMK4, NRF1, CALM2	279	139	8205	2.96202	0.210987	0.0112797	0.00924693
hsa05162:Measles	14	2.43056	0.000837006	PIK3R1, ACVR1B34, HSPA6, CDK6, CDK4, CCND1, GSK3B, 10ABL2, HSPA1B, ADAR, ABL2113, BCL2L1, IFNAR2, AKT2	279	139	8205	2.96202	0.210987	0.0112797	0.00924693
hsa04140:Autophagy - animal	14	2.43056	0.000956968	RRAS2, PIK3R1, PRKAA1, DEPTOR, ATG9A, PDPK1, IGF1R, BCL2L1, ATG2A, HMGB1, NRBF2, AKT2, CTSB, 816ACTG1	279	141	8205	2.92	0.237347	0.0123101	0.0100917
hsa05212:Pancreatic cancer	10	1.73611	0.00100661	CDK4, CCND1, PIK3R1, CDKN1A, BCL2L1, ARHGEF6, SMAD4, CDK6, AKT2, RAC1	279	76	8205	3.86955	0.247996	0.0123857	0.0101536
hsa03018:RNA degradation	10	1.73611	0.00133119	CNOT2, PABPC3, 1BMP8B, CNOT6L, PABPC1L2A, PAN2, PFKP, 57ATM, BTG2, BTG3	279	79	8205	3.72261	0.31407	0.0152786	0.0125252
hsa05169:Epstein-Barr virus infection	17	2.95139	0.0013497	PIK3R1, ACVR1B34, CDK6, CCNA2, CDK4, RBPJ, BCL2L11, CCND1, MYC, 10ABL2, CDKN1A, B2M, IFNAR2, CALR, ATP6V0B6, AKT2, RAC1	279	202	8205	2.47498	0.317658	0.0152786	0.0125252
hsa04068:FoxO signaling pathway	13	2.25694	0.00157573	PIK3R1, PRKAA1, SMAD4, PDPK1, IGF1R, ATM, BCL2L11, CCND1, 10ABL2, CDKN1A, AKT2, BCL6, ADAR65	279	131	8205	2.91841	0.359998	0.0168926	0.0138483
hsa05163:Human cytomegalovirus infection	18	3.125	0.0016132	CALM3, PIK3R1, ABL282, CDK6, CDK4, GNG12, CCND1, GSK3B, ABL278, MYC, ABL287, CDKN1A, ADCY9, B2M, CALR, AKT2, CALM2, RAC1	279	225	8205	2.35269	0.366758	0.0168926	0.0138483
hsa05034:Alcoholism	16	2.77778	0.00167135	CALM3, HIST1H2BE, H3C15, H3C14, ABL282, H3-3B, H3C4, GNG12, ABL278, ABL287, H2BC3, H3-5, H2AZ1, HIST1H2AH, CAMK4, CALM2	279	187	8205	2.51624	0.377111	0.0168926	0.0138483
hsa04390:Hippo signaling pathway	14	2.43056	0.00253921	YWHAE, SMAD4, FZD6, LATS2, SMAD7, PPP2R1B, CCND1, GSK3B, BIRC5, MYC, ABL2113, BMP8B, APC2, ACTG1	279	157	8205	2.62242	0.513009	0.0247792	0.0203137
hsa04340:Hedgehog signaling pathway	8	1.38889	0.00265927	SMO, CCND1, GSK3B, CSNK1G3, HHIP, PTCH2, CSNK1G1, GAS1	279	56	8205	4.20123	0.529319	0.0250857	0.020565
hsa05213:Endometrial cancer	8	1.38889	0.00325528	CCND1, GSK3B, PIK3R1, MYC, CDKN1A, APC2, AKT2, PDPK1	279	58	8205	4.05636	0.602574	0.0291356	0.023885
hsa04550:Signaling pathways regulating pluripotency of stem cells	13	2.25694	0.00329448	PIK3R1, SKIL, SMAD4, FZD6, IL6ST, IGF1R, GSK3B, INHBA, LEFTY1, MYC, APC2, ACVR1B, AKT2	279	143	8205	2.67351	0.606973	0.0291356	0.023885
hsa05224:Breast cancer	13	2.25694	0.00412513	HEYL, PIK3R1, FZD6, CDK6, IGF1R, CDK4, BRCA1, CCND1, GSK3B, MYC, CDKN1A, APC2, AKT2	279	147	8205	2.60076	0.689579	0.0353761	0.0290009
hsa04728:Dopaminergic synapse	12	2.08333	0.00507676	CALM3, PPP2R1B, GNG12, GSK3B, ABL278, ABL287, ABL274, ABL282, KCNJ6, AKT2, KIF5B, CALM2	279	132	8205	2.67351	0.763163	0.0412168	0.033789
hsa04613:Neutrophil extracellular trap formation	15	2.60417	0.00509748	PIK3R1, HIST1H2BE, H3C15, H3C14, H3-3B, H3C4, H2BC3, H3-5, H2AZ1, HMGB1, ATP6V0B6, ACTG1, AKT2, HIST1H2AH, RAC1	279	190	8205	2.32173	0.764555	0.0412168	0.033789
hsa04141:Protein processing in endoplasmic reticulum	14	2.43056	0.00528699	UBE2D1, EDEM1, ATXN3, HSPA6, BIRC50, YOD1, DGS27, DNAJC10, HSPA1B, BIRC56, DNAJA1, CALR, SSR1, 55CAPZA1	279	171	8205	2.40772	0.776911	0.0415616	0.0340717
hsa01522:Endocrine resistance	10	1.73611	0.00582874	CDK4, CCND1, ABL278, PIK3R1, 10ABL2, CDKN1A, ADCY9, AKT2, ABCB11, IGF1R	279	98	8205	3.00088	0.808785	0.044582	0.0365478
hsa04210:Apoptosis	12	2.08333	0.00634307	BCL2L11, PIK3R1, BIRC5, BCL2L1, ABL2113, PMAIP1, AKT2, ACTG1, CTSB, PDPK1, MCL1, ATM	279	136	8205	2.59488	0.834835	0.0472392	0.0387261
hsa04933:AGE-RAGE signaling pathway in diabetic complications	10	1.73611	0.00664569	CDK4, CCND1, PIK3R1, 10ABL2, SMAD4, ATP6V0B6, AKT2, F3, COL4A1, RAC1	279	100	8205	2.94086	0.848475	0.0482238	0.0395333
hsa05166:Human T-cell leukemia virus 1 infection	16	2.77778	0.00837882	PIK3R1, ACVR1B34, SMAD4, ATM, CCNA2, CDK4, CCND1, MYC, CDKN1A, ELK4, BCL2L1, ADCY9, B2M, CALR, AKT2, RAN	279	222	8205	2.11954	0.90756	0.0592801	0.0485971
hsa05205:Proteoglycans in cancer	15	2.60417	0.00976865	RRAS2, PIK3R1, FZD6, FRS2, PDPK1, IGF1R, SMO, CCND1, MYC, CDKN1A, VAV3, ATP6V0B6, ACTG1, AKT2, RAC1	279	205	8205	2.15185	0.937845	0.0674275	0.0552762
hsa05170:Human immunodeficiency virus 1 infection	15	2.60417	0.0128742	CALM3, PIK3R1, ABL282, AP1G1, ATM, GNG12, ABL287, BCL2L1, B2M, CALR, ATP6V0B6, AKT2, AP1S2, CALM2, RAC1	279	212	8205	2.0808	0.974448	0.0867473	0.0711144
hsa04014:Ras signaling pathway	16	2.77778	0.0141518	CALM3, RRAS2, SHOC2, PIK3R1, ABL2, ABL282, IGF1R, GNG12, ABL287, BCL2L1, ATP6V0B6, AKT2, RAB5C, CALM2, RAC1, RAB5B	279	236	8205	1.9938	0.982289	0.0931383	0.0763536
hsa04962:Vasopressin-regulated water reabsorption	6	1.04167	0.0158877	ARHGDIA, ABL278, DCTN5, ADCY9, RAB5C, RAB5B	279	44	8205	4.01026	0.989244	0.101003	0.0828011
hsa04934:Cushing syndrome	12	2.08333	0.0160606	CDK4, CCND1, GSK3B, ABL278, 10ABL2, ACVR1B34, CDKN1A, ADCY9, FZD6, APC2, CDK6, ASH2L	279	155	8205	2.2768	0.989766	0.101003	0.0828011
hsa04150:mTOR signaling pathway	12	2.08333	0.0167773	GSK3B, PIK3R1, GRB10, PRKAA1, FZD6, FLCN, CLIP1, DEPTOR, AKT2, PDPK1, IGF1R, CAMK40	279	156	8205	2.2622	0.991673	0.101205	0.082967
hsa04713:Circadian entrainment	9	1.5625	0.016808	CALM3, GNG12, ABL278, PER1, ABL287, ADCY9, ABL282, KCNJ6, CALM2	279	97	8205	2.72863	0.991746	0.101205	0.082967
hsa05206:MicroRNAs in cancer	19	3.29861	0.017874	DICER1, PIK3R1, ACVR1B34, CDK6, 80ACVR1B, MCL1, ATM, BRCA1, BCL2L11, CCND1, MYC, 10ABL2, CDKN1A, APC2, ATP6V0B6, MMP16, ZEB1, SOX4, ZEB2	279	310	8205	1.80246	0.993928	0.103973	0.0852362
hsa04213:Longevity regulating pathway - multiple species	7	1.21528	0.0180025	PIK3R1, HSPA1B, PRKAA1, ADCY9, HSPA6, AKT2, IGF1R	279	62	8205	3.32033	0.994149	0.103973	0.0852362
hsa04915:Estrogen signaling pathway	11	1.90972	0.0185955	CALM3, ABL278, PIK3R1, HSPA1B, BIRC56, ADCY9, HSPA6, KCNJ6, BIRC50, AKT2, CALM2	279	138	8205	2.34416	0.995068	0.10525	0.086283
hsa05217:Basal cell carcinoma	7	1.21528	0.0193511	SMO, GSK3B, CDKN1A, HHIP, FZD6, PTCH2, APC2	279	63	8205	3.26762	0.996034	0.10738	0.0880285
hsa04152:AMPK signaling pathway	10	1.73611	0.0214258	PPP2R1B, CCND1, PIK3R1, PRKAA1, PFKP, AKT2, EEF2, PDPK1, IGF1R, CCNA2	279	121	8205	2.43046	0.997822	0.116606	0.0955922
hsa04215:Apoptosis - multiple species	5	0.868056	0.0219854	BCL2L11, BIRC5, BCL2L1, ABL2113, PMAIP1	279	32	8205	4.59509	0.998148	0.117394	0.096238
hsa04012:ErbB signaling pathway	8	1.38889	0.0247732	GSK3B, PIK3R1, MYC, 10ABL2, CDKN1A, ABL2, ATP6V0B6, AKT2	279	85	8205	2.76787	0.999174	0.12983	0.106433
hsa05207:Chemical carcinogenesis - receptor activation	14	2.43056	0.0279368	PIK3R1, BIRC50, ADRB1, CCND1, ABL278, BIRC5, KPNA2, MYC, BIRC56, PAQR5, ADCY9, KPNA5, AKT2, BCL6	279	212	8205	1.94208	0.999671	0.143747	0.117842
hsa05226:Gastric cancer	11	1.90972	0.0297888	CCND1, GSK3B, PIK3R1, MYC, 10ABL2, ACVR1B34, CDKN1A, SMAD4, FZD6, APC2, AKT2	279	149	8205	2.1711	0.999808	0.15054	0.123411
hsa05417:Lipid and atherosclerosis	14	2.43056	0.0308355	CALM3, PIK3R1, HSPA6, BIRC50, POU2F3, PDPK1, GSK3B, HSPA1B, BIRC56, BCL2L1, VAV3, AKT2, CALM2, RAC1	279	215	8205	1.91498	0.999859	0.152898	0.125344
hsa04066:HIF-1 signaling pathway	9	1.5625	0.031336	PIK3R1, 10ABL2, CDKN1A, ALDOA, MKNK2, PFKP, ATP6V0B6, AKT2, IGF1R	279	109	8205	2.42823	0.999878	0.152898	0.125344
hsa05218:Melanoma	7	1.21528	0.0346685	CDK4, CCND1, PIK3R1, CDKN1A, CDK6, AKT2, IGF1R	279	72	8205	2.85917	0.999954	0.166291	0.136323
hsa04921:Oxytocin signaling pathway	11	1.90972	0.0361993	CALM3, CCND1, ABL278, CDKN1A, PRKAA1, ADCY9, KCNJ6, EEF2, ACTG1, CAMK4, CALM2	279	154	8205	2.10061	0.999971	0.17074	0.13997
hsa05160:Hepatitis C	11	1.90972	0.0404758	CDK4, PPP2R1B, CCND1, GSK3B, PIK3R1, MYC, CDKN1A, YWHAE, IFNAR2, CDK6, AKT2	279	157	8205	2.06048	0.999992	0.187781	0.153941
hsa04350:TGF-beta signaling pathway	8	1.38889	0.0418558	PPP2R1B, INHBA, LEFTY1, MYC, SMAD4, BMP8B, ACVR1B, SMAD7	279	95	8205	2.47651	0.999994	0.191052	0.156622
hsa05418:Fluid shear stress and atherosclerosis	10	1.73611	0.0462492	CALM3, PIK3R1, BIRC56, PRKAA1, BIRC50, AKT2, ACTG1, ADAR65, CALM2, RAC1	279	139	8205	2.11573	0.999998	0.207754	0.170314
hsa04612:Antigen processing and presentation	7	1.21528	0.0483064	HSPA1B, BIRC56, B2M, CALR, HSPA6, BIRC50, CTSB	279	78	8205	2.63923	0.999999	0.213605	0.175111
hsa01521:EGFR tyrosine kinase inhibitor resistance	7	1.21528	0.0508598	BCL2L11, GSK3B, PIK3R1, BCL2L1, ATP6V0B6, AKT2, IGF1R	279	79	8205	2.60583	1	0.221436	0.18153
hsa04919:Thyroid hormone signaling pathway	9	1.5625	0.0527558	CCND1, GSK3B, PIK3R1, MYC, PFKP, ATP6V0B6, AKT2, ACTG1, PDPK1	279	121	8205	2.18742	1	0.22621	0.185445
hsa02010:ABC transporters	5	0.868056	0.0649664	ABCC6, ABCB5, ABCG2, ABCC5, ABCB11	279	45	8205	3.26762	1	0.27441	0.224958
hsa04664:Fc epsilon RI signaling pathway	6	1.04167	0.0799381	PIK3R1, VAV3, ATP6V0B6, AKT2, PDPK1, RAC1	279	68	8205	2.59488	1	0.332684	0.27273
hsa05230:Central carbon metabolism in cancer	6	1.04167	0.0880158	PIK3R1, MYC, PFKP, AKT2, PKM, CAMK40	279	70	8205	2.52074	1	0.353103	0.28947
hsa05110:Vibrio cholerae infection	5	0.868056	0.0883208	ABL278, ADCY9, ATP6V0B, ATP6V0B6, ACTG1	279	50	8205	2.94086	1	0.353103	0.28947
hsa04725:Cholinergic synapse	8	1.38889	0.0885877	GNG12, PIK3R1, ABL287, ADCY9, ABL282, KCNJ6, AKT2, CAMK4	279	113	8205	2.08202	1	0.353103	0.28947
hsa05322:Systemic lupus erythematosus	9	1.5625	0.0903857	HIST1H2BE, H2BC3, H3-5, H2AZ1, H3C14, H3C15, HIST1H2AH, H3-3B, H3C4	279	136	8205	1.94616	1	0.355266	0.291243
hsa04520:Adherens junction	6	1.04167	0.0922087	SMAD4, WASL, ACTG1, SNAI1, RAC1, IGF1R	279	71	8205	2.48523	1	0.357467	0.293047
hsa04714:Thermogenesis	13	2.25694	0.0953733	PRKAA1, COX10, FRS2, COX20, ARID1B, 6ARHGAP1, ABL278, ADCY9, BMP8B, NDUFA4, ACTG1, SMARCD1, ATP5MC3	279	232	8205	1.6479	1	0.364137	0.298515
hsa04137:Mitophagy - animal	6	1.04167	0.0965027	RRAS2, BCL2L1, RPS27A, UBB, ATG9A, PGAM5	279	72	8205	2.45072	1	0.364137	0.298515
hsa05161:Hepatitis B	10	1.73611	0.0989112	PIK3R1, BIRC5, MYC, DDX3X, ACVR1B34, CDKN1A, PCNA, SMAD4, AKT2, CCNA2	279	162	8205	1.81535	1	0.366518	0.300467
hsa03410:Base excision repair	4	0.694444	0.099724	10ACTG14, PCNA, HMGB1, APEX1	279	33	8205	3.56468	1	0.366518	0.300467

## Sheet: Table S8_MSigDB_hallmarks
Supplementary Table S8. DAVID and ShinyGO fold enrichment analysis of CMC and non-CMC targets in Gene Ontology (BP), DisGeNET, Reactome pathways, KEGG pathways terms, and MSigDB hallmarks
Legend: each tab shows the results for CMC (above) and non-CMC (below) targets; the enrichment results of Gene Ontology (BP), DisGeNET, Reactome pathways, KEGG pathways terms, and MSigDB hallmarks are shown in the separate tabs
CMC
Hallmark MSigDB	nGenes	Pathway Genes	Fold Enrichment	Enrichment FDR	URL	Genes
Apoptosis	18	161	15.3531	7.49705e-15	http://www,gsea-msigdb,org/gsea/msigdb/cards/HALLMARK_APOPTOSIS	ERBB3 SMAD7 CCND1 CDKN1B CCND2 CDKN1A BCL2L2 ERBB2 MCL1 RHOB SLC20A1 PDCD4 BCL2L11 BTG2 HMGB2 WEE1 RELA TXNIP
E2F Targets	16	200	10.986	3.68509e-11	http://www,gsea-msigdb,org/gsea/msigdb/cards/HALLMARK_E2F_TARGETS	SMC1A BIRC5 EZH2 CDKN1B CDKN1A DEK DNMT1 CDK4 MYC HMGA1 TP53 HMGB2 WEE1 PLK1 KPNA2 NAP1L1
UV Response Dn	14	143	13.4444	4.09843e-11	http://www,gsea-msigdb,org/gsea/msigdb/cards/HALLMARK_UV_RESPONSE_DN	SNAI2 SMAD7 MET SERPINE1 NFKB1 CDKN1B F3 MYC IGF1R ERBB2 MMP16 KIT TGFBR2 IRS1
TNFa Signaling Via NFKB	14	199	9.66108	2.13832e-09	http://www,gsea-msigdb,org/gsea/msigdb/cards/HALLMARK_TNFA_SIGNALING_VIA_NFKB	SERPINE1 NFKB1 CCND1 VEGFA F3 CDKN1A MYC MCL1 RHOB TNIP1 BTG2 CEBPB RELA SOCS3
G2M Checkpoint	14	198	9.70987	2.13832e-09	http://www,gsea-msigdb,org/gsea/msigdb/cards/HALLMARK_G2M_CHECKPOINT	SMC1A BIRC5 HIF1A EZH2 CCND1 CDKN1B E2F3 CDK4 MYC HMGA1 CCNA2 PLK1 KIF5B KPNA2
Inflammatory Response	11	200	7.55289	1.98984e-06	http://www,gsea-msigdb,org/gsea/msigdb/cards/HALLMARK_INFLAMMATORY_RESPONSE	P2RX7 HIF1A MET SERPINE1 NFKB1 SLC11A2 F3 CDKN1A MYC BTG2 RELA
PI3K AKT mTOR Signaling	8	105	10.4629	6.71752e-06	http://www,gsea-msigdb,org/gsea/msigdb/cards/HALLMARK_PI3K_AKT_MTOR_SIGNALING	GSK3B PFN1 CDKN1B CDKN1A VAV3 CDK4 RAC1 EGFR
P53 Pathway	10	200	6.86627	1.25833e-05	http://www,gsea-msigdb,org/gsea/msigdb/cards/HALLMARK_P53_PATHWAY	CCND2 CDKN1A ISCU RB1 TP53 BTG2 IRAK1 SOCS1 SP1 TXNIP
Hypoxia	9	200	6.17964	7.64636e-05	http://www,gsea-msigdb,org/gsea/msigdb/cards/HALLMARK_HYPOXIA	RORA SERPINE1 CDKN1B VEGFA F3 CDKN1A EFNA3 EGFR BCL2
MYC Targets V1	9	199	6.21069	7.64636e-05	http://www,gsea-msigdb,org/gsea/msigdb/cards/HALLMARK_MYC_TARGETS_V1	HSP90AB1 DEK CDK4 MYC HDGF CCNA2 KPNA2 NAP1L1 VDAC1
Wnt Beta Catenin Signaling	4	42	13.0786	0.00102298	http://www,gsea-msigdb,org/gsea/msigdb/cards/HALLMARK_WNT_BETA_CATENIN_SIGNALING	CCND2 MYC TP53 AXIN2
Interferon Gamma Response	7	199	4.83054	0.00231811	http://www,gsea-msigdb,org/gsea/msigdb/cards/HALLMARK_INTERFERON_GAMMA_RESPONSE	HIF1A NFKB1 CDKN1A LATS2 SOCS3 SOCS1 TXNIP
IL2 STAT5 Signaling	7	199	4.83054	0.00231811	http://www,gsea-msigdb,org/gsea/msigdb/cards/HALLMARK_IL2_STAT5_SIGNALING	RORA CCND2 MYC IGF1R RHOB BCL2 SOCS1
Hedgehog Signaling	3	36	11.4438	0.00745723	http://www,gsea-msigdb,org/gsea/msigdb/cards/HALLMARK_HEDGEHOG_SIGNALING	CDK6 VEGFA NRP2
Mitotic Spindle	6	197	4.1825	0.00899262	http://www,gsea-msigdb,org/gsea/msigdb/cards/HALLMARK_MITOTIC_SPINDLE	SMC1A FSCN1 BIRC5 BCL2L11 PLK1 KIF5B
Estrogen Response Early	6	200	4.11976	0.00899262	http://www,gsea-msigdb,org/gsea/msigdb/cards/HALLMARK_ESTROGEN_RESPONSE_EARLY	CCND1 MYB MYC IGF1R ENDOD1 BCL2
Complement	6	199	4.14046	0.00899262	http://www,gsea-msigdb,org/gsea/msigdb/cards/HALLMARK_COMPLEMENT	SERPINE1 PFN1 F3 ZEB1 PCSK9 CEBPB
Heme Metabolism	6	197	4.1825	0.00899262	http://www,gsea-msigdb,org/gsea/msigdb/cards/HALLMARK_HEME_METABOLISM	SLC11A2 LMO2 HDGF ENDOD1 BACH1 BTG2
TGF Beta Signaling	3	54	7.62918	0.0173508	http://www,gsea-msigdb,org/gsea/msigdb/cards/HALLMARK_TGF_BETA_SIGNALING	SMAD7 SERPINE1 SLC20A1
MYC Targets V2	3	58	7.10303	0.0200764	http://www,gsea-msigdb,org/gsea/msigdb/cards/HALLMARK_MYC_TARGETS_V2	CDK4 MYC PLK1
Epithelial Mesenchymal Transition	5	200	3.43313	0.0344204	http://www,gsea-msigdb,org/gsea/msigdb/cards/HALLMARK_EPITHELIAL_MESENCHYMAL_TRANSITION	SNAI2 SERPINE1 VEGFA RHOB COL4A1
Coagulation	4	138	3.98044	0.0386228	http://www,gsea-msigdb,org/gsea/msigdb/cards/HALLMARK_COAGULATION	SERPINE1 F3 ISCU RAC1
Angiogenesis	2	36	7.62918	0.0564865	http://www,gsea-msigdb,org/gsea/msigdb/cards/HALLMARK_ANGIOGENESIS	VEGFA CCND2
Pancreas Beta Cells	2	40	6.86627	0.0657712	http://www,gsea-msigdb,org/gsea/msigdb/cards/HALLMARK_PANCREAS_BETA_CELLS	LMO2 FOXO1
Unfolded Protein Response	3	112	3.67836	0.0894646	http://www,gsea-msigdb,org/gsea/msigdb/cards/HALLMARK_UNFOLDED_PROTEIN_RESPONSE	VEGFA KIF5B CEBPB
Estrogen Response Late	4	200	2.74651	0.0901539	http://www,gsea-msigdb,org/gsea/msigdb/cards/HALLMARK_ESTROGEN_RESPONSE_LATE	CCND1 MYB PDCD4 BCL2
Apical Junction	4	200	2.74651	0.0901539	http://www,gsea-msigdb,org/gsea/msigdb/cards/HALLMARK_APICAL_JUNCTION	FSCN1 PFN1 EGFR IRS1
mTORC1 Signaling	4	199	2.76031	0.0901539	http://www,gsea-msigdb,org/gsea/msigdb/cards/HALLMARK_MTORC1_SIGNALING	GSK3B CDKN1A BTG2 PLK1
Glycolysis	4	198	2.77425	0.0901539	http://www,gsea-msigdb,org/gsea/msigdb/cards/HALLMARK_GLYCOLYSIS	MET VEGFA EFNA3 EGFR
Allograft Rejection	4	200	2.74651	0.0901539	http://www,gsea-msigdb,org/gsea/msigdb/cards/HALLMARK_ALLOGRAFT_REJECTION	HIF1A CCND2 EGFR SOCS1
UV Response Up	3	158	2.60744	0.161286	http://www,gsea-msigdb,org/gsea/msigdb/cards/HALLMARK_UV_RESPONSE_UP	RHOB BCL2L11 BTG2
IL6 JAK STAT3 Signaling	2	86	3.19361	0.186754	http://www,gsea-msigdb,org/gsea/msigdb/cards/HALLMARK_IL6_JAK_STAT3_SIGNALING	SOCS3 SOCS1
non-CMC
Hallmark MSigDB	nGenes	Pathway Genes	Fold Enrichment	Enrichment FDR	URL	Genes
TNFa Signaling Via NFKB	19	199	4.05308	4.73387e-06	http://www,gsea-msigdb,org/gsea/msigdb/cards/HALLMARK_TNFA_SIGNALING_VIA_NFKB	B4GALT1 NFAT5 CCND1 BCL6 KYNU F3 INHBA CDKN1A KLF2 KDM6B BHLHE40 IL6ST MYC TUBB2A MCL1 BTG2 CCNL1 EIF1 YRDC
E2F Targets	19	200	4.03281	4.73387e-06	http://www,gsea-msigdb,org/gsea/msigdb/cards/HALLMARK_E2F_TARGETS	BRCA1 MRE11 POLD3 BIRC5 ORC6 CDKN1B CDCA3 CKS2 CDKN1A RAN PCNA SYNCRIP CDK4 PAN2 MYC GINS4 H2AZ1 RAD21 KPNA2
MYC Targets V1	19	199	4.05308	4.73387e-06	http://www,gsea-msigdb,org/gsea/msigdb/cards/HALLMARK_MYC_TARGETS_V1	IFRD1 KARS1 HSP90AB1 APEX1 EIF4H SRM ETF1 SNRPB2 RAN PCNA SYNCRIP CDK4 MYC HDGF CCNA2 G3BP1 HNRNPU H2AZ1 KPNA2
G2M Checkpoint	18	198	3.85915	1.34435e-05	http://www,gsea-msigdb,org/gsea/msigdb/cards/HALLMARK_G2M_CHECKPOINT	BIRC5 ORC6 SLC7A5 CCND1 CDKN1B CKS2 SYNCRIP CDK4 MYC CCNA2 G3BP1 HNRNPU H2AZ1 RAD21 KIF5B KPNA2 PURA HMGN2
Apoptosis	16	161	4.2187	1.34435e-05	http://www,gsea-msigdb,org/gsea/msigdb/cards/HALLMARK_APOPTOSIS	BRCA1 DNAJA1 SMAD7 CCND1 CDKN1B ETF1 CDKN1A PMAIP1 MCL1 BCL2L11 ANKH BTG2 BCL2L1 SATB1 GPX1 TXNIP
Unfolded Protein Response	13	112	4.92731	1.92863e-05	http://www,gsea-msigdb,org/gsea/msigdb/cards/HALLMARK_UNFOLDED_PROTEIN_RESPONSE	SLC7A5 FKBP14 CNOT6 SSR1 DNAJB9 EDEM1 PSAT1 TUBB2A EIF4A2 EEF2 KIF5B NABP1 CALR
PI3K AKT mTOR Signaling	11	105	4.44721	0.000259505	http://www,gsea-msigdb,org/gsea/msigdb/cards/HALLMARK_PI3K_AKT_MTOR_SIGNALING	GSK3B MKNK2 PFN1 CDKN1B CDKN1A VAV3 CDK4 PPP2R1B ARHGDIA CAMK4 CALR
Estrogen Response Early	14	200	2.97155	0.00177718	http://www,gsea-msigdb,org/gsea/msigdb/cards/HALLMARK_ESTROGEN_RESPONSE_EARLY	CA12 B4GALT1 ABLIM1 SLC7A5 CCND1 BHLHE40 IL6ST MYC IGF1R ABHD2 PMAIP1 DEPTOR ADCY9 AFF1
mTORC1 Signaling	13	199	2.77316	0.00490465	http://www,gsea-msigdb,org/gsea/msigdb/cards/HALLMARK_MTORC1_SIGNALING	IFRD1 GSK3B SLC7A5 ETF1 CDKN1A SSR1 BHLHE40 EDEM1 PSAT1 ALDOA BTG2 CALR INSIG1
UV Response Dn	10	143	2.96858	0.0101553	http://www,gsea-msigdb,org/gsea/msigdb/cards/HALLMARK_UV_RESPONSE_DN	SMAD7 CDKN1B F3 DMAC2L BHLHE40 LAMC1 MYC IGF1R MMP16 INSIG1
Androgen Response	8	99	3.43036	0.0103171	http://www,gsea-msigdb,org/gsea/msigdb/cards/HALLMARK_ANDROGEN_RESPONSE	B4GALT1 CDK6 CCND1 DNAJB9 ABHD2 ANKH ELK4 INSIG1
Hypoxia	11	200	2.33479	0.0258095	http://www,gsea-msigdb,org/gsea/msigdb/cards/HALLMARK_HYPOXIA	PFKP CA12 CDKN1B F3 NAGK CDKN1A BCAN BHLHE40 ADM ALDOA RBPJ
Interferon Gamma Response	11	199	2.34652	0.0258095	http://www,gsea-msigdb,org/gsea/msigdb/cards/HALLMARK_INTERFERON_GAMMA_RESPONSE	PFKP CDKN1A IRF4 SECTM1 LATS2 BANK1 IFNAR2 ADAR CMKLR1 APOL6 TXNIP
Complement	11	199	2.34652	0.0258095	http://www,gsea-msigdb,org/gsea/msigdb/cards/HALLMARK_COMPLEMENT	DGKG PFN1 KYNU F3 ZEB1 CALM3 PCSK9 CD55 GMFB CALM1 ADRA2B
KRAS Signaling Up	11	200	2.33479	0.0258095	http://www,gsea-msigdb,org/gsea/msigdb/cards/HALLMARK_KRAS_SIGNALING_UP	PRDM1 AKT2 STRN PTBP2 INHBA BTBD3 ANKH CMKLR1 SATB1 YRDC H2BC3
Mitotic Spindle	10	197	2.15486	0.0520071	http://www,gsea-msigdb,org/gsea/msigdb/cards/HALLMARK_MITOTIC_SPINDLE	RABGAP1 BIRC5 SUN2 WASL CLIP1 LRPPRC ARHGDIA BCL2L11 KIF5B CDC42EP4
Apical Surface	4	44	3.85915	0.0520071	http://www,gsea-msigdb,org/gsea/msigdb/cards/HALLMARK_APICAL_SURFACE	BRCA1 B4GALT1 PCSK9 GAS1
Inflammatory Response	10	200	2.12253	0.0520071	http://www,gsea-msigdb,org/gsea/msigdb/cards/HALLMARK_INFLAMMATORY_RESPONSE	F3 INHBA CDKN1A SELENOS ACVR1B MYC ADM BTG2 CMKLR1 CD55
P53 Pathway	10	200	2.12253	0.0520071	http://www,gsea-msigdb,org/gsea/msigdb/cards/HALLMARK_P53_PATHWAY	DNTTIP2 MKNK2 ABCC5 CDKN1A PCNA ACVR1B BTG2 BLCAP ZMAT3 TXNIP
Notch Signaling	3	32	3.97975	0.0933657	http://www,gsea-msigdb,org/gsea/msigdb/cards/HALLMARK_NOTCH_SIGNALING	DTX4 CCND1 HEYL
Adipogenesis	9	199	1.91988	0.106863	http://www,gsea-msigdb,org/gsea/msigdb/cards/HALLMARK_ADIPOGENESIS	BAZ2A BCL6 RREB1 DNAJB9 DBT G3BP2 ALDOA NABP1 COL4A1
UV Response Up	7	158	1.88073	0.175905	http://www,gsea-msigdb,org/gsea/msigdb/cards/HALLMARK_UV_RESPONSE_UP	DNAJA1 AGO2 IL6ST ALDOA BCL2L11 HNRNPU BTG2
