# Supplementary material for: CMC: Cancer miRNA Census – a list of cancer-related miRNA genes
Source: Nucleic Acids Res. 2024 Jan 23;52(4):1628–44. doi: 10.1093/nar/gkae017 (PMC10899758; doi:10.1093/nar/gkae017)
Supplement: gkae017_Supplemental_Files [file gkae017_supplemental_files.zip › 231122_SuszynskaM_upplementary_TableS9.xlsx]

## Sheet: Table_S9
Supplementary Table S9. Summary of all characteristics of CMC miRNA genes
miRNA gene ID (HUGO)	miRNA precursor/locus ID (miRBase)	miRNA ID (miRBase)	miRNA precursor/locus ID (MirGeneDB)	oncogene (O)/tumor-suppressor (TS)	predominantly expressed miRNA (miRNA-strand balance)	top 3p miRNA targets (based on miRTarBase)	top 5p miRNA targets (based on miRTarBase)	CMC score	miRCancer POINTS [criterion I]	dbDEMC POINTS [criterion II]	oncomiRDB POINTS [criterion III]	consistency of associations POINTS [criterion IV]	cancer hallmarks POINTS [criterion V]	associated with hallmark Angiogenesis 1 (Angiogenesis, upregulated)	associated with hallmark Angiogenesis 2 (Angiogenesis)	associated with hallmark Angiogenesis 3 (Angiogenesis, MSigDB)	associated with hallmark Apoptosis 1 (Apoptosis, MSigDB)	associated with hallmark Apoptosis 2 (Apoptosis)	associated with hallmark DNA Repair (DNA repair, MSigDB)	associated with hallmark EMT (Epithelial mesenchymal transition, MSigDB)	associated with hallmark G2M Checkpoint (G2M checkpoint, MSigDB)	associated with hallmark Hypoxia 1 (Hypoxia, MSigDB)	associated with hallmark Hypoxia 2 (Hypoxia)	associated with hallmark IL2 STAT5 Signaling (IL2-STAT5 signalling, MSigDB)	associated with hallmark IL6 JAK STAT3 Signaling (IL6-JAK-STAT3 signalling, MSigDB)	associated with hallmark Immune (Immune invasion, upregulated)	associated with hallmark Inflammatory Response (Inflammatory response, MSigDB)	associated with hallmark Invasiveness (Invasiveness)	associated with hallmark KRAS Signaling Up (KRAS signalling, up, MSigDB)	associated with hallmark Oxidative Phosphorylation (Oxidative phosphorylation, MSigDB)	associated with hallmark p53 Pathway (p53 Pathway, MSigDB)	associated with hallmark PI3K AKT MTOR Signaling (PI3K-AKT-MTor signalling, MSigDB)	associated with hallmark Proliferation (Proliferation, upregulated)	associated with hallmark ROS Pathway (Reactive oxygen species pathway, MSigDB)	associated with hallmark TGF Beta Signaling (TGF-beta signalling, MSigDB)	associated with hallmark TNFa Signaling via NFKB (TNF-alpha signalling via NF-kappaB, MSigDB)	associated with hallmark Xenobiotic Metabolism (Xenobiotic metabolism, MSigDB)	KEGG "MicroRNAs in cancer" POINTS [criterion VI]	genetic evidence POINTS [criterion VII]	differentially expressed in Pan-cancer (Hamilton, Nat Commun, 2013)	differentially expressed in Colorectal cancer (Vishnubalaji, Cell Death Dis, 2015)	differentially expressed in Gastric cancer (Oh, Clin Cancer Res, 2011)	differentially expressed in Head and neck cancer (Koshizuka, Oncotarget, 2017)	differentially expressed in Kidney cancer (Wach, Br J Cancer, 2013)	differentially expressed in Melanoma (Kozubek, PLoS One, 2013)	differentially expressed in Ovarian cancer (Krasniqi, Biomark Res, 2021)	differentially expressed in Thyroid cancer (Mancikova, Modern Pathology, 2015)	attributed to Bladder cancer (Rev) (Yoshino, Nat Rev Urol, 2013)	attributed to Breast cancer (Rev) (van Schooneveld, Breast Cancer Research, 2015)
MIR100	hsa-mir-100	miR-100	Hsa-Mir-10-P2d	TS	5p		SMARCA5, PLK1	5	0.5	1	0.5	1	1	DOWN			UP		DOWN	UP		UP						UP		DOWN	DOWN				UP		UP	1		DOWN	DOWN		DOWN	DOWN	YES	DOWN		DOWN
MIR101-1	hsa-mir-101-1	miR-101	Hsa-Mir-101-P1-v1/v2	TS	3p	EZH2, MCL1		6	1	1	1	1	1			DOWN		DOWN		DOWN	DOWN		DOWN	UP	DOWN	UP				DOWN	DOWN	DOWN	DOWN	DOWN				1		DOWN						DOWN
MIR101-2	hsa-mir-101-2	miR-101	Hsa-Mir-101-P2-v1/v2	TS	3p	EZH2, MCL1		6	1	1	1	1	1			DOWN		DOWN		DOWN	DOWN		DOWN	UP	DOWN	UP				DOWN	DOWN	DOWN	DOWN	DOWN				1		DOWN						DOWN
MIR103A1	hsa-mir-103a-1	miR-103a	Hsa-Mir-103-P4	O	3p	AXIN2, DICER1		3		0.5	0.5		1					UP										DOWN										1				UP
MIR103A2	hsa-mir-103a-2	miR-103a	Hsa-Mir-103-P2	O	3p	AXIN2, DICER1		3		0.5	0.5		1					UP										DOWN										1				UP
MIR106A	hsa-mir-106a	miR-106a	Hsa-Mir-17-P1c		5p		MYLIP, RB1	2	0.5	0.5			1			DOWN					UP								DOWN		DOWN		UP	DOWN	DOWN					UP
MIR106B	hsa-mir-106b	miR-106b	Hsa-Mir-17-P1d	O	5p		CDKN1A, BCL2L11	5	0.5	1	0.5	1	1		DOWN		DOWN		UP	DOWN	UP	DOWN			DOWN		DOWN		DOWN	DOWN			UP				DOWN	1			UP		UP
MIR107	hsa-mir-107	miR-107	Hsa-Mir-103-P1		3p	CDK6, DICER1		3	0.5		0.5		1											DOWN				DOWN	DOWN						DOWN		DOWN	1				UP
MIR10A	hsa-mir-10a	miR-10a	Hsa-Mir-10-P1c-v1/v2		5p		KCTD11, RORA	3	0.5		0.5		1										DOWN														UP	1					DOWN	DOWN
MIR10B	hsa-mir-10b	miR-10b	Hsa-Mir-10-P1b-v1/v2		5p		HOXD10, BCL2L11	5	1	1	1		1	DOWN	UP																	UP						1		DOWN		DOWN	DOWN	DOWN		DOWN			UP
MIR1-1	hsa-mir-1-1	miR-1	Hsa-Mir-1-P3	TS	3p	PTMA, MET		4	0.5	0.5	1	1																										1			DOWN		DOWN			DOWN		DOWN
MIR1-2	hsa-mir-1-2	miR-1	Hsa-Mir-1-P1	TS	3p	PTMA, MET		4	0.5	0.5	1	1																										1		DOWN	DOWN		DOWN			DOWN		DOWN
MIR122	hsa-mir-122	miR-122	Hsa-Mir-122		5p		CLIC4, OSBPL10	3.5	0.5		1																											1	1
MIR124-1	hsa-mir-124-1	miR-124	Hsa-Mir-124-P2-v1/v2		3p	CDK4, SLC16A1		3	1		1																											1						DOWN
MIR124-2	hsa-mir-124-2	miR-124	Hsa-Mir-124-P1-v1/v2		3p	CDK4, SLC16A1		3	1		1																											1						DOWN
MIR124-3	hsa-mir-124-3	miR-124	Hsa-Mir-124-P3-v1/v2		3p	CDK4, SLC16A1		3	1		1																											1						DOWN
MIR125A	hsa-mir-125a	miR-125a	Hsa-Mir-10-P3b	TS	5p		ERBB3, GOLGA8A	4	0.5	1	0.5		1								DOWN		DOWN										DOWN					1		DOWN	DOWN	DOWN	DOWN	DOWN		DOWN
MIR125B1	hsa-mir-125b-1	miR-125b	Hsa-Mir-10-P3d		5p		TP53INP1, TP53	4	1	1	1																											1		DOWN	DOWN	UP	DOWN			DOWN		DOWN	DOWN
MIR125B2	hsa-mir-125b-2	miR-125b	Hsa-Mir-10-P3c		5p		TP53INP1, TP53	4	1	1	1																											1			DOWN	UP	DOWN			DOWN		DOWN	DOWN
MIR126	hsa-mir-126	miR-126	Hsa-Mir-126-P2-v1/v2/v3		5p/3p	VEGFA, CRK	NAPG, MBD2	5	1	1	1		1	UP	UP					DOWN																		1					DOWN	DOWN	YES	DOWN			DOWN
MIR128-1	hsa-mir-128-1	miR-128	Hsa-Mir-128-P2		3p	BMI1, HOXA10		3.5	0.5	0.5	0.5		1			DOWN	DOWN			DOWN		DOWN						DOWN	DOWN				UP		DOWN			1
MIR128-2	hsa-mir-128-2	miR-128	Hsa-Mir-128-P1		3p	BMI1, HOXA10		3.5	0.5	0.5	0.5		1			DOWN	DOWN			DOWN		DOWN						DOWN	DOWN				UP		DOWN			1
MIR129-1	hsa-mir-129-1	miR-129	Hsa-Mir-129-P2	TS	5p		SOX4, ANKEF1	2.5	0.5	0.5	0.5																											1			DOWN
MIR129-2	hsa-mir-129-2	miR-129	Hsa-Mir-129-P1	TS	5p		SOX4, ANKEF1	2.5	0.5	0.5	0.5																											1			DOWN					DOWN
MIR130A	hsa-mir-130a	miR-130a	Hsa-Mir-130-P1c		3p	SMAD4, DICER1		2.5	0.5	0.5	0.5		1																			DOWN		DOWN			DOWN
MIR130B	hsa-mir-130b	miR-130b	Hsa-Mir-130-P4a		3p	DICER1, BTBD3		3	0.5	1	0.5		1						UP		UP					DOWN	DOWN	DOWN			DOWN		UP			DOWN				UP	UP				YES
MIR132	hsa-mir-132	miR-132	Hsa-Mir-132-P1		3p	VMP1, OCLN		2	0.5	0.5			1	UP	UP		UP			UP		UP		UP			UP	UP	UP							UP
MIR133A1	hsa-mir-133a-1	miR-133a	Hsa-Mir-133-P1-v1/v2	TS	3p	FSCN1, TAGLN2		4.5	1	0.5	1	1																										1		DOWN	DOWN		DOWN			DOWN		DOWN
MIR133A2	hsa-mir-133a-2	miR-133a	Hsa-Mir-133-P3-v1/v2	TS	3p	FSCN1, TAGLN2		4.5	1	0.5	1	1																										1		DOWN	DOWN		DOWN			DOWN		DOWN
MIR133B	hsa-mir-133b	miR-133b	Hsa-Mir-133-P2-v1/v2	TS	3p	BCL2L2, MCL1		3	0.5		0.5	1																										1		DOWN	DOWN					DOWN		DOWN
MIR135A1	hsa-mir-135a-1	miR-135a	Hsa-Mir-135-P1		5p		MYC, TXNIP	2	0.5		0.5																											1					DOWN
MIR135A2	hsa-mir-135a-2	miR-135a	Hsa-Mir-135-P2		5p		MYC, TXNIP	2	0.5		0.5																											1					DOWN
MIR135B	hsa-mir-135b	miR-135b	Hsa-Mir-135-P4	O	5p		TXNIP, XBP1P1	2.5	0.5	0.5	0.5																											1		UP	UP	UP
MIR137	hsa-mir-137	miR-137	Hsa-Mir-137-P1-v1/v2		3p	CDK6, SNRK		2.5	1		0.5																											1
MIR138-1	hsa-mir-138-1	miR-138	Hsa-Mir-138-P1	TS	5p		RHOC, DEK	2	1	0.5	0.5																																	DOWN
MIR138-2	hsa-mir-138-2	miR-138	Hsa-Mir-138-P2	TS	5p		RHOC, DEK	2	1	0.5	0.5																																	DOWN
MIR139	hsa-mir-139	miR-139	Hsa-Mir-139	TS	5p		MCL1, KPNA2	4	0.5	1	0.5	1	1	DOWN	UP			DOWN					DOWN										DOWN				UP			DOWN	DOWN	DOWN	DOWN	DOWN		DOWN
MIR140	hsa-mir-140	miR-140	Hsa-Mir-140-P1-v1/v2	TS	3p	DAZAP2, METRNL		4	0.5	1	0.5	1	1		UP								DOWN						UP				DOWN				UP			DOWN	DOWN		DOWN			DOWN
MIR141	hsa-mir-141	miR-141	Hsa-Mir-8-P2b		3p	ZEB2, ZEB1		4.5	1	1	0.5		1		DOWN									DOWN	DOWN													1					DOWN	DOWN
MIR142	hsa-mir-142	miR-142	Hsa-Mir-142-P1-v1/v2/v3/v4		5p/3p	ARNTL (BMAL1), HSPA1B	TGFBR2, AKAP11	4	0.5	1	0.5		1				UP							UP	UP	UP	UP		UP		UP	UP				UP	UP		1	UP		UP			YES
MIR143	hsa-mir-143	miR-143	Hsa-Mir-143	TS	3p	MAPK7, MYO6		6	1	1	1	1	1		UP	UP	UP			UP	UP		UP	UP														1		DOWN	DOWN		DOWN	DOWN		DOWN		DOWN
MIR144	hsa-mir-144	miR-144	Hsa-Mir-144-v1/v2	TS	5p/3p	ZFX, ANKRD11	FAM217B, ZNF529	3	0.5	1	0.5		1		UP				DOWN			UP						UP					DOWN			UP							DOWN		DOWN
MIR145	hsa-mir-145	miR-145	Hsa-Mir-145	TS	5p		FSCN1, IRS1	6	1	1	1	1	1		UP					UP								UP										1		DOWN	DOWN		DOWN	DOWN		DOWN		DOWN
MIR146A	hsa-mir-146a	miR-146a	Hsa-Mir-146-P4		5p		IRAK1, TRAF6	3.5	0.5		1		1				UP							UP	UP	UP	UP		UP		UP					UP	UP	1					DOWN		YES
MIR146B	hsa-mir-146b	miR-146b	Hsa-Mir-146-P1		5p		KCTD15, MMP16	2.5	0.5	0.5	0.5		1			UP	UP							UP	UP	UP	UP	UP	UP							UP						UP					UP		DOWN
MIR148A	hsa-mir-148a	miR-148a	Hsa-Mir-148-P1		3p	DNMT1, BTBD3		3	1	0.5	0.5		1	UP	UP	DOWN	DOWN	UP		DOWN		DOWN						DOWN			DOWN	UP		UP	DOWN	DOWN	UP					DOWN	DOWN			DOWN
MIR148B	hsa-mir-148b	miR-148b	Hsa-Mir-148-P4		3p	BTBD3, MAP3K9		2	0.5		0.5		1							DOWN						UP																					UP
MIR149	hsa-mir-149	miR-149	Hsa-Mir-149		5p		HM13, KIAA0101 (PCLAF)	2		0.5	0.5		1		DOWN																			UP							DOWN		UP	DOWN		UP
MIR150	hsa-mir-150	miR-150	Hsa-Mir-150		5p		MYB, P2RX7	4	1	0.5	0.5		1		UP		UP							UP	UP	UP	UP		UP			UP				UP		1			DOWN		DOWN	DOWN	YES	UP/DOWN	DOWN
MIR152	hsa-mir-152	miR-152	Hsa-Mir-148-P3		3p	DNMT1, BTBD3		3	0.5		0.5		1						DOWN	UP																		1					UP
MIR155	hsa-mir-155	miR-155	Hsa-Mir-155	O	5p		CEBPB, BACH1	5.5	1	0.5	1	1	1				UP				UP			UP	UP	UP	UP		UP			UP				UP		1											UP
MIR15A	hsa-mir-15a	miR-15a	Hsa-Mir-15-P1a		5p		VEGFA, BCL2	5	0.5	0.5	1		1		UP/DOWN	UP/DOWN	DOWN	UP/DOWN	UP/DOWN	DOWN	UP/DOWN	DOWN		DOWN	UP/DOWN	UP/DOWN	UP/DOWN	DOWN	DOWN	UP/DOWN	UP/DOWN	UP/DOWN		UP/DOWN	DOWN	UP/DOWN		1	1			UP
MIR15B	hsa-mir-15b	miR-15b	Hsa-Mir-15-P1b		5p		VEGFA, SMAD7	4	0.5	1	0.5		1		DOWN				UP		UP		UP					DOWN	DOWN	UP	DOWN		UP					1							YES
MIR16-1	hsa-mir-16-1	miR-16	Hsa-Mir-15-P2a		5p		BCL2, VEGFA	6	1	1	1		1	UP/DOWN	DOWN	DOWN	UP/DOWN	UP/DOWN	UP/DOWN	DOWN	UP	DOWN	UP/DOWN	DOWN	UP/DOWN	UP/DOWN	DOWN	DOWN	DOWN	UP/DOWN	UP/DOWN	UP	UP/DOWN	UP/DOWN	UP/DOWN	DOWN	UP/DOWN	1	1			UP	DOWN			DOWN
MIR16-2	hsa-mir-16-2	miR-16	Hsa-Mir-15-P2b		5p		BCL2, VEGFA	5	1	1	1		1	UP/DOWN	DOWN	DOWN	UP/DOWN	UP/DOWN	UP/DOWN	DOWN	UP	DOWN	UP/DOWN	DOWN	UP/DOWN	UP/DOWN	DOWN	DOWN	DOWN	UP/DOWN	UP/DOWN	UP	UP/DOWN	UP/DOWN	UP/DOWN	DOWN	UP/DOWN	1				UP	DOWN			DOWN
MIR17	hsa-mir-17	miR-17	Hsa-Mir-17-P1a	O	5p		BCL2L11, CCND1	5	1	1	1		1	UP/DOWN	DOWN	UP/DOWN	DOWN	UP/DOWN	UP/DOWN	DOWN	UP	DOWN	UP/DOWN	DOWN	DOWN	UP/DOWN	DOWN	DOWN	DOWN	UP/DOWN	UP/DOWN	UP/DOWN	UP	UP/DOWN	UP/DOWN	DOWN	DOWN	1		UP	UP	UP						UP
MIR181A1	hsa-mir-181a-1	miR-181a	Hsa-Mir-181-P1a		5p		ATM, BCL2	5	1	1	1		1	DOWN	UP	UP	UP	UP		UP			DOWN	UP	UP	UP	UP		UP	DOWN			DOWN	DOWN	UP			1									UP
MIR181A2	hsa-mir-181a-2	miR-181a	Hsa-Mir-181-P1b		5p		ATM, BCL2	5	1	1	1		1	DOWN	UP	UP	UP	UP		UP			DOWN	UP	UP	UP	UP		UP	DOWN			DOWN	DOWN	UP			1									UP
MIR181B1	hsa-mir-181b-1	miR-181b	Hsa-Mir-181-P2a		5p		ATM, HSPA1B	4	0.5	0.5	1		1		UP															DOWN				DOWN				1							DOWN
MIR181B2	hsa-mir-181b-2	miR-181b	Hsa-Mir-181-P2b		5p		ATM, HSPA1B	4	0.5	0.5	1		1		UP															DOWN				DOWN				1							DOWN
MIR181C	hsa-mir-181c	miR-181c	Hsa-Mir-181-P1c		5p		HSPA1B, ZNF667	2.5			0.5		1					UP			DOWN		DOWN			DOWN				DOWN	DOWN	DOWN	DOWN	DOWN		DOWN	DOWN	1				DOWN
MIR182	hsa-mir-182	miR-182	Hsa-Mir-96-P2	O	5p		FOXO1, PFN1	4	1	1	1		1								DOWN																			UP	UP						UP	UP
MIR183	hsa-mir-183	miR-183	Hsa-Mir-96-P3-v1/v2	O	5p		ANKEF1, FOXO1	4.5	1	1	0.5		1										UP		DOWN	DOWN										DOWN		1		UP	UP						UP	UP
MIR18A	hsa-mir-18a	miR-18a	Hsa-Mir-17-P2a	O	5p		ATM, HIF1A	4	0.5	1	0.5		1	UP/DOWN	DOWN	UP/DOWN	DOWN	UP/DOWN	UP	UP/DOWN	UP/DOWN	UP/DOWN	UP/DOWN	DOWN	DOWN	UP/DOWN	DOWN	DOWN	DOWN	UP/DOWN	UP/DOWN	UP/DOWN	UP	UP/DOWN	UP/DOWN	UP		1		UP	UP	UP	UP
MIR192	hsa-mir-192	miR-192	Hsa-Mir-192-P2		5p		BCL2L11, FAM182B	3.5	0.5	0.5	0.5		1	DOWN	DOWN				DOWN	DOWN	DOWN		DOWN					DOWN			DOWN			UP	DOWN		UP	1		UP		UP
MIR193A	hsa-mir-193a	miR-193a	Hsa-Mir-193-P1b		5p/3p	MCL1, CTC1	PCSK9, RBBP6	2.5		1	0.5		1	UP								UP								DOWN						UP										DOWN
MIR193B	hsa-mir-193b	miR-193b	Hsa-Mir-193-P1a		3p	CCND1, KRAS		3		0.5	0.5		1		DOWN								UP										UP	UP				1				DOWN				DOWN
MIR194-1	hsa-mir-194-1	miR-194	Hsa-Mir-194-P1		5p		GIGYF1, IGF1R	3.5	0.5	0.5	0.5		1							DOWN	DOWN																	1						DOWN
MIR194-2	hsa-mir-194-2	miR-194	Hsa-Mir-194-P2		5p		GIGYF1, IGF1R	3.5	0.5	0.5	0.5		1							DOWN	DOWN																	1						DOWN
MIR195	hsa-mir-195	miR-195	Hsa-Mir-15-P2d	TS	5p		VEGFA, WEE1	4.5	1	1	0.5	1																										1		DOWN	DOWN		DOWN	DOWN	YES	DOWN		DOWN
MIR199A1	hsa-mir-199a-1	miR-199a	Hsa-Mir-199-P3-v1/v2/v3		3p	PAQR5, MTOR		5	1	1	1		1		UP	UP	UP		DOWN	UP		UP					UP	UP	UP	DOWN					UP			1				UP	DOWN	DOWN		DOWN
MIR199A2	hsa-mir-199a-2	miR-199a	Hsa-Mir-199-P1-v1/v2/v3		3p	PAQR5, MTOR		5	1	1	1		1		UP	UP	UP		DOWN	UP		UP					UP	UP	UP	DOWN					UP			1				UP	DOWN	DOWN		DOWN
MIR199B	hsa-mir-199b	miR-199b	Hsa-Mir-199-P2-v1/v2/v3		3p	PAQR5, MCOLN2		3		0.5	0.5		1			UP	UP			UP							UP	UP										1				UP	DOWN	DOWN
MIR19A	hsa-mir-19a	miR-19a	Hsa-Mir-19-P1a	O	3p	TGFBR2, SOCS1		5	1	0.5	0.5	1	1		DOWN		DOWN	UP/DOWN	UP/DOWN		UP	DOWN	UP/DOWN		DOWN		DOWN	DOWN	DOWN	DOWN	UP/DOWN		UP	DOWN	DOWN	DOWN	UP/DOWN	1		UP	UP	UP				DOWN
MIR19B1	hsa-mir-19b-1	miR-19b	Hsa-Mir-19-P2a		3p	TGFBR2, PTEN		4	0.5	1	0.5		1	UP/DOWN	DOWN	UP/DOWN	DOWN	UP/DOWN	UP/DOWN	DOWN	UP	DOWN	UP/DOWN	DOWN	DOWN	UP/DOWN	DOWN	DOWN	DOWN	DOWN	DOWN	UP/DOWN	UP	UP/DOWN	DOWN	DOWN	DOWN	1			UP			DOWN		DOWN
MIR19B2	hsa-mir-19b-2	miR-19b	Hsa-Mir-19-P2c		3p	TGFBR2, PTEN		4	0.5	1	0.5		1	UP/DOWN	DOWN	UP/DOWN	DOWN	UP/DOWN	UP/DOWN	DOWN	UP	DOWN	UP/DOWN	DOWN	DOWN	UP/DOWN	DOWN	DOWN	DOWN	DOWN	DOWN	UP/DOWN	UP	UP/DOWN	DOWN	DOWN	DOWN	1			UP					DOWN
MIR200A	hsa-mir-200a	miR-200a	Hsa-Mir-8-P2a		3p	ZEB2, ZEB1		4.5	0.5	1	1		1					UP																				1				UP		DOWN
MIR200B	hsa-mir-200b	miR-200b	Hsa-Mir-8-P1a		3p	ZEB2, ZEB1		4.5	0.5	1	1		1		DOWN			UP					DOWN					DOWN										1				UP	DOWN	DOWN
MIR200C	hsa-mir-200c	miR-200c	Hsa-Mir-8-P1b		3p	ZEB1, ZEB2		4.5	1	0.5	1		1		DOWN					DOWN																		1						DOWN	YES			UP
MIR203A	hsa-mir-203a	miR-203a	Hsa-Mir-203-v1/v2		3p	BMI1, SOCS3		4.5	1	0.5	1		1		DOWN				DOWN	DOWN											UP	UP		UP	UP			1			UP		DOWN	DOWN	DOWN
MIR204	hsa-mir-204	miR-204	Hsa-Mir-204-P2	TS	5p		SNAI2, BCL2	3	1	0.5	0.5	1																												DOWN				DOWN	DOWN	DOWN
MIR205	hsa-mir-205	miR-205	Hsa-Mir-205-P4		5p		ZEB1, ERBB3	5	1		1		1		DOWN								UP					UP			UP							1	1						DOWN				DOWN
MIR206	hsa-mir-206	miR-206	Hsa-Mir-1-P2	TS	3p	ESR1, MET		2	0.5		0.5																											1						DOWN					DOWN
MIR20A	hsa-mir-20a	miR-20a	Hsa-Mir-17-P4a	O	5p		CCND1, TGFBR2	4.5	1	1	0.5		1	UP/DOWN	DOWN	UP/DOWN	DOWN	UP/DOWN	UP/DOWN	DOWN	UP/DOWN	DOWN	UP/DOWN	DOWN	DOWN	DOWN	DOWN	DOWN	DOWN	DOWN	UP/DOWN	UP/DOWN	UP	UP/DOWN	UP/DOWN	DOWN	DOWN	1			UP	UP						UP
MIR21	hsa-mir-21	miR-21	Hsa-Mir-21	O	5p		PDCD4, PTEN	7	1	1	1	1	1	UP/DOWN	DOWN	UP	UP	UP/DOWN	UP/DOWN	UP	UP	UP	UP	UP	UP	UP	UP	UP	UP	DOWN	UP	UP/DOWN	UP	UP	UP	UP	UP	1	1	UP	UP	UP	UP	UP	YES		UP		UP
MIR210	hsa-mir-210	miR-210	Hsa-Mir-210	O	3p	ISCU, EFNA3		3.5	0.5	0.5	0.5		1	UP	DOWN						UP	UP	UP									UP						1		UP	UP			UP
MIR214	hsa-mir-214	miR-214	Hsa-Mir-214-v1/v2		3p	PTEN, CDK6		4	1	0.5	0.5		1							UP								UP										1		DOWN		UP		DOWN		DOWN
MIR215	hsa-mir-215	miR-215	Hsa-Mir-192-P1		5p		BCL2L11, FAM182B	2	0.5		0.5																											1				UP
MIR218-1	hsa-mir-218-1	miR-218	Hsa-Mir-218-P2	TS	5p		BIRC5, ROBO1	3	1	0.5	0.5		1		UP	UP				UP									UP								UP										DOWN
MIR218-2	hsa-mir-218-2	miR-218	Hsa-Mir-218-P4	TS	5p		BIRC5, ROBO1	3	1	0.5	0.5		1		UP	UP				UP									UP								UP
MIR22	hsa-mir-22	miR-22	Hsa-Mir-22-P1b		3p	C5orf24, CDKN1A		2.5	0.5	0.5	0.5		1	UP/DOWN	UP	UP/DOWN	UP	DOWN	UP/DOWN	UP	DOWN	UP	UP/DOWN	UP/DOWN	UP	UP/DOWN	UP	UP	UP/DOWN	UP	UP	UP/DOWN	UP/DOWN	UP	UP/DOWN	UP	UP
MIR221	hsa-mir-221	miR-221	Hsa-Mir-221-P2a		3p	CDKN1B, KIT		5	1	1	1		1		DOWN		UP	DOWN					UP								UP					UP		1			UP						UP
MIR222	hsa-mir-222	miR-222	Hsa-Mir-221-P1a	O	3p	CDKN1B, KIT		4.5	1	0.5	1		1		DOWN		UP														UP					UP		1				DOWN			YES		UP
MIR223	hsa-mir-223	miR-223	Hsa-Mir-223		3p	LMO2, NFIA		4	1	0.5	0.5		1			UP	UP			UP		UP	UP	UP	UP		UP	UP	UP	DOWN	UP				UP	UP	UP	1				UP				DOWN
MIR224	hsa-mir-224	miR-224	Hsa-Mir-224	O	5p		AKIRIN1, F3	3.5	0.5	0.5	0.5		1																					UP				1		UP	UP	UP					UP	UP
MIR23A	hsa-mir-23a	miR-23a	Hsa-Mir-23-P3		3p	VAV3, HMGB2		3.5	0.5	0.5	0.5		1	UP/DOWN	DOWN	UP/DOWN	UP	UP/DOWN	UP/DOWN	UP		UP	UP/DOWN	UP/DOWN	UP	DOWN	UP	UP		DOWN	UP/DOWN	UP/DOWN	DOWN	UP/DOWN	UP	UP	DOWN	1				UP
MIR23B	hsa-mir-23b	miR-23b	Hsa-Mir-23-P2		3p	VAV3, HMGB2		3	0.5		0.5		1						DOWN				DOWN							DOWN			DOWN	DOWN	UP			1			DOWN			DOWN	DOWN	DOWN
MIR24-1	hsa-mir-24-1	miR-24	Hsa-Mir-24-P2		3p	BCL2L11, CDKN1B		3	0.5	1	0.5		1	DOWN	UP	UP/DOWN	UP/DOWN	UP/DOWN	UP/DOWN	UP	DOWN	UP/DOWN	UP/DOWN	DOWN	UP/DOWN	DOWN	UP	UP	UP/DOWN	UP	UP/DOWN	UP/DOWN	DOWN	UP/DOWN	UP	UP	UP/DOWN									DOWN
MIR24-2	hsa-mir-24-2	miR-24	Hsa-Mir-24-P3		3p	BCL2L11, CDKN1B		3	0.5	1	0.5		1	DOWN	UP	UP/DOWN	UP/DOWN	UP/DOWN	UP/DOWN	UP	DOWN	UP/DOWN	UP/DOWN	DOWN	UP/DOWN	DOWN	UP	UP	UP/DOWN	UP	UP/DOWN	UP/DOWN	DOWN	UP/DOWN	UP	UP	UP/DOWN									DOWN
MIR25	hsa-mir-25	miR-25	Hsa-Mir-92-P2d	O	3p	BCL2L11, BTG2		4	0.5	1	0.5		1	UP/DOWN	DOWN	DOWN	DOWN	UP	UP	DOWN	UP	DOWN	DOWN		DOWN		DOWN	DOWN	DOWN	UP	DOWN	UP/DOWN	UP	DOWN	DOWN	DOWN	DOWN	1					UP
MIR26A1	hsa-mir-26a-1	miR-26a	Hsa-Mir-26-P1	TS	5p		GSK3B, EZH2	6	1	1	1	1	1		UP	UP	UP	DOWN	DOWN	UP	DOWN	UP	DOWN	UP	UP	UP	UP	UP	UP	DOWN	UP	UP	DOWN	DOWN	UP	UP	DOWN	1			DOWN		DOWN	DOWN	DOWN	DOWN		DOWN
MIR26A2	hsa-mir-26a-2	miR-26a	Hsa-Mir-26-P4	TS	5p		GSK3B, EZH2	6	1	1	1	1	1		UP	UP	UP	DOWN	DOWN	UP	DOWN	UP	DOWN	UP	UP	UP	UP	UP	UP	DOWN	UP	UP	DOWN	DOWN	UP	UP	DOWN	1		DOWN	DOWN		DOWN	DOWN	DOWN	DOWN		DOWN
MIR26B	hsa-mir-26b	miR-26b	Hsa-Mir-26-P2		5p		KPNA2, CCND2	3.5	0.5	0.5	0.5		1	UP/DOWN		UP		DOWN	UP/DOWN	DOWN	DOWN		DOWN	DOWN		DOWN	DOWN			DOWN	DOWN	DOWN	DOWN	DOWN	UP		UP/DOWN	1		DOWN			DOWN		DOWN	DOWN
MIR27A	hsa-mir-27a	miR-27a	Hsa-Mir-27-P3		3p	HOXA10, SP1		4	1	0.5	0.5		1	UP	DOWN	UP	UP	DOWN	UP/DOWN	UP	UP	UP	UP	UP/DOWN	UP/DOWN	UP/DOWN	UP	UP/DOWN	DOWN	UP/DOWN	UP	UP/DOWN		UP	UP	UP	DOWN	1				UP
MIR27B	hsa-mir-27b	miR-27b	Hsa-Mir-27-P2		3p	OSBPL10, ZNF800		3.5	0.5	0.5	0.5		1								UP																	1		DOWN	DOWN	UP		DOWN		DOWN
MIR28	hsa-mir-28	miR-28	Hsa-Mir-28-P1		5p/3p	CTC1, PER1	SEMA4C, TMED4	3		1			1	UP/DOWN	DOWN	UP/DOWN	UP	DOWN			DOWN	UP	UP/DOWN			UP/DOWN		UP		DOWN	UP/DOWN	UP/DOWN	DOWN	UP	DOWN	UP	UP	1			DOWN	DOWN				DOWN
MIR29A	hsa-mir-29a	miR-29a	Hsa-Mir-29-P2b		3p	MCL1, COL4A1		4.5	1	0.5	1		1	UP/DOWN	DOWN	DOWN	DOWN	DOWN	UP	UP/DOWN	DOWN	DOWN	UP	DOWN	UP			DOWN	DOWN	DOWN	UP	UP/DOWN	DOWN	UP			UP	1		DOWN			DOWN		YES	DOWN		DOWN
MIR29B1	hsa-mir-29b-1	miR-29b	Hsa-Mir-29-P1b-v1/2		3p	MCL1, COL4A1		5	1	1	1		1	DOWN	DOWN	DOWN		DOWN	DOWN	DOWN	DOWN		DOWN			UP		DOWN		UP		DOWN	DOWN	UP			UP	1				UP			YES	DOWN
MIR29B2	hsa-mir-29b-2	miR-29b	Hsa-Mir-29-P1d-v1/2		3p	MCL1, COL4A1		5	1	1	1		1	DOWN	DOWN	DOWN		DOWN	DOWN	DOWN	DOWN		DOWN			UP		DOWN		UP		DOWN	DOWN	UP			UP	1				UP	DOWN		YES	DOWN
MIR29C	hsa-mir-29c	miR-29c	Hsa-Mir-29-P2d	TS	3p	MCL1, CCNA2		6	1	1	1	1	1			DOWN				DOWN	DOWN	DOWN	DOWN							UP				UP	DOWN			1			DOWN		DOWN			DOWN		DOWN
MIR301A	hsa-mir-301a	miR-301a	Hsa-Mir-130-P2b	O	3p	SMAD4, PRKAA1		3.5	0.5	0.5	0.5	1	1								UP												UP							UP		UP		UP			UP
MIR30A	hsa-mir-30a	miR-30a	Hsa-Mir-30-P1b	TS	5p		NAP1L1, KIF5B	5.5	1	1	0.5	1	1	UP		UP/DOWN	UP	DOWN	UP/DOWN	DOWN	DOWN	UP	DOWN	UP	UP	UP/DOWN	UP		UP	DOWN	UP	UP/DOWN	DOWN	DOWN	UP/DOWN	UP	UP	1			DOWN	DOWN	DOWN	DOWN	YES
MIR30B	hsa-mir-30b	miR-30b	Hsa-Mir-30-P2a		5p		SOCS1, SERPINE1	3		0.5	0.5		1		DOWN		DOWN	DOWN	UP	DOWN	DOWN			DOWN	DOWN	DOWN	DOWN	DOWN	DOWN	UP		DOWN						1					DOWN	DOWN		DOWN	UP
MIR30C1	hsa-mir-30c-1	miR-30c	Hsa-Mir-30-P2d	TS	5p		SERPINE1, SOCS1	4.5		1	0.5	1	1					DOWN			DOWN		DOWN	DOWN					UP	DOWN		DOWN	DOWN	DOWN			UP	1			DOWN		DOWN	DOWN		DOWN	UP
MIR30C2	hsa-mir-30c-2	miR-30c	Hsa-Mir-30-P2b	TS	5p		SERPINE1, SOCS1	4.5		1	0.5	1	1					DOWN			DOWN		DOWN	DOWN					UP	DOWN		DOWN	DOWN	DOWN			UP	1			DOWN		DOWN	DOWN		DOWN
MIR30D	hsa-mir-30d	miR-30d	Hsa-Mir-30-P1a		5p		SOCS1, HIC2	3		0.5	0.5		1	DOWN		DOWN	DOWN		DOWN		DOWN		DOWN	DOWN	DOWN	DOWN	DOWN						DOWN	DOWN	DOWN	UP		1				DOWN		DOWN		DOWN	UP
MIR30E	hsa-mir-30e	miR-30e	Hsa-Mir-30-P1d		5p		SOCS1, HIC2	5	0.5	1	0.5	1	1				DOWN			DOWN	DOWN	DOWN	DOWN										DOWN					1			DOWN		DOWN	DOWN		DOWN
MIR31	hsa-mir-31	miR-31	Hsa-Mir-31		5p		SATB2, YWHAE	5	1	1	1		1										UP			UP					UP				UP			1			UP						UP		DOWN
MIR32	hsa-mir-32	miR-32	Hsa-Mir-32		5p		BCL2L11, FOXN2	3.5	0.5	0.5	0.5		1	DOWN			DOWN		UP			DOWN	DOWN						DOWN			UP/DOWN					DOWN	1									UP
MIR320A	hsa-mir-320a	miR-320a	Hsa-Mir-320-P1		3p	VDAC1, DCTN5		2	0.5		0.5		1										DOWN							DOWN				DOWN							DOWN		DOWN		DOWN	DOWN
MIR324	hsa-mir-324	miR-324	Hsa-Mir-324		5p/3p	CCDC71L, FBXO48	TRIM23, METAP2	3		1			1												DOWN		DOWN									DOWN		1						DOWN
MIR331	hsa-mir-331	miR-331	Hsa-Mir-331		3p	ERBB2, NRP2		2		0.5	0.5																											1		UP		UP				DOWN
MIR335	hsa-mir-335	miR-335	Hsa-Mir-335		5p		HSP90AB1, RPRD2	3.5	0.5	0.5	0.5		1								DOWN	DOWN										DOWN	UP			DOWN		1					UP		YES	DOWN	UP		DOWN
MIR342	hsa-mir-342	miR-342	Hsa-Mir-342		3p	FAM180B, EID1		3.5		1	0.5		1											UP	UP	UP	UP											1					DOWN			DOWN
MIR345	hsa-mir-345	miR-345	Hsa-Mir-345		5p		PANK1, DAZAP2	2					1														DOWN											1		UP		DOWN				UP
MIR34A	hsa-mir-34a	miR-34a	Hsa-Mir-34-P1		5p		E2F3, BCL2	5	1	1	1		1					DOWN			DOWN									UP	UP	DOWN	DOWN	UP	DOWN		UP	1				UP		UP		DOWN	UP
MIR34B	hsa-mir-34b	miR-34b	Hsa-Mir-34-P2a		5p/3p	YY1, AMER1	MYC, KCNJ11	2.5	0.5		1																											1								DOWN
MIR34C	hsa-mir-34c	miR-34c	Hsa-Mir-34-P2b		5p		E2F3, MET	2.5	0.5		1																											1					UP
MIR373	hsa-mir-373	miR-373	Hsa-Mir-430-P7		3p	LATS2, TXNIP		2	0.5		0.5																											1											UP
MIR375	hsa-mir-375	miR-375	Hsa-Mir-375		3p	YAP1, CCDC115		4	1		1		1												DOWN													1			DOWN	DOWN	DOWN	DOWN
MIR378A	hsa-mir-378a	miR-378a	Hsa-Mir-378		3p	REST, VEGFA		3	0.5	1	0.5		1							DOWN									DOWN	UP				UP	DOWN					DOWN	DOWN	DOWN	DOWN	DOWN
MIR423	hsa-mir-423	miR-423	Hsa-Mir-423		5p		ZBTB46, SEPT8	2.5		0.5			1			DOWN				DOWN					DOWN	DOWN	DOWN	DOWN	DOWN							DOWN		1			DOWN					DOWN
MIR449A	hsa-mir-449a	miR-449a	Hsa-Mir-34-P3c		5p		SATB2, CDK6	2	0.5		0.5																											1
MIR451A	hsa-mir-451a	miR-451a	Hsa-Mir-451	TS	5p		MIF, IL6R	4.5	0.5	0.5	0.5	1	1									UP														UP		1		DOWN		UP	DOWN		DOWN	DOWN	DOWN
MIR455	hsa-mir-455	miR-455	Hsa-Mir-455		5p/3p	SVOP, ARL5C	CDKN1B, KLHL15	2.5	0.5	1			1							UP																				UP			UP			DOWN
MIR483	hsa-mir-483	miR-483	Hsa-Mir-483		5p/3p	RAC1, RREB1	NUCB1, PCSK9	2		0.5	0.5																											1
MIR486-1	hsa-mir-486-1	miR-486	Hsa-Mir-486	TS	5p		H3F3B (H3-3B), BTF3L4	2	0.5	0.5			1								DOWN	UP											DOWN			UP				DOWN	DOWN	DOWN	DOWN			DOWN	DOWN
MIR486-2	hsa-mir-486-2	miR-486		TS	5p		H3F3B (H3-3B), BTF3L4	2	0.5	0.5			1								DOWN	UP											DOWN			UP				DOWN	DOWN	DOWN	DOWN			DOWN	DOWN
MIR494	hsa-mir-494	miR-494	Hsa-Mir-154-P18		3p	HOXA10, RHOB		2	0.5		0.5																											1				DOWN
MIR497	hsa-mir-497	miR-497	Hsa-Mir-15-P1d	TS	5p		HDGF, WEE1	3.5	1	1	0.5	1																												DOWN	DOWN		DOWN			DOWN
MIR625	hsa-mir-625	miR-625			5p/3p	ENDOD1, TNIP1	IGF1R, STK38	2					1								UP																	1					DOWN
MIR7-1	hsa-mir-7-1	miR-7	Hsa-Mir-7-P2		5p		EGFR, RELA	4.5	0.5	1	1		1	DOWN	DOWN	DOWN				DOWN	UP	DOWN						DOWN						DOWN				1		UP	UP		UP
MIR7-2	hsa-mir-7-2	miR-7	Hsa-Mir-7-P1		5p		EGFR, RELA	4.5	0.5	1	1		1	DOWN	DOWN	DOWN				DOWN	UP	DOWN						DOWN						DOWN				1			UP		UP
MIR7-3	hsa-mir-7-3	miR-7	Hsa-Mir-7-P4		5p		EGFR, RELA	4.5	0.5	1	1		1	DOWN	DOWN	DOWN				DOWN	UP	DOWN						DOWN						DOWN				1			UP		UP
MIR9-1	hsa-mir-9-1	miR-9	Hsa-Mir-9-P3		5p		NFKB1, AMOTL1	4.5	1	0.5	1		1			DOWN					UP		UP										UP		DOWN			1					UP
MIR9-2	hsa-mir-9-2	miR-9	Hsa-Mir-9-P2		5p		NFKB1, AMOTL1	4.5	1	0.5	1		1			DOWN					UP		UP										UP		DOWN			1					UP
MIR92A1	hsa-mir-92a-1	miR-92a	Hsa-Mir-92-P1a		3p	BCL2L11, MYLIP		4.5	1	1	0.5		1	UP	DOWN	DOWN	DOWN		UP	DOWN	UP	DOWN		DOWN	DOWN	DOWN	DOWN	DOWN	DOWN		DOWN	DOWN	UP	DOWN	DOWN	DOWN	DOWN	1
MIR92A2	hsa-mir-92a-2	miR-92a	Hsa-Mir-92-P1c		3p	BCL2L11, MYLIP		4.5	1	1	0.5		1	UP	DOWN	DOWN	DOWN		UP	DOWN	UP	DOWN		DOWN	DOWN	DOWN	DOWN	DOWN	DOWN		DOWN	DOWN	UP	DOWN	DOWN	DOWN	DOWN	1
MIR93	hsa-mir-93	miR-93	Hsa-Mir-17-P4d	O	5p		TGFBR2, ZBTB4	3	0.5	1	0.5		1	DOWN	DOWN	DOWN	DOWN	UP	UP	DOWN	UP	DOWN	UP	DOWN	DOWN	DOWN	DOWN		DOWN	DOWN	DOWN	UP	UP	DOWN	DOWN	DOWN	DOWN			UP			UP				UP	UP
MIR9-3	hsa-mir-9-3	miR-9	Hsa-Mir-9-P1		5p		NFKB1, AMOTL1	4.5	1	0.5	1		1			DOWN					UP		UP										UP		DOWN			1					UP
MIR96	hsa-mir-96	miR-96	Hsa-Mir-96-P1	O	5p		FOXO1, KRAS	3.5	0.5	0.5	0.5		1	DOWN	DOWN	DOWN	DOWN		UP	DOWN		DOWN		DOWN	DOWN	DOWN	DOWN		DOWN	UP				UP				1		UP	UP						UP
MIR98	hsa-mir-98	miR-98	Hsa-Let-7-P2b3		5p		HMGA2, SLC20A1	2	0.5		0.5		1	DOWN					UP			DOWN	UP							UP			UP											DOWN			UP
MIR99A	hsa-mir-99a	miR-99a	Hsa-Mir-10-P2c	TS	5p		MTOR, SMARCA5	5	0.5	1	0.5	1	1	DOWN		DOWN					DOWN	DOWN	DOWN									UP/DOWN	DOWN	DOWN				1		DOWN	DOWN		DOWN		YES	DOWN
MIR99B	hsa-mir-99b	miR-99b	Hsa-Mir-10-P2b		5p		KBTBD8, SMARCA5	2		0.5	0.5		1			UP		UP																							DOWN			DOWN		UP/DOWN	UP
MIRLET7A1	hsa-let-7a-1	let-7a	Hsa-Let-7-P2a1		5p		HMGA2, HMGA1	4.5	1	0.5	1		1	UP/DOWN	DOWN	UP/DOWN	UP/DOWN	UP/DOWN	UP/DOWN	UP/DOWN	UP/DOWN	UP/DOWN	UP/DOWN	DOWN	DOWN	UP/DOWN	DOWN	DOWN	DOWN	UP/DOWN	UP/DOWN	UP/DOWN	UP	UP/DOWN	UP/DOWN	DOWN	UP/DOWN	1		DOWN		UP
MIRLET7A2	hsa-let-7a-2	let-7a	Hsa-Let-7-P1d		5p		HMGA2, HMGA1	4.5	1	0.5	1		1	UP/DOWN	DOWN	UP/DOWN	UP/DOWN	UP/DOWN	UP/DOWN	UP/DOWN	UP/DOWN	UP/DOWN	UP/DOWN	DOWN	DOWN	UP/DOWN	DOWN	DOWN	DOWN	UP/DOWN	UP/DOWN	UP/DOWN	UP	UP/DOWN	UP/DOWN	DOWN	UP/DOWN	1		DOWN		UP
MIRLET7A3	hsa-let-7a-3	let-7a	Hsa-Let-7-P2a2		5p		HMGA2, HMGA1	4.5	1	0.5	1		1	UP/DOWN	DOWN	UP/DOWN	UP/DOWN	UP/DOWN	UP/DOWN	UP/DOWN	UP/DOWN	UP/DOWN	UP/DOWN	DOWN	DOWN	UP/DOWN	DOWN	DOWN	DOWN	UP/DOWN	UP/DOWN	UP/DOWN	UP	UP/DOWN	UP/DOWN	DOWN	UP/DOWN	1		DOWN		UP
MIRLET7B	hsa-let-7b	let-7b	Hsa-Let-7-P2b2	TS	5p		HMGA1, HMGA2	5	0.5	0.5	1	1	1	UP/DOWN	UP/DOWN	UP/DOWN	UP/DOWN	UP/DOWN	DOWN	UP/DOWN	UP/DOWN	UP	UP/DOWN	UP	UP/DOWN	UP/DOWN	UP	UP	UP/DOWN	DOWN	UP/DOWN	UP/DOWN	DOWN	UP/DOWN	UP	UP	UP/DOWN	1		DOWN	DOWN		DOWN	DOWN		DOWN
MIRLET7C	hsa-let-7c	let-7c	Hsa-Let-7-P1c	TS	5p		HMGA2, IGF1R	5	0.5	0.5	1	1	1	UP/DOWN	UP	UP/DOWN	UP/DOWN	UP/DOWN	UP/DOWN	UP/DOWN	DOWN	UP/DOWN		UP	UP/DOWN	UP/DOWN	UP/DOWN	UP	UP	UP/DOWN	UP/DOWN	UP/DOWN	DOWN	UP/DOWN	UP/DOWN	UP/DOWN	UP	1		DOWN	DOWN		DOWN			DOWN
MIRLET7D	hsa-let-7d	let-7d	Hsa-Let-7-P2c1		5p		HMGA2, SLC11A2	4	0.5	0.5	1		1	UP/DOWN	DOWN	UP/DOWN	UP/DOWN	UP/DOWN	UP/DOWN	UP/DOWN	UP/DOWN	UP/DOWN	UP/DOWN	UP/DOWN	UP/DOWN	UP/DOWN	UP/DOWN	UP/DOWN	DOWN	UP/DOWN	UP/DOWN	UP/DOWN	UP/DOWN	UP/DOWN	UP/DOWN	UP/DOWN	UP/DOWN	1				UP		DOWN
MIRLET7E	hsa-let-7e	let-7e	Hsa-Let-7-P1b	TS	5p		IGF1R, SMC1A	3.5		0.5	1		1	UP/DOWN	UP	UP/DOWN	UP/DOWN	UP/DOWN	UP/DOWN	UP/DOWN	UP/DOWN	UP/DOWN	UP/DOWN	UP/DOWN	UP/DOWN	UP/DOWN	UP	UP	UP	DOWN	UP/DOWN	UP/DOWN	DOWN	UP/DOWN	UP	UP/DOWN	UP/DOWN	1				UP	DOWN	DOWN
MIRLET7F1	hsa-let-7f-1	let-7f	Hsa-Let-7-P2b1		5p		C5ORF51 (RIMOC1), GRPEL2	4	0.5	0.5	1		1	UP/DOWN	UP/DOWN	UP/DOWN	UP/DOWN	UP/DOWN	UP/DOWN	UP/DOWN	UP/DOWN	UP/DOWN		UP/DOWN	UP/DOWN	UP/DOWN	UP/DOWN	UP/DOWN	DOWN	UP/DOWN		UP/DOWN	UP/DOWN	UP/DOWN	UP/DOWN	UP/DOWN	UP/DOWN	1				UP
MIRLET7F2	hsa-let-7f-2	let-7f	Hsa-Let-7-P2a3		5p		C5ORF51 (RIMOC1), GRPEL2	4	0.5	0.5	1		1	UP/DOWN	UP/DOWN	UP/DOWN	UP/DOWN	UP/DOWN	UP/DOWN	UP/DOWN	UP/DOWN	UP/DOWN		UP/DOWN	UP/DOWN	UP/DOWN	UP/DOWN	UP/DOWN	DOWN	UP/DOWN		UP/DOWN	UP/DOWN	UP/DOWN	UP/DOWN	UP/DOWN	UP/DOWN	1				UP
MIRLET7G	hsa-let-7g	let-7g	Hsa-Let-7-P2c3		5p		HMGA2, IGF2BP1	3			1		1									DOWN	DOWN															1			DOWN	UP	DOWN			DOWN
MIRLET7I	hsa-let-7i	let-7i	Hsa-Let-7-P2c2		5p		C5ORF51 (RIMOC1), GRPEL2	3.5		0.5	1		1				UP			UP		UP		UP	UP	UP	UP	UP	UP			UP				UP		1				UP			YES	DOWN
[truncated: 23 more columns]
